# Supplementary material for: Risk factors for cannabis use disorders and cannabis psychosis in Japan: Second report of a survey on cannabis‐related health problems among community cannabis users using social networking services
Source: Neuropsychopharmacol Rep. 2022 Dec 19;43(1):85–94. doi: 10.1002/npr2.12307 (PMC10009416; doi:10.1002/npr2.12307)
Supplement: Supplementary file 1 — Data S1: Supporting information [file NPR2-43-85-s001.xlsx]

## Sheet: シート1 - インターネット大麻調査データ
インターネット大麻調査データ
0. time	1. agreement	2. first time	3. age	4. gender male	5. japanese	6. address	7. academic ”中学卒業”：Junior high school, “高校卒業”: High school, ”短大・専門学校卒業”: college , “大学卒業”: university, “大学院卒業”: graduate school	8. employment	9. mental illness	10. all mental illness “気分障害”: Mood disorder, ”統合失調症”: Schizophrenia, “アスペルガー症候群”: ASD, “注意欠陥多動症候群”: ADHD, ”不安障害”: Anxiety Disorder, “摂食障害”: Eating Disorder, “人格障害”: Personality Disorder	11. first mental illness age	12. desire to die	13. attempted suicide	14. relatives with mental illness	15. all relatives mental illness. “気分障害”: Mood disorder, ”統合失調症”: Schizophrenia, “アスペルガー症候群”: ASD, “注意欠陥多動症候群”: ADHD, ”不安障害”: Anxiety Disorder, “摂食障害”: Eating Disorder, “人格障害”: Personality Disorder	16. addiction	17. relatives suicide (incld. attempted)	18. cannabis use	19. cannabis age	20. cannabis use years	21. within year	22. frequency “月1回未満”: less than once a month, “月1回~週1回未満”: more than once a month, less than once a week, “週1~4未満”: 1-3 times/week “週4日以上”: 4- /week	23. cannabis age last time	24. cannabis types ”乾燥大麻”: Dried flowers, “大麻樹脂”: Concentrated products like wax and hashish, “電子タバコ”: e-cigarettes, “エディブル”: Edibles	25. cannabis effect “ハイ”になること（高揚感、多幸感）”: Getting High, “気ばらし、リラックスのための気分転換”: Relaxing, “仕事、学業、家事などのパフォーマンス向上”: Enhancing performances, “仲間意識の強化、所属感の向上”: Enhanced sense of belongings “心理的苦痛（不安、あせり、抑うつ気分など）の緩和”: Alleviation of psychological distress ”身体的苦痛（痛み、しびれ、めまい、不眠など）の緩和”: Alleviation of phisical distress “病気の治癒（がんなど)”: Treatment of disease “神秘的・宗教的体験”: Spiritual Experiences “性感の増強”: Enhanceme…	26. cannabis symptoms “意図したより大量、または長期間に使用してしまう”: Cannabis is often used in larger amounts or over a longer period than intended ”使用をやめようとするけれど上手くいかない”: There is a persistent desire or unsuccessful efforts to reduce or control cannabis use ”大麻を入手、使用するために多くの時間を費やす”: Spending considerable time acquiring, using, or recovering from the use of cannabis “大麻への強い渇望がある”: Craving, strong desire, or urge to …	27. cannabis symptoms problems	28. bad trips	29. bad trip types “不安”: Anxiety “妄想”: Paranoia “幻覚”: Illusion “抑うつ気分”: Depression “ 嘔気、嘔吐”: Nausea, vomiting “無気力”: A-motivation	30. bad trip count	31. bad trip severity “大した問題ではなかった”: not serious “苦痛を伴うが自分一人で対応できた”: moderately serious “他者の助けを必要とした”: Serious	32. bad trip length “数分から数時間”: from couple of minutes to hours “数時間から1日” from couple of hours to 24 hours “1日から1週間”: From a day to a week “1週間以上” more than a week, less than a month “1ヶ月以上” : more than a month, less than a year “1年以上”: More than a year	33. chronic mental illness from cannabis	34. flashbacks	35. self-harming with cannabis	36. work performance	37. non-active with cannabis	38. hospital for cannabis	39. all drugs used “タバコ”: Tobaco “お酒”: alcohol “覚せい剤”: Stimulantes “シンナー”: Paint thinner “コカイン”: Cocaine “自然系の幻覚剤（幻覚キノコ、アヤワスカ、ペヨーテなど)”: Natural psychedelics “幻覚薬（LSD、MDMAなど）” Chemical psychedelics “オピオイド（ヘロイン、モルヒネ、あへん、医療用麻薬）”: Opiate “ベンゾジアゼピン系睡眠薬”: Benzodiazepine “市販薬（咳止めなど）”: Other prescription drugs	40. drug [1st] “タバコ”: Tobaco “お酒”: alcohol “覚せい剤”: Stimulantes “シンナー”: Paint thinner “コカイン”: Cocaine “自然系の幻覚剤（幻覚キノコ、アヤワスカ、ペヨーテなど)”: Natural psychedelics “幻覚薬（LSD、MDMAなど）” Chemical psychedelics “オピオイド（ヘロイン、モルヒネ、あへん、医療用麻薬）”: Opiate “ベンゾジアゼピン系睡眠薬”: Benzodiazepine “市販薬（咳止めなど）”: Other prescription drugs	41. drug [2nd] “タバコ”: Tobaco “お酒”: alcohol “覚せい剤”: Stimulantes “シンナー”: Paint thinner “コカイン”: Cocaine “自然系の幻覚剤（幻覚キノコ、アヤワスカ、ペヨーテなど)”: Natural psychedelics “幻覚薬（LSD、MDMAなど）” Chemical psychedelics “オピオイド（ヘロイン、モルヒネ、あへん、医療用麻薬）”: Opiate “ベンゾジアゼピン系睡眠薬”: Benzodiazepine “市販薬（咳止めなど）”: Other prescription drugs	42. drug [3rd] “タバコ”: Tobaco “お酒”: alcohol “覚せい剤”: Stimulantes “シンナー”: Paint thinner “コカイン”: Cocaine “自然系の幻覚剤（幻覚キノコ、アヤワスカ、ペヨーテなど)”: Natural psychedelics “幻覚薬（LSD、MDMAなど）” Chemical psychedelics “オピオイド（ヘロイン、モルヒネ、あへん、医療用麻薬）”: Opiate “ベンゾジアゼピン系睡眠薬”: Benzodiazepine “市販薬（咳止めなど）”: Other prescription drugs	43. drug [4th]	44. drug [5th] “タバコ”: Tobaco “お酒”: alcohol “覚せい剤”: Stimulantes “シンナー”: Paint thinner “コカイン”: Cocaine “自然系の幻覚剤（幻覚キノコ、アヤワスカ、ペヨーテなど)”: Natural psychedelics “幻覚薬（LSD、MDMAなど）” Chemical psychedelics “オピオイド（ヘロイン、モルヒネ、あへん、医療用麻薬）”: Opiate “ベンゾジアゼピン系睡眠薬”: Benzodiazepine “市販薬（咳止めなど）”: Other prescription drugs	45. cannabis crime	46. cannabis crime count	47. cannabis use post-crime “使用をやめた”: Stop using “使用が減った” Reduced using “変わらない”: No change “使用が増えた” Increased using	48. drug crime	49. drug type
1/21/2021 10:17:02	1	1	39	1	1	1	短大・専門学校卒業	1	0	[]	0	0	0	0	[]	0	0	1	19	20	1	週4日以上	0	['乾燥大麻', '大麻樹脂（ハシシ、ワックス）', 'エディブル（食品）']	['“ハイ”になること（高揚感、多幸感）', '気ばらし、リラックスのための気分転換', '仲間意識の強化、所属感の向上', '心理的苦痛（不安、あせり、抑うつ気分など）の緩和', '病気の治癒（がんの副作用緩和、など）', '神秘的・宗教的体験', '性感の増強']	['大麻への強い渇望がある', '大麻のため、他の活動が疎かになる', '極端な耐性がついてくる', '離脱症状が出現する']	1	1	['無気力']	2~5回	苦痛を伴うが自分一人で対応できた	数分から数時間	0	0	0	0	0	0	['タバコ', 'お酒', 'コカイン', '自然系の幻覚剤（幻覚キノコ、アヤワスカ、ペヨーテなど）', '幻覚薬（LSD、MDMAなど）', '市販薬（咳止めなど）']	市販薬	お酒	自然系の幻覚剤	大麻	コカイン	0			0	[]
1/21/2021 10:18:49	1	1	29	1	1	1	大学卒業	1	0	[]	0	0	0	0	[]	0	0	1	29	0	1	週1～4日未満	0	['乾燥大麻']	['“ハイ”になること（高揚感、多幸感）', '気ばらし、リラックスのための気分転換', '心理的苦痛（不安、あせり、抑うつ気分など）の緩和', '性感の増強']	[]	0	0	[]				0	0	0	0	0	0	['お酒']	お酒	大麻	該当なし	該当なし	該当なし	0			0	[]
1/21/2021 10:20:16	1	1	49	1	1	1	短大・専門学校卒業	0	0	[]	0	0	0	0	[]	0	0	1	19	30	0		49	['乾燥大麻', '大麻樹脂（ハシシ、ワックス）']	['“ハイ”になること（高揚感、多幸感）', '気ばらし、リラックスのための気分転換', '心理的苦痛（不安、あせり、抑うつ気分など）の緩和', '神秘的・宗教的体験', '性感の増強']	['大麻への強い渇望がある']	0	1	['嘔気、嘔吐']	2~5回	苦痛を伴うが自分一人で対応できた	数分から数時間	0	0	0	0	0	1	['タバコ', 'お酒', '覚せい剤', 'シンナー', '幻覚薬（LSD、MDMAなど）']	タバコ	お酒	シンナー	大麻	覚醒剤	1	1回	使用をやめた	0	[]
1/21/2021 10:22:06	1	1	39	1	1	1	高校卒業	1	0	[]	0	0	0	0	[]	1	0	1	29	10	1	月1回～週1回未満	0	['乾燥大麻']	['気ばらし、リラックスのための気分転換', '心理的苦痛（不安、あせり、抑うつ気分など）の緩和', '身体的苦痛（痛み、しびれ、めまい、不眠など）の緩和']	[]	0	1	['嘔気、嘔吐']	6~10回	大した問題ではなかった	数分から数時間	0	0	0	0	0	0	['タバコ', 'お酒']	タバコ	お酒	大麻			0			0	[]
1/21/2021 10:23:42	1	1	24	1	1	1	高校卒業	1	0	[]	0	0	0	0	[]	0	0	1	24	0	1	月1回～週1回未満	0	['乾燥大麻', '電子タバコ', 'エディブル（食品）']	['“ハイ”になること（高揚感、多幸感）', '気ばらし、リラックスのための気分転換', '仲間意識の強化、所属感の向上', '心理的苦痛（不安、あせり、抑うつ気分など）の緩和']	[]	0	1	['不安', '嘔気、嘔吐']	1回	苦痛を伴うが自分一人で対応できた	数分から数時間	0	0	0	0	0	0	['タバコ', 'お酒']	お酒	タバコ	大麻			0			0	[]
1/21/2021 10:24:14	1	1	54	1	1	1	大学卒業	1	0	[]	0	0	0	0	[]	0	0	1	24	30	0		34	['乾燥大麻']	['“ハイ”になること（高揚感、多幸感）']	[]	0	0	[]				0	0	0	0	0	0	['タバコ', 'お酒', '幻覚薬（LSD、MDMAなど）', '市販薬（咳止めなど）']	市販薬	お酒	タバコ	大麻	自然系の幻覚剤	0			0	[]
1/21/2021 10:25:38	1	1	34	1	1	1	高校卒業	1	0	[]	0	0	0	1	['気分障害（うつ病、うつ状態、双極性障害）', 'その他']	1	0	1	24	10	1	週4日以上	0	['乾燥大麻', '大麻樹脂（ハシシ、ワックス）', '電子タバコ']	['“ハイ”になること（高揚感、多幸感）', '気ばらし、リラックスのための気分転換', '仕事、学業、家事などのパフォーマンス向上', '心理的苦痛（不安、あせり、抑うつ気分など）の緩和', '身体的苦痛（痛み、しびれ、めまい、不眠など）の緩和']	[]	0	0	[]				0	0	0	0	0	0	['タバコ', 'お酒', 'シンナー', 'コカイン', '幻覚薬（LSD、MDMAなど）', 'ベンゾジアゼピン系睡眠薬', '市販薬（咳止めなど）']	お酒	タバコ	シンナー	大麻	コカイン	0			0	[]
1/21/2021 10:27:34	1	1	44	1	1	1	高校卒業	1	0	[]	0	0	0	0	[]	0	0	1	39	5	0		39	['乾燥大麻']	['その他']	[]	0	1	['不安', 'その他']	1回	大した問題ではなかった	数分から数時間	0	0	0	0	0	0	['タバコ', 'お酒']	お酒	タバコ				0			0	[]
1/21/2021 10:29:08	1	1	29	1	1	1	大学卒業	1	0	[]	0	0	0	0	[]	0	0	1	24	5	1	月1回未満	0	['乾燥大麻', '電子タバコ']	['気ばらし、リラックスのための気分転換', '心理的苦痛（不安、あせり、抑うつ気分など）の緩和']	[]	0	0	[]				0	0	0	0	0	0	['お酒']	お酒	大麻	該当なし	該当なし	該当なし	0			0	[]
1/21/2021 10:30:42	1	1	24	1	1	1	高校卒業	0	0	[]	0	0	0	0	[]	0	0	1	19	5	1	月1回～週1回未満	0	['乾燥大麻', '大麻樹脂（ハシシ、ワックス）', '電子タバコ']	['“ハイ”になること（高揚感、多幸感）', '気ばらし、リラックスのための気分転換', '仕事、学業、家事などのパフォーマンス向上', '仲間意識の強化、所属感の向上', '心理的苦痛（不安、あせり、抑うつ気分など）の緩和', '身体的苦痛（痛み、しびれ、めまい、不眠など）の緩和', '神秘的・宗教的体験', '性感の増強']	['大麻の使用が原因で仕事や生活に支障が出る']	0	0	[]				0	0	0	0	0	0	['タバコ', 'お酒', '自然系の幻覚剤（幻覚キノコ、アヤワスカ、ペヨーテなど）', '幻覚薬（LSD、MDMAなど）', '市販薬（咳止めなど）']	お酒	タバコ	大麻			0			0	[]
1/21/2021 10:32:37	1	1	54	1	1	1	高校卒業	1	0	[]	0	0	0	0	[]	0	0	1	19	35	0		54	['乾燥大麻', '大麻樹脂（ハシシ、ワックス）']	['気ばらし、リラックスのための気分転換']	[]	0	0	[]				0	0	0	0	0	0	['タバコ', 'お酒', '覚せい剤', 'シンナー', '幻覚薬（LSD、MDMAなど）', '市販薬（咳止めなど）']	タバコ	お酒	大麻			1	2回	使用が減った	0	[]
1/21/2021 10:34:16	1	1	44	1	1	1	短大・専門学校卒業	1	0	[]	0	0	0	1	['気分障害（うつ病、うつ状態、双極性障害）']	0	0	1	24	20	1	月1回～週1回未満	0	['乾燥大麻']	['気ばらし、リラックスのための気分転換', '身体的苦痛（痛み、しびれ、めまい、不眠など）の緩和']	[]	0	1	['その他']	1回	大した問題ではなかった	数分から数時間	0	0	0	0	0	0	['タバコ', 'お酒']	タバコ	お酒				0			0	[]
1/21/2021 10:35:03	1	1	24	1	1	1	大学卒業	1	0	[]	0	0	0	0	[]	0	0	1	19	5	1	月1回未満	0	['乾燥大麻']	['“ハイ”になること（高揚感、多幸感）', '気ばらし、リラックスのための気分転換', '仕事、学業、家事などのパフォーマンス向上', '心理的苦痛（不安、あせり、抑うつ気分など）の緩和', '身体的苦痛（痛み、しびれ、めまい、不眠など）の緩和', '神秘的・宗教的体験', '性感の増強', 'その他']	[]	0	0	[]				0	0	0	0	0	0	['お酒']	お酒	大麻				0			0	[]
1/21/2021 10:35:03	1	1	39	1	1	1	中学卒業	1	0	[]	0	0	0	0	[]	0	0	1	19	20	1	週4日以上	0	['乾燥大麻', '大麻樹脂（ハシシ、ワックス）']	['“ハイ”になること（高揚感、多幸感）', '気ばらし、リラックスのための気分転換', '仕事、学業、家事などのパフォーマンス向上', '心理的苦痛（不安、あせり、抑うつ気分など）の緩和', '身体的苦痛（痛み、しびれ、めまい、不眠など）の緩和', '病気の治癒（がんの副作用緩和、など）', '性感の増強']	[]	0	1	['不安']	2~5回	大した問題ではなかった	数分から数時間	0	0	0	0	0	0	['タバコ', 'お酒', 'コカイン', '幻覚薬（LSD、MDMAなど）']	タバコ	お酒	大麻	コカイン	幻覚薬	0			0	[]
1/21/2021 10:36:24	1	1	29	1	1	1	大学院卒業以上	1	0	[]	0	0	0	0	[]	0	0	1	29	0	1	週4日以上	0	['乾燥大麻', '大麻樹脂（ハシシ、ワックス）', 'エディブル（食品）']	['“ハイ”になること（高揚感、多幸感）', '気ばらし、リラックスのための気分転換', '仕事、学業、家事などのパフォーマンス向上', '仲間意識の強化、所属感の向上', '心理的苦痛（不安、あせり、抑うつ気分など）の緩和', '身体的苦痛（痛み、しびれ、めまい、不眠など）の緩和', '性感の増強']	[]	0	0	[]				0	0	0	0	0	0	['タバコ', 'お酒', '自然系の幻覚剤（幻覚キノコ、アヤワスカ、ペヨーテなど）', '幻覚薬（LSD、MDMAなど）']	タバコ	お酒	大麻	幻覚薬	自然系の幻覚剤	0			0	[]
1/21/2021 10:40:12	1	1	24	1	1	1	大学卒業	1	0	[]	0	0	0	1	['気分障害（うつ病、うつ状態、双極性障害）', '不安障害', '摂食障害（拒食症）']	0	0	1	24	0	1	月1回～週1回未満	0	['乾燥大麻', '大麻樹脂（ハシシ、ワックス）', '電子タバコ', 'エディブル（食品）']	['“ハイ”になること（高揚感、多幸感）', '気ばらし、リラックスのための気分転換', '仕事、学業、家事などのパフォーマンス向上', '心理的苦痛（不安、あせり、抑うつ気分など）の緩和', '身体的苦痛（痛み、しびれ、めまい、不眠など）の緩和', '神秘的・宗教的体験', '性感の増強']	[]	0	1	['不安', '嘔気、嘔吐']	2~5回	苦痛を伴うが自分一人で対応できた	数分から数時間	0	0	0	0	0	0	['タバコ', 'お酒', 'コカイン', '幻覚薬（LSD、MDMAなど）']	タバコ	お酒	大麻	幻覚薬	コカイン	1	1回	使用が減った	0	[]
1/21/2021 10:40:44	1	1	59	0	1	1	短大・専門学校卒業	1	0	[]	0	0	0	0	[]	0	0	1	54	5	1	週4日以上	0	['エディブル（食品）']	['その他']	[]	0	0	[]				0	0	0	0	0	0	['市販薬（咳止めなど）']	該当なし					0			0	[]
1/21/2021 10:42:06	1	1	29	1	1	1	大学卒業	1	0	[]	0	0	0	1	['統合失調症']	0	0	1	24	5	1	月1回未満	0	['乾燥大麻']	['“ハイ”になること（高揚感、多幸感）', '気ばらし、リラックスのための気分転換', '心理的苦痛（不安、あせり、抑うつ気分など）の緩和', '神秘的・宗教的体験']	[]	0	0	[]				0	0	0	0	0	0	['タバコ', 'お酒']	お酒	タバコ	大麻			0			0	[]
1/21/2021 10:44:44	1	1	34	1	1	1	短大・専門学校卒業	1	0	[]	0	0	0	0	[]	0	0	1	24	10	0		29	['乾燥大麻']	['“ハイ”になること（高揚感、多幸感）', '気ばらし、リラックスのための気分転換', '仲間意識の強化、所属感の向上', '心理的苦痛（不安、あせり、抑うつ気分など）の緩和']	['極端な耐性がついてくる']	0	1	['不安', '嘔気、嘔吐']	2~5回	苦痛を伴うが自分一人で対応できた	数分から数時間	0	0	0	0	0	0	['タバコ', 'お酒']	タバコ	お酒	大麻			0			0	[]
1/21/2021 10:45:04	1	1	24	1	1	1	高校卒業	1	0	[]	0	0	0	0	[]	0	0	1	14	10	1	週4日以上	0	['乾燥大麻', '電子タバコ', 'エディブル（食品）']	['“ハイ”になること（高揚感、多幸感）', '気ばらし、リラックスのための気分転換', '仕事、学業、家事などのパフォーマンス向上', '身体的苦痛（痛み、しびれ、めまい、不眠など）の緩和']	['意図したより大量、または長期間に使用してしまう']	0	0	[]				0	0	0	0	0	0	['タバコ', 'お酒']	タバコ	大麻	お酒			0			0	[]
1/21/2021 10:45:26	1	1	34	1	1	1	大学卒業	1	0	[]	0	0	0	0	[]	0	0	1	24	10	0		29	['乾燥大麻', '大麻樹脂（ハシシ、ワックス）']	['“ハイ”になること（高揚感、多幸感）', '気ばらし、リラックスのための気分転換', '神秘的・宗教的体験', 'その他']	['大麻のため、他の活動が疎かになる']	0	1	['不安', 'その他']	11回以上	大した問題ではなかった	数分から数時間	0	0	0	0	0	0	['タバコ', 'お酒', '自然系の幻覚剤（幻覚キノコ、アヤワスカ、ペヨーテなど）']	お酒	タバコ	大麻	自然系の幻覚剤	該当なし	0			0	[]
1/21/2021 10:47:50	1	1	39	1	1	1	高校卒業	1	0	[]	0	0	0	0	[]	0	0	1	19	20	1	週4日以上	0	['乾燥大麻', '大麻樹脂（ハシシ、ワックス）']	['“ハイ”になること（高揚感、多幸感）', '気ばらし、リラックスのための気分転換', '神秘的・宗教的体験', '性感の増強']	[]	0	1	['不安', '嘔気、嘔吐']	2~5回	苦痛を伴うが自分一人で対応できた	数分から数時間	0	0	0	0	0	0	['タバコ', 'お酒', '覚せい剤', 'コカイン', '自然系の幻覚剤（幻覚キノコ、アヤワスカ、ペヨーテなど）', '幻覚薬（LSD、MDMAなど）']	タバコ	お酒	大麻	覚醒剤		0			0	[]
1/21/2021 10:51:38	1	1	24	1	1	1	大学卒業	1	0	[]	0	0	0	0	[]	0	0	1	24	0	1	月1回～週1回未満	0	['乾燥大麻', '電子タバコ', 'エディブル（食品）']	['“ハイ”になること（高揚感、多幸感）', '気ばらし、リラックスのための気分転換']	[]	0	0	[]				0	0	0	0	0	0	['タバコ', 'お酒']	タバコ	お酒	大麻			0			0	[]
1/21/2021 10:51:53	1	1	39	1	1	1	大学卒業	1	0	[]	0	0	0	0	[]	1	0	1	19	20	0		24	['乾燥大麻']	['“ハイ”になること（高揚感、多幸感）', '気ばらし、リラックスのための気分転換']	[]	0	1	['嘔気、嘔吐']	1回	苦痛を伴うが自分一人で対応できた	数分から数時間	0	0	0	0	0	0	['タバコ', 'お酒']	タバコ	お酒	大麻			0			0	[]
1/21/2021 10:52:04	1	1	34	1	1	1	大学卒業	1	1	['気分障害（うつ病、うつ状態、双極性障害）']	34	1	1	0	[]	0	0	1	19	15	1	週4日以上	0	['乾燥大麻', '電子タバコ', 'エディブル（食品）']	['“ハイ”になること（高揚感、多幸感）', '気ばらし、リラックスのための気分転換', '仕事、学業、家事などのパフォーマンス向上', '心理的苦痛（不安、あせり、抑うつ気分など）の緩和', '身体的苦痛（痛み、しびれ、めまい、不眠など）の緩和', '神秘的・宗教的体験']	['極端な耐性がついてくる']	0	1	['不安']	2~5回	苦痛を伴うが自分一人で対応できた	数分から数時間	0	0	0	0	0	0	['タバコ', 'お酒', '覚せい剤', 'コカイン', '幻覚薬（LSD、MDMAなど）', 'ベンゾジアゼピン系睡眠薬', '市販薬（咳止めなど）']	お酒	タバコ	大麻	ベンゾジアゼピン系睡眠薬	覚醒剤	0			0	[]
1/21/2021 10:52:04	1	1	39	1	1	1	中学卒業	1	0	[]	0	0	0	0	[]	0	1	1	24	15	1	週4日以上	0	['乾燥大麻', '大麻樹脂（ハシシ、ワックス）', '電子タバコ', 'エディブル（食品）']	['仕事、学業、家事などのパフォーマンス向上', '心理的苦痛（不安、あせり、抑うつ気分など）の緩和', '身体的苦痛（痛み、しびれ、めまい、不眠など）の緩和', '病気の治癒（がんの副作用緩和、など）']	[]	0	0	[]				0	0	0	0	0	0	['タバコ', 'お酒']	タバコ	お酒	大麻			0			0	[]
1/21/2021 10:52:17	1	1	34	1	1	1	大学卒業	1	1	['気分障害（うつ病、うつ状態、双極性障害）']	34	1	1	0	[]	0	0	1	19	15	1	週4日以上	0	['乾燥大麻', '電子タバコ', 'エディブル（食品）']	['“ハイ”になること（高揚感、多幸感）', '気ばらし、リラックスのための気分転換', '仕事、学業、家事などのパフォーマンス向上', '心理的苦痛（不安、あせり、抑うつ気分など）の緩和', '身体的苦痛（痛み、しびれ、めまい、不眠など）の緩和', '神秘的・宗教的体験']	['極端な耐性がついてくる']	0	1	['不安']	2~5回	苦痛を伴うが自分一人で対応できた	数分から数時間	0	0	0	0	0	0	['タバコ', 'お酒', '覚せい剤', 'コカイン', '幻覚薬（LSD、MDMAなど）', 'ベンゾジアゼピン系睡眠薬', '市販薬（咳止めなど）']	お酒	タバコ	大麻	ベンゾジアゼピン系睡眠薬	覚醒剤	0			0	[]
1/21/2021 10:52:23	1	1	34	1	1	1	大学卒業	1	1	['気分障害（うつ病、うつ状態、双極性障害）']	34	1	1	0	[]	0	0	1	19	15	1	週4日以上	0	['乾燥大麻', '電子タバコ', 'エディブル（食品）']	['“ハイ”になること（高揚感、多幸感）', '気ばらし、リラックスのための気分転換', '仕事、学業、家事などのパフォーマンス向上', '心理的苦痛（不安、あせり、抑うつ気分など）の緩和', '身体的苦痛（痛み、しびれ、めまい、不眠など）の緩和', '神秘的・宗教的体験']	['極端な耐性がついてくる']	0	1	['不安']	2~5回	苦痛を伴うが自分一人で対応できた	数分から数時間	0	0	0	0	0	0	['タバコ', 'お酒', '覚せい剤', 'コカイン', '幻覚薬（LSD、MDMAなど）', 'ベンゾジアゼピン系睡眠薬', '市販薬（咳止めなど）']	お酒	タバコ	大麻	ベンゾジアゼピン系睡眠薬	覚醒剤	0			0	[]
1/21/2021 10:56:42	1	1	39	1	1	1	高校卒業	1	0	[]	0	0	0	0	[]	0	0	1	19	20	1	週4日以上	0	['乾燥大麻', '電子タバコ', 'エディブル（食品）']	['“ハイ”になること（高揚感、多幸感）', '気ばらし、リラックスのための気分転換', '仕事、学業、家事などのパフォーマンス向上', '心理的苦痛（不安、あせり、抑うつ気分など）の緩和', '身体的苦痛（痛み、しびれ、めまい、不眠など）の緩和']	[]	0	1	['不安']	2~5回	苦痛を伴うが自分一人で対応できた	数分から数時間	0	0	0	0	0	0	['タバコ', 'お酒']	タバコ	お酒	大麻			0			0	[]
1/21/2021 10:58:05	1	1	24	1	1	1	高校卒業	1	0	[]	0	0	0	0	[]	0	0	1	19	5	1	週4日以上	0	['乾燥大麻', '大麻樹脂（ハシシ、ワックス）', '電子タバコ', 'エディブル（食品）']	['“ハイ”になること（高揚感、多幸感）', '気ばらし、リラックスのための気分転換', '仕事、学業、家事などのパフォーマンス向上', '心理的苦痛（不安、あせり、抑うつ気分など）の緩和', '身体的苦痛（痛み、しびれ、めまい、不眠など）の緩和', '病気の治癒（がんの副作用緩和、など）']	['大麻を入手、使用するために多くの時間を費やす']	0	0	[]				0	0	0	0	0	0	['タバコ', 'お酒']	タバコ	お酒	大麻			0			0	[]
1/21/2021 10:58:54	1	1	29	1	1	1	短大・専門学校卒業	1	0	[]	0	0	0	0	[]	0	0	1	24	5	0		29	['乾燥大麻', '電子タバコ']	['“ハイ”になること（高揚感、多幸感）', '気ばらし、リラックスのための気分転換']	[]	0	0	[]				0	0	0	0	0	0	['タバコ', 'お酒']	お酒	タバコ	大麻			0			0	[]
1/21/2021 10:59:33	1	1	29	1	1	1	短大・専門学校卒業	1	0	[]	0	0	0	0	[]	0	0	1	19	10	0		29	['乾燥大麻']	['“ハイ”になること（高揚感、多幸感）', '気ばらし、リラックスのための気分転換', '仲間意識の強化、所属感の向上', '神秘的・宗教的体験']	['大麻への強い渇望がある', '大麻のため、他の活動が疎かになる', '極端な耐性がついてくる']	1	1	['不安', '妄想']	2~5回	苦痛を伴うが自分一人で対応できた	数分から数時間	0	0	0	0	0	0	['タバコ', 'お酒', '幻覚薬（LSD、MDMAなど）']	タバコ	お酒	大麻	該当なし	該当なし	0			0	[]
1/21/2021 11:01:38	1	1	39	1	1	1	短大・専門学校卒業	1	0	[]	0	0	0	0	[]	0	0	1	24	15	1	月1回未満	0	['乾燥大麻', '大麻樹脂（ハシシ、ワックス）', '電子タバコ']	['気ばらし、リラックスのための気分転換', '仕事、学業、家事などのパフォーマンス向上', '仲間意識の強化、所属感の向上', '心理的苦痛（不安、あせり、抑うつ気分など）の緩和', '身体的苦痛（痛み、しびれ、めまい、不眠など）の緩和', '神秘的・宗教的体験']	[]	0	0	[]				0	0	0	0	0	0	['タバコ', 'お酒', 'オピオイド（ヘロイン、モルヒネ、あへん、医療用麻薬）', 'ベンゾジアゼピン系睡眠薬', '市販薬（咳止めなど）']	タバコ	お酒	大麻	オピオイド	市販薬	0			0	[]
1/21/2021 11:02:44	1	1	34	1	1	1	大学卒業	1	0	[]	0	0	0	0	[]	0	0	1	24	10	0		24	['乾燥大麻']	['気ばらし、リラックスのための気分転換', '仲間意識の強化、所属感の向上']	[]	0	0	[]				0	0	0	0	0	0	['タバコ', 'お酒']	お酒	タバコ	大麻			0			0	[]
1/21/2021 11:03:22	1	1	34	1	1	1	高校卒業	1	0	[]	0	0	0	0	[]	0	0	1	24	10	1	月1回未満	0	['乾燥大麻', '電子タバコ']	['“ハイ”になること（高揚感、多幸感）', '気ばらし、リラックスのための気分転換']	[]	0	0	[]				0	0	0	0	0	0	['タバコ', 'お酒', '覚せい剤', 'コカイン', '自然系の幻覚剤（幻覚キノコ、アヤワスカ、ペヨーテなど）', '幻覚薬（LSD、MDMAなど）', 'オピオイド（ヘロイン、モルヒネ、あへん、医療用麻薬）']	お酒	タバコ	大麻	覚醒剤	コカイン	0			0	[]
1/21/2021 11:04:27	1	1	24	1	1	1	大学卒業	1	0	[]	0	0	0	0	[]	0	0	1	24	0	0		24	['乾燥大麻']	['仕事、学業、家事などのパフォーマンス向上', '身体的苦痛（痛み、しびれ、めまい、不眠など）の緩和']	[]	0	1	['不安']	1回	大した問題ではなかった	数分から数時間	0	0	0	0	0	0	['タバコ', 'お酒', 'ベンゾジアゼピン系睡眠薬']	お酒	タバコ	ベンゾジアゼピン系睡眠薬	大麻	該当なし	0			0	[]
1/21/2021 11:04:35	1	1	39	1	1	1	高校卒業	1	0	[]	0	0	0	0	[]	0	0	1	19	20	1	月1回～週1回未満	0	['乾燥大麻', '大麻樹脂（ハシシ、ワックス）', '電子タバコ', 'エディブル（食品）']	['“ハイ”になること（高揚感、多幸感）', '仕事、学業、家事などのパフォーマンス向上', '仲間意識の強化、所属感の向上', '神秘的・宗教的体験', '性感の増強', 'その他']	[]	0	1	['不安', '妄想', '無気力']	11回以上	大した問題ではなかった	数分から数時間	0	0	0	0	0	0	['タバコ', 'お酒', 'コカイン', '自然系の幻覚剤（幻覚キノコ、アヤワスカ、ペヨーテなど）', '幻覚薬（LSD、MDMAなど）']	お酒	タバコ	大麻	幻覚薬	コカイン	0			0	[]
1/21/2021 11:05:30	1	1	39	0	1	1	高校卒業	1	1	['気分障害（うつ病、うつ状態、双極性障害）']	29	1	1	0	[]	1	0	1	19	20	0		29	['大麻樹脂（ハシシ、ワックス）', '電子タバコ']	['“ハイ”になること（高揚感、多幸感）', '性感の増強']	['大麻への強い渇望がある', '離脱症状が出現する']	1	0	[]				0	0	0	0	0	0	['タバコ', 'お酒', '幻覚薬（LSD、MDMAなど）', 'ベンゾジアゼピン系睡眠薬', '市販薬（咳止めなど）']	お酒	タバコ	市販薬	大麻	ベンゾジアゼピン系睡眠薬	0			0	[]
1/21/2021 11:06:06	1	1	29	1	1	1	短大・専門学校卒業	1	0	[]	0	0	0	0	[]	0	0	1	24	5	1	週1～4日未満	0	['乾燥大麻']	['“ハイ”になること（高揚感、多幸感）', '気ばらし、リラックスのための気分転換', '心理的苦痛（不安、あせり、抑うつ気分など）の緩和', '身体的苦痛（痛み、しびれ、めまい、不眠など）の緩和', '性感の増強', 'その他']	[]	0	0	[]				0	0	0	0	0	0	['タバコ', 'お酒']	お酒	タバコ	大麻			0			0	[]
1/21/2021 11:06:20	1	1	29	1	1	1	大学卒業	1	0	[]	0	0	0	0	[]	0	0	1	24	5	1	月1回未満	0	['乾燥大麻']	['“ハイ”になること（高揚感、多幸感）', '気ばらし、リラックスのための気分転換', '身体的苦痛（痛み、しびれ、めまい、不眠など）の緩和']	[]	0	0	[]				0	0	0	0	0	0	['タバコ', 'お酒']	お酒	タバコ	大麻			1	1回	使用をやめた	0	[]
1/21/2021 11:08:02	1	1	39	1	1	1	高校卒業	1	0	[]	0	0	0	0	[]	0	0	1	19	20	1	週4日以上	0	['乾燥大麻', '大麻樹脂（ハシシ、ワックス）', '電子タバコ', 'エディブル（食品）']	['“ハイ”になること（高揚感、多幸感）', '気ばらし、リラックスのための気分転換', '仕事、学業、家事などのパフォーマンス向上', '仲間意識の強化、所属感の向上', '心理的苦痛（不安、あせり、抑うつ気分など）の緩和', '身体的苦痛（痛み、しびれ、めまい、不眠など）の緩和', '病気の治癒（がんの副作用緩和、など）', '神秘的・宗教的体験', '性感の増強', 'その他']	[]	0	1	['嘔気、嘔吐']	2~5回	大した問題ではなかった	数分から数時間	0	0	0	0	0	0	['タバコ', 'お酒', '幻覚薬（LSD、MDMAなど）', 'ベンゾジアゼピン系睡眠薬']	タバコ	お酒	大麻	幻覚薬	ベンゾジアゼピン系睡眠薬	0			0	[]
1/21/2021 11:11:40	1	1	24	1	1	1	短大・専門学校卒業	1	1	['気分障害（うつ病、うつ状態、双極性障害）', '統合失調症', 'パーソナリティ障害']	19	1	0	1	['気分障害（うつ病、うつ状態、双極性障害）']	1	0	1	24	0	1	週4日以上	0	['乾燥大麻', '電子タバコ', 'エディブル（食品）']	['“ハイ”になること（高揚感、多幸感）', '気ばらし、リラックスのための気分転換', '仕事、学業、家事などのパフォーマンス向上', '心理的苦痛（不安、あせり、抑うつ気分など）の緩和', '身体的苦痛（痛み、しびれ、めまい、不眠など）の緩和', '病気の治癒（がんの副作用緩和、など）']	[]	0	0	[]				0	0	0	0	0	0	['タバコ', 'お酒', '幻覚薬（LSD、MDMAなど）', 'オピオイド（ヘロイン、モルヒネ、あへん、医療用麻薬）', 'ベンゾジアゼピン系睡眠薬', '市販薬（咳止めなど）']	市販薬	ベンゾジアゼピン系睡眠薬	オピオイド	幻覚薬	大麻	0			0	[]
1/21/2021 11:12:15	1	1	59	1	1	1	高校卒業	1	0	[]	0	0	0	0	[]	0	0	1	19	40	1	週4日以上	0	['乾燥大麻', '大麻樹脂（ハシシ、ワックス）', '電子タバコ', 'エディブル（食品）']	['“ハイ”になること（高揚感、多幸感）', '気ばらし、リラックスのための気分転換', '仕事、学業、家事などのパフォーマンス向上', '仲間意識の強化、所属感の向上', '心理的苦痛（不安、あせり、抑うつ気分など）の緩和', '身体的苦痛（痛み、しびれ、めまい、不眠など）の緩和', '病気の治癒（がんの副作用緩和、など）', '神秘的・宗教的体験', '性感の増強']	['社会的、対人的な問題が生じて悪化しているにも関わらず使用を続ける', '物理的に危険な状況でも大麻を継続的に使用する（例：自動車の運転など）']	1	0	[]				0	0	0	0	0	0	['タバコ', 'お酒', '覚せい剤', 'シンナー', 'コカイン', '自然系の幻覚剤（幻覚キノコ、アヤワスカ、ペヨーテなど）', '幻覚薬（LSD、MDMAなど）', 'オピオイド（ヘロイン、モルヒネ、あへん、医療用麻薬）', 'ベンゾジアゼピン系睡眠薬']	タバコ	お酒	大麻	覚醒剤		1	1回	使用が増えた	0	[]
1/21/2021 11:13:41	1	1	34	1	1	1	大学卒業	1	0	[]	0	0	0	0	[]	0	0	1	29	5	0		29	['乾燥大麻', 'エディブル（食品）']	['“ハイ”になること（高揚感、多幸感）', '気ばらし、リラックスのための気分転換', 'その他']	[]	0	0	[]				0	0	0	0	0	0	['タバコ', 'お酒']	お酒	タバコ	大麻			0			0	[]
1/21/2021 11:15:09	1	1	44	0	1	1	大学院卒業以上	0	1	['気分障害（うつ病、うつ状態、双極性障害）']	24	1	1	0	[]	1	0	1	34	10	1	週4日以上	0	['乾燥大麻', '大麻樹脂（ハシシ、ワックス）', '電子タバコ', 'エディブル（食品）']	['気ばらし、リラックスのための気分転換', '仕事、学業、家事などのパフォーマンス向上', '心理的苦痛（不安、あせり、抑うつ気分など）の緩和', '身体的苦痛（痛み、しびれ、めまい、不眠など）の緩和', '病気の治癒（がんの副作用緩和、など）']	[]	0	1	['嘔気、嘔吐']	2~5回	大した問題ではなかった	数分から数時間	0	0	0	0	0	0	['タバコ', 'お酒']	タバコ	お酒	大麻			0			0	[]
1/21/2021 11:15:28	1	1	34	1	1	1	高校卒業	1	0	[]	0	0	0	0	[]	0	0	1	14	20	1	週4日以上	0	['乾燥大麻', '大麻樹脂（ハシシ、ワックス）', '電子タバコ', 'エディブル（食品）']	['“ハイ”になること（高揚感、多幸感）', '気ばらし、リラックスのための気分転換', '心理的苦痛（不安、あせり、抑うつ気分など）の緩和']	[]	0	1	['不安']	2~5回	大した問題ではなかった	数分から数時間	0	0	0	0	0	0	['タバコ', 'お酒', '幻覚薬（LSD、MDMAなど）']	タバコ	お酒	大麻	幻覚薬		0			0	[]
1/21/2021 11:16:12	1	1	24	1	1	1	中学卒業	1	0	[]	0	0	0	0	[]	0	0	1	24	0	0		24	['乾燥大麻']	['気ばらし、リラックスのための気分転換']	[]	0	0	[]				0	0	0	0	0	0	['タバコ', 'お酒']	お酒	タバコ	該当なし	該当なし	該当なし	0			0	[]
1/21/2021 11:17:02	1	1	34	1	1	1	高校卒業	1	0	[]	0	0	0	0	[]	1	0	1	24	10	1	月1回～週1回未満	0	['乾燥大麻', '大麻樹脂（ハシシ、ワックス）']	['気ばらし、リラックスのための気分転換', '身体的苦痛（痛み、しびれ、めまい、不眠など）の緩和', 'その他']	[]	0	0	[]				0	0	0	0	0	0	['タバコ', 'お酒']	お酒	タバコ	大麻	該当なし	該当なし	0			0	[]
1/21/2021 11:17:03	1	1	24	0	1	1	大学卒業	0	1	['気分障害（うつ病、うつ状態、双極性障害）', '自閉症スペクトラム', '不安障害', 'その他']	19	1	0	1	['摂食障害（拒食症）']	0	0	1	24	0	1	月1回未満	0	['乾燥大麻']	['“ハイ”になること（高揚感、多幸感）', '気ばらし、リラックスのための気分転換', '心理的苦痛（不安、あせり、抑うつ気分など）の緩和', '神秘的・宗教的体験']	[]	0	0	[]				0	0	0	0	0	0	['タバコ', 'お酒', '幻覚薬（LSD、MDMAなど）', 'ベンゾジアゼピン系睡眠薬', '市販薬（咳止めなど）']	お酒	タバコ	ベンゾジアゼピン系睡眠薬	大麻	幻覚薬	0			0	[]
1/21/2021 11:17:42	1	1	24	0	1	1	高校卒業	1	1	['気分障害（うつ病、うつ状態、双極性障害）']	19	1	1	0	[]	0	0	1	24	0	1	週1～4日未満	0	['乾燥大麻', '電子タバコ', 'エディブル（食品）']	['“ハイ”になること（高揚感、多幸感）', '気ばらし、リラックスのための気分転換', '心理的苦痛（不安、あせり、抑うつ気分など）の緩和', '身体的苦痛（痛み、しびれ、めまい、不眠など）の緩和', '性感の増強']	[]	0	1	['不安', '幻覚', 'その他']	1回	他者の助けを必要とした	数分から数時間	0	0	0	0	0	0	['タバコ', 'お酒', '幻覚薬（LSD、MDMAなど）', 'ベンゾジアゼピン系睡眠薬', '市販薬（咳止めなど）']	市販薬	お酒	タバコ	大麻	幻覚薬	0			0	[]
1/21/2021 11:18:43	1	1	24	1	1	1	大学卒業	1	0	[]	0	0	0	0	[]	0	0	1	19	5	1	月1回～週1回未満	0	['乾燥大麻', '電子タバコ']	['“ハイ”になること（高揚感、多幸感）', '気ばらし、リラックスのための気分転換', '身体的苦痛（痛み、しびれ、めまい、不眠など）の緩和']	[]	0	0	[]				0	0	0	0	0	0	['タバコ', 'お酒', '幻覚薬（LSD、MDMAなど）']	お酒	タバコ	大麻	幻覚薬		0			0	[]
1/21/2021 11:18:50	1	1	39	1	1	1	高校卒業	1	0	[]	0	0	0	0	[]	1	0	1	19	20	1	週4日以上	0	['乾燥大麻', '大麻樹脂（ハシシ、ワックス）', '電子タバコ', 'エディブル（食品）']	['“ハイ”になること（高揚感、多幸感）', '気ばらし、リラックスのための気分転換', '仕事、学業、家事などのパフォーマンス向上', '身体的苦痛（痛み、しびれ、めまい、不眠など）の緩和']	[]	0	1	['不安']	2~5回	苦痛を伴うが自分一人で対応できた	数分から数時間	0	0	0	0	0	0	['タバコ', 'お酒', '覚せい剤', 'コカイン', '自然系の幻覚剤（幻覚キノコ、アヤワスカ、ペヨーテなど）', '幻覚薬（LSD、MDMAなど）', 'ベンゾジアゼピン系睡眠薬', '市販薬（咳止めなど）']	タバコ	お酒	大麻	幻覚薬	コカイン	0			0	[]
1/21/2021 11:20:38	1	1	44	1	1	1	短大・専門学校卒業	1	0	[]	0	0	0	0	[]	0	0	1	29	15	0		34	['乾燥大麻', '大麻樹脂（ハシシ、ワックス）', '電子タバコ', 'エディブル（食品）']	['気ばらし、リラックスのための気分転換', '仕事、学業、家事などのパフォーマンス向上', '心理的苦痛（不安、あせり、抑うつ気分など）の緩和', '身体的苦痛（痛み、しびれ、めまい、不眠など）の緩和', '病気の治癒（がんの副作用緩和、など）', '神秘的・宗教的体験']	[]	0	0	[]				0	0	0	0	0	0	['タバコ', 'お酒', '覚せい剤', 'シンナー', 'コカイン', '自然系の幻覚剤（幻覚キノコ、アヤワスカ、ペヨーテなど）', '幻覚薬（LSD、MDMAなど）']	タバコ	お酒	大麻	幻覚薬	自然系の幻覚剤	0			0	[]
1/21/2021 11:21:05	1	1	29	1	1	1	大学卒業	1	0	[]	0	0	0	0	[]	0	0	1	19	10	0		29	['乾燥大麻']	['“ハイ”になること（高揚感、多幸感）', '気ばらし、リラックスのための気分転換']	[]	0	0	[]				0	0	0	0	0	0	['タバコ', 'お酒']	お酒	タバコ	大麻			0			0	[]
1/21/2021 11:22:09	1	1	39	1	1	1	高校卒業	1	0	[]	0	0	0	0	[]	0	0	1	24	15	1	月1回未満	0	['乾燥大麻']	['“ハイ”になること（高揚感、多幸感）', '気ばらし、リラックスのための気分転換', '仕事、学業、家事などのパフォーマンス向上', '性感の増強']	[]	0	0	[]				0	0	0	0	0	0	['タバコ', 'お酒', 'ベンゾジアゼピン系睡眠薬']	お酒	タバコ	大麻			0			0	[]
1/21/2021 11:24:34	1	1	34	1	1	1	大学卒業	1	0	[]	0	0	0	0	[]	0	0	1	24	10	0		34	['乾燥大麻', 'エディブル（食品）']	['“ハイ”になること（高揚感、多幸感）', '気ばらし、リラックスのための気分転換']	['意図したより大量、または長期間に使用してしまう']	0	1	['不安', '妄想']	1回	大した問題ではなかった	数分から数時間	0	0	0	0	0	0	['タバコ', 'お酒', '幻覚薬（LSD、MDMAなど）', '市販薬（咳止めなど）']	お酒	タバコ	大麻	幻覚薬	市販薬	0			0	[]
1/21/2021 11:24:37	1	1	24	1	1	1	大学卒業	1	0	[]	0	0	0	0	[]	0	0	1	19	5	1	週1～4日未満	0	['乾燥大麻', '大麻樹脂（ハシシ、ワックス）', '電子タバコ']	['“ハイ”になること（高揚感、多幸感）', '気ばらし、リラックスのための気分転換', '仲間意識の強化、所属感の向上', '心理的苦痛（不安、あせり、抑うつ気分など）の緩和']	['意図したより大量、または長期間に使用してしまう', '大麻への強い渇望がある']	1	0	[]				0	0	0	0	1	0	['タバコ', 'お酒', '幻覚薬（LSD、MDMAなど）', '市販薬（咳止めなど）']	お酒	タバコ	大麻	市販薬	幻覚薬	0			0	[]
1/21/2021 11:24:58	1	1	49	1	1	1	高校卒業	1	0	[]	0	0	0	0	[]	0	0	1	24	25	0		24	['乾燥大麻']	['気ばらし、リラックスのための気分転換', '身体的苦痛（痛み、しびれ、めまい、不眠など）の緩和']	[]	0	0	[]				0	0	0	0	0	0	['お酒', '幻覚薬（LSD、MDMAなど）']	お酒	幻覚薬	大麻			0			0	[]
1/21/2021 11:25:07	1	1	44	1	1	1	高校卒業	0	0	[]	0	0	0	0	[]	0	0	1	19	25	0		24	['乾燥大麻']	['“ハイ”になること（高揚感、多幸感）', '気ばらし、リラックスのための気分転換']	[]	0	0	[]				0	0	0	0	0	0	['タバコ', 'お酒']	お酒	タバコ	大麻	該当なし	該当なし	0			0	[]
1/21/2021 11:25:11	1	1	44	1	1	1	短大・専門学校卒業	0	0	[]	0	0	0	0	[]	0	0	1	19	25	0		39	['乾燥大麻']	['気ばらし、リラックスのための気分転換', '心理的苦痛（不安、あせり、抑うつ気分など）の緩和', '身体的苦痛（痛み、しびれ、めまい、不眠など）の緩和', '病気の治癒（がんの副作用緩和、など）', '神秘的・宗教的体験']	['大麻のため、他の活動が疎かになる']	0	1	['不安', '妄想']	2~5回	苦痛を伴うが自分一人で対応できた	数分から数時間	0	0	0	0	0	0	['タバコ', 'お酒', '覚せい剤', '幻覚薬（LSD、MDMAなど）', '市販薬（咳止めなど）']	お酒	タバコ	自然系の幻覚剤	覚醒剤	大麻	0			0	[]
1/21/2021 11:25:58	1	1	29	1	1	1	高校卒業	1	0	[]	0	0	0	0	[]	0	0	1	24	5	1	月1回～週1回未満	0	['乾燥大麻', 'エディブル（食品）']	['“ハイ”になること（高揚感、多幸感）', '気ばらし、リラックスのための気分転換', '仲間意識の強化、所属感の向上', '身体的苦痛（痛み、しびれ、めまい、不眠など）の緩和', '性感の増強']	[]	0	1	['不安', '嘔気、嘔吐']	2~5回	大した問題ではなかった	数分から数時間	0	0	0	0	0	0	['タバコ', 'お酒']	お酒	タバコ	大麻			0			0	[]
1/21/2021 11:26:24	1	1	29	1	1	1	大学卒業	1	0	[]	0	0	0	0	[]	0	0	1	24	5	1	月1回未満	0	['乾燥大麻', '大麻樹脂（ハシシ、ワックス）']	['“ハイ”になること（高揚感、多幸感）', '気ばらし、リラックスのための気分転換', '仲間意識の強化、所属感の向上']	[]	0	1	['不安', '妄想']	1回	大した問題ではなかった	数分から数時間	0	0	0	0	0	0	['タバコ', 'お酒', '幻覚薬（LSD、MDMAなど）']	お酒	タバコ	大麻	自然系の幻覚剤		0			0	[]
1/21/2021 11:26:38	1	1	34	1	1	1	高校卒業	1	1	['統合失調症']	24	1	0	0	[]	0	0	1	19	15	0		24	['乾燥大麻', 'エディブル（食品）']	['“ハイ”になること（高揚感、多幸感）', '気ばらし、リラックスのための気分転換', '心理的苦痛（不安、あせり、抑うつ気分など）の緩和', '身体的苦痛（痛み、しびれ、めまい、不眠など）の緩和', '性感の増強']	['物理的に危険な状況でも大麻を継続的に使用する（例：自動車の運転など）']	0	0	[]				0	0	0	0	0	0	['タバコ', 'お酒', '覚せい剤']	大麻	お酒	タバコ	覚醒剤		1	1回	使用をやめた	0	[]
1/21/2021 11:27:06	1	1	29	1	1	1	大学卒業	1	0	[]	0	0	0	0	[]	0	0	1	24	5	1	週1～4日未満	0	['乾燥大麻', '大麻樹脂（ハシシ、ワックス）', 'エディブル（食品）']	['“ハイ”になること（高揚感、多幸感）', '気ばらし、リラックスのための気分転換', '仲間意識の強化、所属感の向上']	[]	0	0	[]				0	0	0	0	0	0	['タバコ', 'お酒']	お酒	タバコ	大麻			0			0	[]
1/21/2021 11:27:45	1	1	44	1	1	1	中学卒業	1	1	['気分障害（うつ病、うつ状態、双極性障害）', '不安障害']	34	1	0	1	['気分障害（うつ病、うつ状態、双極性障害）', '不安障害', 'その他']	1	1	1	19	25	1	月1回未満	0	['乾燥大麻', '大麻樹脂（ハシシ、ワックス）']	['気ばらし、リラックスのための気分転換', '仕事、学業、家事などのパフォーマンス向上', '心理的苦痛（不安、あせり、抑うつ気分など）の緩和', '身体的苦痛（痛み、しびれ、めまい、不眠など）の緩和']	[]	0	0	[]				0	0	0	0	0	0	['タバコ', 'お酒', '覚せい剤', 'シンナー']	タバコ	シンナー	お酒	覚醒剤	大麻	0			0	[]
1/21/2021 11:28:03	1	1	34	0	1	1	高校卒業	1	0	[]	0	0	0	0	[]	0	0	1	19	15	0		19	['乾燥大麻']	['“ハイ”になること（高揚感、多幸感）', '気ばらし、リラックスのための気分転換']	[]	0	0	[]				0	0	0	0	0	0	['タバコ', 'お酒']	お酒	タバコ	大麻			0			0	[]
1/21/2021 11:28:08	1	1	44	0	1	1	高校卒業	1	0	[]	0	0	0	0	[]	0	0	1	19	25	0		44	['乾燥大麻']	['気ばらし、リラックスのための気分転換', 'その他']	[]	0	1	['嘔気、嘔吐']	2~5回	大した問題ではなかった	数分から数時間	0	0	0	0	0	0	['タバコ', 'お酒']	タバコ	お酒	大麻			0			0	[]
1/21/2021 11:28:19	1	1	44	0	1	1	高校卒業	1	0	[]	0	0	0	0	[]	0	0	1	19	25	0		44	['乾燥大麻']	['気ばらし、リラックスのための気分転換', 'その他']	[]	0	1	['嘔気、嘔吐']	2~5回	大した問題ではなかった	数分から数時間	0	0	0	0	0	0	['タバコ', 'お酒']	タバコ	お酒	大麻			0			0	[]
1/21/2021 11:28:23	1	1	39	1	1	1	高校卒業	1	0	[]	0	0	0	0	[]	1	0	1	19	20	1	週1～4日未満	0	['乾燥大麻', '大麻樹脂（ハシシ、ワックス）', 'エディブル（食品）']	['“ハイ”になること（高揚感、多幸感）', '気ばらし、リラックスのための気分転換', 'その他']	[]	0	1	['不安', '嘔気、嘔吐']	6~10回	大した問題ではなかった	数分から数時間	0	0	0	0	0	0	['タバコ', 'お酒', '市販薬（咳止めなど）']	タバコ	お酒	大麻			1	1回	使用が減った	0	[]
1/21/2021 11:29:02	1	1	29	1	1	1	大学卒業	1	0	[]	0	0	0	0	[]	0	0	1	24	5	0		24	['乾燥大麻']	['“ハイ”になること（高揚感、多幸感）', '気ばらし、リラックスのための気分転換']	[]	0	0	[]				0	0	0	0	0	0	['タバコ', 'お酒']	お酒	タバコ	大麻			0			0	[]
1/21/2021 11:31:15	1	1	44	1	1	1	中学卒業	1	0	[]	0	0	0	0	[]	0	0	1	19	25	0		34	['乾燥大麻']	['“ハイ”になること（高揚感、多幸感）', '気ばらし、リラックスのための気分転換', '仕事、学業、家事などのパフォーマンス向上', '心理的苦痛（不安、あせり、抑うつ気分など）の緩和', '身体的苦痛（痛み、しびれ、めまい、不眠など）の緩和', '性感の増強']	[]	0	0	[]				0	0	0	0	0	0	['タバコ']	タバコ	大麻	該当なし	該当なし	該当なし	0			0	[]
1/21/2021 11:32:48	1	1	24	1	1	1	高校卒業	1	0	[]	0	0	0	0	[]	1	0	1	24	0	1	月1回未満	0	['乾燥大麻']	['“ハイ”になること（高揚感、多幸感）', '仲間意識の強化、所属感の向上', '心理的苦痛（不安、あせり、抑うつ気分など）の緩和']	[]	0	0	[]				0	0	0	0	0	0	['タバコ', 'お酒']	お酒	タバコ	大麻			0			0	[]
1/21/2021 11:33:55	1	1	29	1	1	1	高校卒業	1	0	[]	0	0	0	0	[]	0	0	1	29	0	1	月1回未満	0	['電子タバコ']	['“ハイ”になること（高揚感、多幸感）', '気ばらし、リラックスのための気分転換', '仲間意識の強化、所属感の向上', '神秘的・宗教的体験']	[]	0	0	[]				0	0	0	0	0	0	['タバコ', 'お酒', '幻覚薬（LSD、MDMAなど）', '市販薬（咳止めなど）']	お酒	タバコ	市販薬	大麻	幻覚薬	0			0	[]
1/21/2021 11:34:30	1	1	44	1	1	1	高校卒業	1	0	[]	0	0	0	0	[]	0	0	1	24	20	1	週4日以上	0	['乾燥大麻', '大麻樹脂（ハシシ、ワックス）']	['気ばらし、リラックスのための気分転換', '仕事、学業、家事などのパフォーマンス向上', '身体的苦痛（痛み、しびれ、めまい、不眠など）の緩和', '病気の治癒（がんの副作用緩和、など）']	[]	0	0	[]				0	0	0	0	0	0	['タバコ', 'お酒']	タバコ	お酒	大麻			0			0	[]
1/21/2021 11:35:02	1	1	24	1	1	1	大学卒業	1	0	[]	0	0	0	0	[]	0	0	1	14	10	1	月1回未満	0	['乾燥大麻']	['気ばらし、リラックスのための気分転換']	[]	0	0	[]				0	0	0	0	0	0	['タバコ', 'お酒', '幻覚薬（LSD、MDMAなど）']	タバコ	お酒	大麻			0			0	[]
1/21/2021 11:37:26	1	1	49	1	1	1	高校卒業	1	0	[]	0	0	0	0	[]	1	0	1	19	30	1	週4日以上	0	['乾燥大麻']	['“ハイ”になること（高揚感、多幸感）', '気ばらし、リラックスのための気分転換']	[]	0	0	[]				0	0	0	0	0	0	['タバコ', 'お酒', '市販薬（咳止めなど）']	市販薬	タバコ	お酒			0			0	[]
1/21/2021 11:39:46	1	1	39	1	1	1	大学卒業	1	0	[]	0	0	0	0	[]	0	0	1	24	15	1	週4日以上	0	['乾燥大麻', '大麻樹脂（ハシシ、ワックス）', 'エディブル（食品）']	['気ばらし、リラックスのための気分転換', '病気の治癒（がんの副作用緩和、など）']	[]	0	0	[]				0	0	0	0	0	0	['タバコ', 'お酒']	お酒	タバコ	大麻	該当なし	該当なし	0			0	[]
1/21/2021 11:40:36	1	1	49	1	1	1	中学卒業	1	0	[]	0	0	0	0	[]	0	0	1	24	25	1	月1回～週1回未満	0	['乾燥大麻']	['“ハイ”になること（高揚感、多幸感）', '仕事、学業、家事などのパフォーマンス向上', '心理的苦痛（不安、あせり、抑うつ気分など）の緩和', '身体的苦痛（痛み、しびれ、めまい、不眠など）の緩和', '神秘的・宗教的体験']	[]	0	0	[]				0	0	0	0	0	0	['タバコ', 'お酒', '覚せい剤', 'シンナー']	タバコ	お酒	シンナー	大麻	覚醒剤	0			0	[]
1/21/2021 11:40:46	1	1	39	1	1	1	高校卒業	1	0	[]	0	0	0	0	[]	0	0	1	19	20	0		24	['乾燥大麻', '大麻樹脂（ハシシ、ワックス）']	['“ハイ”になること（高揚感、多幸感）', '気ばらし、リラックスのための気分転換', '仕事、学業、家事などのパフォーマンス向上', '心理的苦痛（不安、あせり、抑うつ気分など）の緩和']	[]	0	0	[]				0	0	0	0	0	0	['タバコ', 'お酒', 'シンナー', 'ベンゾジアゼピン系睡眠薬', '市販薬（咳止めなど）']	お酒	タバコ	シンナー	大麻	ベンゾジアゼピン系睡眠薬	0			0	[]
1/21/2021 11:42:16	1	1	34	1	1	1	大学卒業	1	0	[]	0	0	0	0	[]	0	0	1	29	5	1	月1回未満	0	['乾燥大麻', '大麻樹脂（ハシシ、ワックス）']	['“ハイ”になること（高揚感、多幸感）', '身体的苦痛（痛み、しびれ、めまい、不眠など）の緩和']	[]	0	0	[]				0	0	0	0	0	0	['タバコ', 'お酒']	お酒	タバコ	大麻			0			0	[]
1/21/2021 11:42:30	1	1	29	1	1	1	大学卒業	0	1	['気分障害（うつ病、うつ状態、双極性障害）', '注意欠陥・多動症候群（ADHD）', '不安障害']	29	1	1	0	[]	1	0	1	29	0	1	週1～4日未満	0	['乾燥大麻', '大麻樹脂（ハシシ、ワックス）', '電子タバコ', 'エディブル（食品）']	['“ハイ”になること（高揚感、多幸感）', '気ばらし、リラックスのための気分転換', '心理的苦痛（不安、あせり、抑うつ気分など）の緩和', '身体的苦痛（痛み、しびれ、めまい、不眠など）の緩和', '神秘的・宗教的体験']	[]	0	1	['不安', '妄想']	11回以上	苦痛を伴うが自分一人で対応できた	数分から数時間	0	0	0	0	0	0	['タバコ', 'お酒', '覚せい剤', 'コカイン', '自然系の幻覚剤（幻覚キノコ、アヤワスカ、ペヨーテなど）', '幻覚薬（LSD、MDMAなど）', 'ベンゾジアゼピン系睡眠薬', '市販薬（咳止めなど）']	市販薬	ベンゾジアゼピン系睡眠薬	覚醒剤	幻覚薬	大麻	1	1回	使用をやめた	1	['それ以外（MDMA、LSDなど）']
1/21/2021 11:42:43	1	1	24	1	1	1	高校卒業	1	0	[]	0	0	0	0	[]	0	0	1	19	5	1	週4日以上	0	['乾燥大麻', '電子タバコ']	['“ハイ”になること（高揚感、多幸感）', '気ばらし、リラックスのための気分転換', '仕事、学業、家事などのパフォーマンス向上', '仲間意識の強化、所属感の向上', '身体的苦痛（痛み、しびれ、めまい、不眠など）の緩和', '性感の増強']	[]	0	1	['嘔気、嘔吐']	2~5回	苦痛を伴うが自分一人で対応できた	数分から数時間	0	0	0	0	0	0	['お酒']	お酒	大麻				0			0	[]
1/21/2021 11:44:30	1	1	44	1	1	1	大学卒業	1	0	[]	0	0	0	0	[]	0	0	1	24	20	1	週1～4日未満	0	['乾燥大麻', '大麻樹脂（ハシシ、ワックス）']	['“ハイ”になること（高揚感、多幸感）', '気ばらし、リラックスのための気分転換', '心理的苦痛（不安、あせり、抑うつ気分など）の緩和', '身体的苦痛（痛み、しびれ、めまい、不眠など）の緩和', '病気の治癒（がんの副作用緩和、など）']	[]	0	0	[]				0	0	0	0	0	0	['タバコ', 'お酒', '覚せい剤', 'シンナー', '自然系の幻覚剤（幻覚キノコ、アヤワスカ、ペヨーテなど）', 'ベンゾジアゼピン系睡眠薬']	タバコ	お酒	大麻	覚醒剤		0			0	[]
1/21/2021 11:45:03	1	1	24	1	1	1	大学卒業	1	0	[]	0	0	0	0	[]	1	0	1	19	5	1	月1回未満	0	['乾燥大麻', '電子タバコ']	['気ばらし、リラックスのための気分転換', '心理的苦痛（不安、あせり、抑うつ気分など）の緩和', '身体的苦痛（痛み、しびれ、めまい、不眠など）の緩和']	[]	0	1	['不安']	1回	他者の助けを必要とした	数分から数時間	0	0	0	0	0	0	['お酒', '幻覚薬（LSD、MDMAなど）']	お酒	幻覚薬	大麻			0			0	[]
1/21/2021 11:45:10	1	1	29	1	1	1	大学卒業	1	0	[]	0	0	0	0	[]	0	0	1	24	5	1	月1回～週1回未満	0	['乾燥大麻', '電子タバコ', 'エディブル（食品）']	['“ハイ”になること（高揚感、多幸感）', '気ばらし、リラックスのための気分転換', '仕事、学業、家事などのパフォーマンス向上', '仲間意識の強化、所属感の向上', '心理的苦痛（不安、あせり、抑うつ気分など）の緩和', '身体的苦痛（痛み、しびれ、めまい、不眠など）の緩和', '病気の治癒（がんの副作用緩和、など）', '神秘的・宗教的体験', '性感の増強']	[]	0	0	[]				0	0	0	0	0	0	['タバコ', 'お酒']	お酒	タバコ	大麻	該当なし	該当なし	0			0	[]
1/21/2021 11:47:36	1	1	44	0	1	1	大学卒業	1	1	['気分障害（うつ病、うつ状態、双極性障害）']	34	1	1	1	['気分障害（うつ病、うつ状態、双極性障害）']	0	1	1	44	0	1	月1回未満	0	['乾燥大麻', '大麻樹脂（ハシシ、ワックス）', '電子タバコ', 'エディブル（食品）']	['“ハイ”になること（高揚感、多幸感）', '心理的苦痛（不安、あせり、抑うつ気分など）の緩和', '身体的苦痛（痛み、しびれ、めまい、不眠など）の緩和', '病気の治癒（がんの副作用緩和、など）']	[]	0	0	[]				0	0	0	0	0	0	['タバコ', 'お酒', 'ベンゾジアゼピン系睡眠薬', '市販薬（咳止めなど）']	お酒	市販薬	タバコ	ベンゾジアゼピン系睡眠薬	大麻	0			0	[]
1/21/2021 11:48:29	1	1	29	1	1	1	短大・専門学校卒業	1	0	[]	0	0	0	0	[]	0	0	1	19	10	1	週1～4日未満	0	['乾燥大麻', '大麻樹脂（ハシシ、ワックス）', '電子タバコ', 'エディブル（食品）']	['“ハイ”になること（高揚感、多幸感）', '気ばらし、リラックスのための気分転換', '仕事、学業、家事などのパフォーマンス向上', '心理的苦痛（不安、あせり、抑うつ気分など）の緩和', '身体的苦痛（痛み、しびれ、めまい、不眠など）の緩和']	[]	0	0	[]				0	0	0	0	0	0	['タバコ', 'お酒', 'コカイン', '自然系の幻覚剤（幻覚キノコ、アヤワスカ、ペヨーテなど）', '幻覚薬（LSD、MDMAなど）', 'ベンゾジアゼピン系睡眠薬', '市販薬（咳止めなど）']	お酒	タバコ	大麻			0			0	[]
1/21/2021 11:48:45	1	1	39	1	1	1	短大・専門学校卒業	1	0	[]	0	0	0	0	[]	0	0	1	24	15	1	週4日以上	0	['乾燥大麻']	['“ハイ”になること（高揚感、多幸感）', '気ばらし、リラックスのための気分転換', '仕事、学業、家事などのパフォーマンス向上', '心理的苦痛（不安、あせり、抑うつ気分など）の緩和', '身体的苦痛（痛み、しびれ、めまい、不眠など）の緩和', '性感の増強']	[]	0	1	['嘔気、嘔吐']	2~5回	大した問題ではなかった	数分から数時間	0	0	0	0	0	0	['タバコ', 'お酒']	タバコ	お酒	大麻			0			0	[]
1/21/2021 11:51:18	1	1	54	1	1	1	大学卒業	1	0	[]	0	0	0	0	[]	0	0	1	19	35	1	週4日以上	0	['乾燥大麻', '大麻樹脂（ハシシ、ワックス）', '電子タバコ', 'エディブル（食品）']	['“ハイ”になること（高揚感、多幸感）', '気ばらし、リラックスのための気分転換', '仕事、学業、家事などのパフォーマンス向上', '仲間意識の強化、所属感の向上', '心理的苦痛（不安、あせり、抑うつ気分など）の緩和', '身体的苦痛（痛み、しびれ、めまい、不眠など）の緩和', '病気の治癒（がんの副作用緩和、など）', '神秘的・宗教的体験', '性感の増強', 'その他']	['物理的に危険な状況でも大麻を継続的に使用する（例：自動車の運転など）', '極端な耐性がついてくる']	1	1	['その他']	6~10回	大した問題ではなかった	数分から数時間	0	0	0	0	0	0	['タバコ', 'お酒', '覚せい剤', 'コカイン', '自然系の幻覚剤（幻覚キノコ、アヤワスカ、ペヨーテなど）', '幻覚薬（LSD、MDMAなど）', 'オピオイド（ヘロイン、モルヒネ、あへん、医療用麻薬）', 'ベンゾジアゼピン系睡眠薬', '市販薬（咳止めなど）']	市販薬	お酒	タバコ	大麻	コカイン	1	1回	変わらない	0	[]
1/21/2021 11:52:58	1	1	29	1	1	1	短大・専門学校卒業	1	0	[]	0	0	0	0	[]	1	0	1	29	0	1	月1回～週1回未満	0	['乾燥大麻', '大麻樹脂（ハシシ、ワックス）', '電子タバコ', 'エディブル（食品）']	['“ハイ”になること（高揚感、多幸感）', '気ばらし、リラックスのための気分転換', '仲間意識の強化、所属感の向上', '心理的苦痛（不安、あせり、抑うつ気分など）の緩和', '性感の増強']	['大麻の使用が原因で仕事や生活に支障が出る', '物理的に危険な状況でも大麻を継続的に使用する（例：自動車の運転など）']	1	1	['不安', '嘔気、嘔吐', '無気力']	2~5回	大した問題ではなかった	数分から数時間	0	0	0	1	1	0	['タバコ', 'お酒', '市販薬（咳止めなど）']	市販薬	タバコ	お酒	大麻		0			0	[]
1/21/2021 11:54:56	1	1	49	1	1	1	短大・専門学校卒業	1	0	[]	0	0	0	0	[]	0	1	1	24	25	1	月1回未満	0	['乾燥大麻', '大麻樹脂（ハシシ、ワックス）', '電子タバコ']	['“ハイ”になること（高揚感、多幸感）', '気ばらし、リラックスのための気分転換', '仕事、学業、家事などのパフォーマンス向上', '心理的苦痛（不安、あせり、抑うつ気分など）の緩和', '性感の増強']	['意図したより大量、または長期間に使用してしまう', '社会的、対人的な問題が生じて悪化しているにも関わらず使用を続ける', '物理的に危険な状況でも大麻を継続的に使用する（例：自動車の運転など）']	1	1	['不安', '妄想', '抑うつ気分']	6~10回	苦痛を伴うが自分一人で対応できた	1年以上	0	0	1	1	0	0	['タバコ', 'お酒', 'コカイン']	お酒	タバコ	大麻	コカイン		0			0	[]
1/21/2021 11:55:36	1	1	64	1	1	1	高校卒業	0	1	['気分障害（うつ病、うつ状態、双極性障害）', '不安障害']	44	1	0	0	[]	0	0	1	24	40	1	週1～4日未満	0	['乾燥大麻', '大麻樹脂（ハシシ、ワックス）']	['“ハイ”になること（高揚感、多幸感）', '気ばらし、リラックスのための気分転換', '心理的苦痛（不安、あせり、抑うつ気分など）の緩和', '身体的苦痛（痛み、しびれ、めまい、不眠など）の緩和']	[]	0	1	['不安']	2~5回	大した問題ではなかった	数分から数時間	0	0	0	0	0	0	['タバコ', 'お酒', 'コカイン', '自然系の幻覚剤（幻覚キノコ、アヤワスカ、ペヨーテなど）', '幻覚薬（LSD、MDMAなど）', 'オピオイド（ヘロイン、モルヒネ、あへん、医療用麻薬）', 'ベンゾジアゼピン系睡眠薬']	タバコ	お酒	大麻	自然系の幻覚剤	コカイン	0			0	[]
1/21/2021 11:56:17	1	1	44	1	1	1	高校卒業	1	0	[]	0	0	0	0	[]	0	0	1	24	20	1	週4日以上	0	['乾燥大麻', '大麻樹脂（ハシシ、ワックス）', '電子タバコ', 'エディブル（食品）']	['“ハイ”になること（高揚感、多幸感）', '気ばらし、リラックスのための気分転換', '心理的苦痛（不安、あせり、抑うつ気分など）の緩和']	['物理的に危険な状況でも大麻を継続的に使用する（例：自動車の運転など）', '極端な耐性がついてくる']	1	1	['嘔気、嘔吐']	2~5回	苦痛を伴うが自分一人で対応できた	数分から数時間	0	0	0	0	0	0	['タバコ', 'お酒', '覚せい剤', 'コカイン', '自然系の幻覚剤（幻覚キノコ、アヤワスカ、ペヨーテなど）', '幻覚薬（LSD、MDMAなど）', 'ベンゾジアゼピン系睡眠薬']	タバコ	お酒	大麻	幻覚薬	コカイン	1	1回	変わらない	1	['覚醒剤']
1/21/2021 11:57:03	1	1	39	1	1	1	短大・専門学校卒業	1	0	[]	0	0	0	0	[]	0	1	1	24	15	1	週1～4日未満	0	['乾燥大麻', '大麻樹脂（ハシシ、ワックス）', '電子タバコ', 'エディブル（食品）']	['“ハイ”になること（高揚感、多幸感）', '気ばらし、リラックスのための気分転換', '仕事、学業、家事などのパフォーマンス向上', '仲間意識の強化、所属感の向上', '心理的苦痛（不安、あせり、抑うつ気分など）の緩和', '身体的苦痛（痛み、しびれ、めまい、不眠など）の緩和', '性感の増強']	['意図したより大量、または長期間に使用してしまう', '大麻への強い渇望がある', '極端な耐性がついてくる']	1	1	['嘔気、嘔吐', 'その他']	2~5回	苦痛を伴うが自分一人で対応できた	数分から数時間	0	0	0	0	0	0	['タバコ', 'お酒', '覚せい剤', 'コカイン', 'オピオイド（ヘロイン、モルヒネ、あへん、医療用麻薬）', 'ベンゾジアゼピン系睡眠薬']	お酒	タバコ	大麻	覚醒剤	コカイン	0			0	[]
1/21/2021 11:57:19	1	1	39	1	1	1	高校卒業	1	0	[]	0	0	0	0	[]	0	0	1	19	20	1	週4日以上	0	['乾燥大麻', '大麻樹脂（ハシシ、ワックス）', '電子タバコ']	['“ハイ”になること（高揚感、多幸感）', '気ばらし、リラックスのための気分転換', '仕事、学業、家事などのパフォーマンス向上', '心理的苦痛（不安、あせり、抑うつ気分など）の緩和', '身体的苦痛（痛み、しびれ、めまい、不眠など）の緩和', '性感の増強']	['意図したより大量、または長期間に使用してしまう', '大麻を入手、使用するために多くの時間を費やす']	1	0	[]				0	0	0	0	0	0	['タバコ', 'お酒', 'シンナー', 'ベンゾジアゼピン系睡眠薬']	タバコ	お酒	大麻			0			0	[]
1/21/2021 11:58:41	1	1	49	1	1	1	短大・専門学校卒業	0	1	['気分障害（うつ病、うつ状態、双極性障害）']	34	1	1	1	['その他']	0	1	1	24	25	1	月1回～週1回未満	0	['乾燥大麻']	['気ばらし、リラックスのための気分転換', '仲間意識の強化、所属感の向上', '心理的苦痛（不安、あせり、抑うつ気分など）の緩和']	['大麻を入手、使用するために多くの時間を費やす', '大麻によって健康被害が出ているとわかっても使用を続ける', '離脱症状が出現する']	1	0	[]				1	0	0	0	0	0	['タバコ', 'お酒']	タバコ	お酒	大麻	大麻	大麻	0			0	[]
1/21/2021 11:58:52	1	1	34	1	1	1	高校卒業	1	0	[]	0	0	0	1	['気分障害（うつ病、うつ状態、双極性障害）']	0	0	1	19	15	1	週4日以上	0	['乾燥大麻', '大麻樹脂（ハシシ、ワックス）', '電子タバコ', 'エディブル（食品）']	['“ハイ”になること（高揚感、多幸感）', '気ばらし、リラックスのための気分転換', '仕事、学業、家事などのパフォーマンス向上', '心理的苦痛（不安、あせり、抑うつ気分など）の緩和', '神秘的・宗教的体験', '性感の増強']	['極端な耐性がついてくる']	0	0	[]				0	0	0	0	0	0	['タバコ', 'お酒', '幻覚薬（LSD、MDMAなど）']	タバコ	お酒	大麻	幻覚薬	該当なし	0			0	[]
1/21/2021 11:59:55	1	1	44	0	1	1	高校卒業	0	1	['気分障害（うつ病、うつ状態、双極性障害）', '注意欠陥・多動症候群（ADHD）', '不安障害', 'その他']	24	1	1	0	[]	1	1	1	19	25	1	週1～4日未満	0	['乾燥大麻', '大麻樹脂（ハシシ、ワックス）', '電子タバコ', 'エディブル（食品）']	['気ばらし、リラックスのための気分転換', '心理的苦痛（不安、あせり、抑うつ気分など）の緩和', '身体的苦痛（痛み、しびれ、めまい、不眠など）の緩和', '病気の治癒（がんの副作用緩和、など）']	[]	0	0	[]				0	0	0	0	0	0	['タバコ', 'お酒', '覚せい剤', '幻覚薬（LSD、MDMAなど）']	タバコ	お酒	大麻	覚醒剤		0			0	[]
1/21/2021 12:01:41	1	1	24	1	1	1	高校卒業	1	1	['気分障害（うつ病、うつ状態、双極性障害）', '不安障害']	24	1	1	0	[]	0	0	1	24	0	1	月1回未満	0	['乾燥大麻']	['“ハイ”になること（高揚感、多幸感）', '気ばらし、リラックスのための気分転換', '心理的苦痛（不安、あせり、抑うつ気分など）の緩和', 'その他']	[]	0	0	[]				0	0	0	0	0	1	['タバコ', 'お酒', 'ベンゾジアゼピン系睡眠薬', '市販薬（咳止めなど）']	市販薬	お酒	大麻	ベンゾジアゼピン系睡眠薬	タバコ	0			0	[]
1/21/2021 12:01:52	1	1	39	1	1	1	高校卒業	1	0	[]	0	0	0	0	[]	1	0	1	19	20	1	週4日以上	0	['乾燥大麻']	['“ハイ”になること（高揚感、多幸感）', '気ばらし、リラックスのための気分転換']	[]	0	1	['嘔気、嘔吐']	2~5回	苦痛を伴うが自分一人で対応できた	数分から数時間	0	0	0	0	0	0	['タバコ', 'お酒', '市販薬（咳止めなど）']	タバコ	お酒	大麻			0			0	[]
1/21/2021 12:01:57	1	1	24	1	1	1	大学卒業	1	0	[]	0	0	0	0	[]	0	0	1	19	5	0		19	['乾燥大麻']	['気ばらし、リラックスのための気分転換', '身体的苦痛（痛み、しびれ、めまい、不眠など）の緩和']	[]	0	0	[]				0	0	0	0	0	0	['タバコ', 'お酒', '幻覚薬（LSD、MDMAなど）', 'オピオイド（ヘロイン、モルヒネ、あへん、医療用麻薬）', 'ベンゾジアゼピン系睡眠薬', '市販薬（咳止めなど）']	お酒	タバコ	市販薬	ベンゾジアゼピン系睡眠薬	オピオイド	0			0	[]
1/21/2021 12:02:18	1	1	34	1	1	1	中学卒業	1	0	[]	0	0	0	0	[]	1	0	1	29	5	1	週4日以上	0	['乾燥大麻', '大麻樹脂（ハシシ、ワックス）', '電子タバコ']	['気ばらし、リラックスのための気分転換', '仕事、学業、家事などのパフォーマンス向上', '心理的苦痛（不安、あせり、抑うつ気分など）の緩和', '身体的苦痛（痛み、しびれ、めまい、不眠など）の緩和']	['社会的、対人的な問題が生じて悪化しているにも関わらず使用を続ける', '大麻のため、他の活動が疎かになる', '極端な耐性がついてくる']	1	1	['不安', '嘔気、嘔吐']	2~5回	苦痛を伴うが自分一人で対応できた	数分から数時間	0	0	0	0	1	0	['タバコ', 'お酒', '幻覚薬（LSD、MDMAなど）', 'ベンゾジアゼピン系睡眠薬']	お酒	タバコ	ベンゾジアゼピン系睡眠薬	大麻	幻覚薬	1	1回	使用が増えた	0	[]
1/21/2021 12:02:36	1	1	39	1	1	1	高校卒業	1	0	[]	0	0	0	0	[]	0	1	1	24	15	0		24	['乾燥大麻']	['“ハイ”になること（高揚感、多幸感）', '仲間意識の強化、所属感の向上']	[]	0	0	[]				0	0	0	0	0	0	['タバコ', 'お酒']	タバコ	お酒				0			0	[]
1/21/2021 12:02:51	1	1	34	1	1	1	大学卒業	1	0	[]	0	0	0	0	[]	0	0	1	19	15	1	月1回未満	0	['乾燥大麻', '大麻樹脂（ハシシ、ワックス）', '電子タバコ']	['“ハイ”になること（高揚感、多幸感）', '気ばらし、リラックスのための気分転換', '心理的苦痛（不安、あせり、抑うつ気分など）の緩和', '性感の増強']	['大麻への強い渇望がある']	0	0	[]				0	0	0	0	0	0	['タバコ', 'お酒', '幻覚薬（LSD、MDMAなど）', 'ベンゾジアゼピン系睡眠薬']	タバコ	お酒	ベンゾジアゼピン系睡眠薬	大麻	幻覚薬	1	1回	使用が減った	0	[]
1/21/2021 12:03:14	1	1	24	1	1	1	中学卒業	1	0	[]	0	0	0	0	[]	0	0	1	19	5	1	週4日以上	0	['乾燥大麻', '電子タバコ', 'エディブル（食品）']	['“ハイ”になること（高揚感、多幸感）', '気ばらし、リラックスのための気分転換', '仕事、学業、家事などのパフォーマンス向上']	['大麻を入手、使用するために多くの時間を費やす']	0	0	[]				0	0	0	0	0	0	['タバコ', 'お酒']	タバコ	お酒	大麻			0			0	[]
1/21/2021 12:04:25	1	1	39	1	1	1	短大・専門学校卒業	1	0	[]	0	0	0	0	[]	0	0	1	24	15	1	週1～4日未満	0	['乾燥大麻', '大麻樹脂（ハシシ、ワックス）', '電子タバコ', 'エディブル（食品）']	['“ハイ”になること（高揚感、多幸感）', '気ばらし、リラックスのための気分転換', '心理的苦痛（不安、あせり、抑うつ気分など）の緩和', '身体的苦痛（痛み、しびれ、めまい、不眠など）の緩和']	[]	0	0	[]				0	0	0	0	0	0	['タバコ', 'お酒', '幻覚薬（LSD、MDMAなど）']	お酒	タバコ	大麻	幻覚薬		0			0	[]
1/21/2021 12:04:34	1	1	39	1	1	1	高校卒業	1	0	[]	0	0	0	0	[]	0	0	1	19	20	1	週4日以上	0	['乾燥大麻', '大麻樹脂（ハシシ、ワックス）', '電子タバコ', 'エディブル（食品）']	['気ばらし、リラックスのための気分転換', '仕事、学業、家事などのパフォーマンス向上', '心理的苦痛（不安、あせり、抑うつ気分など）の緩和', '身体的苦痛（痛み、しびれ、めまい、不眠など）の緩和', '神秘的・宗教的体験']	[]	0	0	[]				0	0	0	0	0	0	['タバコ', 'お酒', '覚せい剤', 'シンナー', 'コカイン', '自然系の幻覚剤（幻覚キノコ、アヤワスカ、ペヨーテなど）', '幻覚薬（LSD、MDMAなど）']	タバコ	お酒	覚醒剤	大麻		0			0	[]
1/21/2021 12:04:44	1	1	49	1	1	1	中学卒業	1	0	[]	0	0	0	1	['その他']	1	0	1	19	30	1	週4日以上	0	['乾燥大麻', '大麻樹脂（ハシシ、ワックス）', '電子タバコ']	['“ハイ”になること（高揚感、多幸感）', '気ばらし、リラックスのための気分転換', '仕事、学業、家事などのパフォーマンス向上', '仲間意識の強化、所属感の向上', '心理的苦痛（不安、あせり、抑うつ気分など）の緩和', '身体的苦痛（痛み、しびれ、めまい、不眠など）の緩和', '性感の増強']	[]	0	0	[]				0	0	0	0	0	0	['タバコ', 'お酒', '覚せい剤', 'シンナー', '自然系の幻覚剤（幻覚キノコ、アヤワスカ、ペヨーテなど）']	タバコ	シンナー	お酒	覚醒剤	大麻	0			0	[]
1/21/2021 12:06:09	1	1	44	1	1	1	高校卒業	1	0	[]	0	0	0	0	[]	0	0	1	24	20	1	月1回未満	0	['乾燥大麻']	['“ハイ”になること（高揚感、多幸感）', '気ばらし、リラックスのための気分転換', '仕事、学業、家事などのパフォーマンス向上', '仲間意識の強化、所属感の向上', '心理的苦痛（不安、あせり、抑うつ気分など）の緩和', '身体的苦痛（痛み、しびれ、めまい、不眠など）の緩和', '病気の治癒（がんの副作用緩和、など）', '神秘的・宗教的体験', '性感の増強', 'その他']	['大麻への強い渇望がある']	0	0	[]				0	0	0	0	0	0	['タバコ', 'お酒', '幻覚薬（LSD、MDMAなど）']	お酒	タバコ	大麻	幻覚薬		0			0	[]
1/21/2021 12:06:17	1	1	24	1	1	1	中学卒業	1	0	[]	0	0	0	0	[]	1	0	1	19	5	0		24	['乾燥大麻']	['気ばらし、リラックスのための気分転換', '仕事、学業、家事などのパフォーマンス向上']	[]	0	0	[]				0	0	0	0	0	0	['タバコ', 'お酒']	タバコ	お酒	大麻			0			0	[]
1/21/2021 12:07:36	1	1	59	1	1	1	高校卒業	0	0	[]	0	0	0	0	[]	0	0	1	39	20	0		59	['乾燥大麻', '大麻樹脂（ハシシ、ワックス）', '電子タバコ', 'エディブル（食品）']	['“ハイ”になること（高揚感、多幸感）', '気ばらし、リラックスのための気分転換', '仕事、学業、家事などのパフォーマンス向上', '心理的苦痛（不安、あせり、抑うつ気分など）の緩和', '身体的苦痛（痛み、しびれ、めまい、不眠など）の緩和', 'その他']	['意図したより大量、または長期間に使用してしまう', '極端な耐性がついてくる']	1	0	[]				0	0	0	0	0	0	['タバコ', 'お酒']	お酒	タバコ	大麻			1	1回	使用をやめた	0	[]
1/21/2021 12:08:13	1	1	39	1	1	1	短大・専門学校卒業	1	0	[]	0	0	0	0	[]	0	0	1	29	10	0		34	['乾燥大麻', '大麻樹脂（ハシシ、ワックス）', 'エディブル（食品）']	['“ハイ”になること（高揚感、多幸感）', '気ばらし、リラックスのための気分転換', '心理的苦痛（不安、あせり、抑うつ気分など）の緩和']	[]	0	0	[]				0	0	0	0	0	0	['タバコ', 'お酒']	お酒	タバコ	該当なし	該当なし	該当なし	0			0	[]
1/21/2021 12:11:29	1	1	34	1	1	1	高校卒業	1	0	[]	0	0	0	0	[]	0	0	1	29	5	1	週4日以上	0	['乾燥大麻', '大麻樹脂（ハシシ、ワックス）', '電子タバコ', 'エディブル（食品）']	['“ハイ”になること（高揚感、多幸感）', '気ばらし、リラックスのための気分転換', '心理的苦痛（不安、あせり、抑うつ気分など）の緩和', '身体的苦痛（痛み、しびれ、めまい、不眠など）の緩和']	[]	0	1	['不安']	2~5回	苦痛を伴うが自分一人で対応できた	数分から数時間	0	0	0	0	0	0	['タバコ', 'お酒']	タバコ	お酒	大麻			0			0	[]
1/21/2021 12:11:32	1	1	24	1	1	1	高校卒業	1	0	[]	0	0	0	0	[]	0	0	1	19	5	1	月1回～週1回未満	0	['乾燥大麻', '大麻樹脂（ハシシ、ワックス）', '電子タバコ']	['“ハイ”になること（高揚感、多幸感）', '気ばらし、リラックスのための気分転換', '仕事、学業、家事などのパフォーマンス向上', '仲間意識の強化、所属感の向上', '心理的苦痛（不安、あせり、抑うつ気分など）の緩和']	[]	0	1	['不安']	2~5回	大した問題ではなかった	数分から数時間	0	0	0	0	0	0	['タバコ', 'お酒', 'コカイン', '幻覚薬（LSD、MDMAなど）', '市販薬（咳止めなど）']	お酒	タバコ	大麻	コカイン	自然系の幻覚剤	0			0	[]
1/21/2021 12:11:45	1	1	44	1	1	1	中学卒業	1	0	[]	0	0	0	0	[]	0	0	1	19	25	1	週4日以上	0	['乾燥大麻']	['心理的苦痛（不安、あせり、抑うつ気分など）の緩和', '病気の治癒（がんの副作用緩和、など）']	[]	0	0	[]				0	0	0	0	0	0	['タバコ', 'お酒', '市販薬（咳止めなど）']	タバコ	お酒	大麻			0			0	[]
1/21/2021 12:12:17	1	1	39	1	1	1	中学卒業	1	1	['気分障害（うつ病、うつ状態、双極性障害）']	29	1	0	0	[]	0	1	1	34	5	0		34	['乾燥大麻']	['“ハイ”になること（高揚感、多幸感）', '気ばらし、リラックスのための気分転換', '心理的苦痛（不安、あせり、抑うつ気分など）の緩和', '身体的苦痛（痛み、しびれ、めまい、不眠など）の緩和']	[]	0	0	[]				0	0	0	0	0	0	['タバコ', 'お酒']	タバコ	お酒	大麻			0			0	[]
1/21/2021 12:12:18	1	1	44	1	1	1	高校卒業	1	0	[]	0	0	0	0	[]	0	0	1	24	20	1	月1回～週1回未満	0	['乾燥大麻', '大麻樹脂（ハシシ、ワックス）', '電子タバコ', 'エディブル（食品）']	['“ハイ”になること（高揚感、多幸感）', '気ばらし、リラックスのための気分転換', '仕事、学業、家事などのパフォーマンス向上', '心理的苦痛（不安、あせり、抑うつ気分など）の緩和', '身体的苦痛（痛み、しびれ、めまい、不眠など）の緩和', '病気の治癒（がんの副作用緩和、など）']	['大麻を入手、使用するために多くの時間を費やす']	0	0	[]				0	0	0	0	0	0	['タバコ', 'お酒', 'コカイン', '幻覚薬（LSD、MDMAなど）']	タバコ	お酒	大麻	コカイン	幻覚薬	0			0	[]
1/21/2021 12:12:26	1	1	19	1	1	1	高校卒業	0	0	[]	0	0	0	0	[]	0	0	1	19	0	1	月1回未満	0	['乾燥大麻']	['気ばらし、リラックスのための気分転換', '心理的苦痛（不安、あせり、抑うつ気分など）の緩和', '身体的苦痛（痛み、しびれ、めまい、不眠など）の緩和']	[]	0	0	[]				0	0	0	0	0	0	['お酒']	お酒	大麻				0			0	[]
1/21/2021 12:13:27	1	1	64	1	1	1	大学卒業	1	0	[]	0	0	0	0	[]	0	0	1	24	40	0		24	['乾燥大麻', '大麻樹脂（ハシシ、ワックス）']	['“ハイ”になること（高揚感、多幸感）', '気ばらし、リラックスのための気分転換', '仲間意識の強化、所属感の向上', '神秘的・宗教的体験', '性感の増強']	['意図したより大量、または長期間に使用してしまう']	0	1	['抑うつ気分']	2~5回	大した問題ではなかった	数分から数時間	0	0	0	0	0	0	['タバコ', 'お酒', '自然系の幻覚剤（幻覚キノコ、アヤワスカ、ペヨーテなど）', '幻覚薬（LSD、MDMAなど）']	タバコ	お酒	大麻	幻覚薬	自然系の幻覚剤	0			0	[]
1/21/2021 12:14:50	1	1	49	1	1	1	中学卒業	1	1	['気分障害（うつ病、うつ状態、双極性障害）', '注意欠陥・多動症候群（ADHD）', 'パーソナリティ障害']	39	1	0	0	[]	1	0	1	19	30	1	週4日以上	0	['乾燥大麻', '大麻樹脂（ハシシ、ワックス）', '電子タバコ', 'エディブル（食品）']	['“ハイ”になること（高揚感、多幸感）', '気ばらし、リラックスのための気分転換', '仕事、学業、家事などのパフォーマンス向上', '仲間意識の強化、所属感の向上', '心理的苦痛（不安、あせり、抑うつ気分など）の緩和', '身体的苦痛（痛み、しびれ、めまい、不眠など）の緩和', '病気の治癒（がんの副作用緩和、など）', '神秘的・宗教的体験', '性感の増強']	['極端な耐性がついてくる']	0	1	['嘔気、嘔吐']	2~5回	大した問題ではなかった	数分から数時間	0	0	0	0	0	0	['タバコ', 'お酒', '覚せい剤', 'シンナー', 'コカイン', '自然系の幻覚剤（幻覚キノコ、アヤワスカ、ペヨーテなど）', '幻覚薬（LSD、MDMAなど）']	タバコ	お酒	シンナー	大麻	自然系の幻覚剤	1	1回	変わらない	0	[]
1/21/2021 12:15:04	1	1	39	1	1	1	高校卒業	1	0	[]	0	0	0	0	[]	0	0	1	19	20	0		34	['乾燥大麻', '大麻樹脂（ハシシ、ワックス）', '電子タバコ', 'エディブル（食品）']	['“ハイ”になること（高揚感、多幸感）', '気ばらし、リラックスのための気分転換', '心理的苦痛（不安、あせり、抑うつ気分など）の緩和', '性感の増強', 'その他']	[]	0	0	[]				0	0	0	0	0	0	['タバコ', 'お酒', '自然系の幻覚剤（幻覚キノコ、アヤワスカ、ペヨーテなど）']	お酒	タバコ	自然系の幻覚剤	大麻		0			0	[]
1/21/2021 12:15:11	1	1	49	1	1	1	中学卒業	1	0	[]	0	0	0	0	[]	0	0	1	14	35	1	月1回未満	0	['乾燥大麻', '大麻樹脂（ハシシ、ワックス）', '電子タバコ']	['“ハイ”になること（高揚感、多幸感）', '仲間意識の強化、所属感の向上', 'その他']	['社会的、対人的な問題が生じて悪化しているにも関わらず使用を続ける']	0	0	[]				0	0	0	0	0	0	['タバコ', 'お酒', '覚せい剤', 'シンナー', 'コカイン', 'ベンゾジアゼピン系睡眠薬', '市販薬（咳止めなど）']	シンナー	タバコ	お酒	覚醒剤	コカイン	0			0	[]
1/21/2021 12:15:47	1	1	44	1	1	1	短大・専門学校卒業	1	0	[]	0	0	0	0	[]	0	0	1	24	20	0		34	['乾燥大麻', '大麻樹脂（ハシシ、ワックス）']	['“ハイ”になること（高揚感、多幸感）', '気ばらし、リラックスのための気分転換', '心理的苦痛（不安、あせり、抑うつ気分など）の緩和']	[]	0	1	['不安']	1回	大した問題ではなかった	数分から数時間	0	0	0	0	0	0	['タバコ', 'お酒', 'コカイン']	タバコ	お酒	大麻	該当なし	該当なし	0			0	[]
1/21/2021 12:15:53	1	1	64	1	1	1	高校卒業	1	0	[]	0	0	0	0	[]	0	0	1	24	40	0		59	['乾燥大麻', '大麻樹脂（ハシシ、ワックス）', 'エディブル（食品）']	['“ハイ”になること（高揚感、多幸感）', '気ばらし、リラックスのための気分転換', '仕事、学業、家事などのパフォーマンス向上', '心理的苦痛（不安、あせり、抑うつ気分など）の緩和', '身体的苦痛（痛み、しびれ、めまい、不眠など）の緩和']	['大麻の使用が原因で仕事や生活に支障が出る']	0	0	[]				0	0	0	0	0	0	['タバコ', '覚せい剤', 'シンナー', 'コカイン', '自然系の幻覚剤（幻覚キノコ、アヤワスカ、ペヨーテなど）', '幻覚薬（LSD、MDMAなど）', 'オピオイド（ヘロイン、モルヒネ、あへん、医療用麻薬）', 'ベンゾジアゼピン系睡眠薬', '市販薬（咳止めなど）']	タバコ	お酒	シンナー	覚醒剤	自然系の幻覚剤	1	1回	使用が減った	0	[]
1/21/2021 12:17:52	1	1	34	1	1	1	高校卒業	1	0	[]	0	0	0	1	['気分障害（うつ病、うつ状態、双極性障害）']	0	0	1	34	0	1	月1回未満	0	['乾燥大麻']	['“ハイ”になること（高揚感、多幸感）', '気ばらし、リラックスのための気分転換', '仕事、学業、家事などのパフォーマンス向上', '身体的苦痛（痛み、しびれ、めまい、不眠など）の緩和', '病気の治癒（がんの副作用緩和、など）', '神秘的・宗教的体験', '性感の増強']	[]	0	1	['嘔気、嘔吐']	1回	大した問題ではなかった	数分から数時間	0	0	0	0	0	0	['タバコ']	タバコ	大麻				0			0	[]
1/21/2021 12:18:09	1	1	29	0	1	1	大学卒業	1	1	['その他']	19	1	1	0	[]	0	0	1	24	5	0		29	['乾燥大麻', '電子タバコ', 'エディブル（食品）']	['気ばらし、リラックスのための気分転換', '仕事、学業、家事などのパフォーマンス向上']	['大麻の使用が原因で仕事や生活に支障が出る', '大麻のため、他の活動が疎かになる']	1	1	['妄想']	6~10回	苦痛を伴うが自分一人で対応できた	数分から数時間	0	0	0	0	0	0	['タバコ', 'お酒', 'コカイン', '自然系の幻覚剤（幻覚キノコ、アヤワスカ、ペヨーテなど）']	お酒	大麻	タバコ	コカイン	自然系の幻覚剤	0			0	[]
1/21/2021 12:21:06	1	1	24	1	1	1	高校卒業	1	0	[]	0	0	0	0	[]	0	0	1	24	0	1	月1回未満	0	['乾燥大麻', '大麻樹脂（ハシシ、ワックス）']	['気ばらし、リラックスのための気分転換', '仕事、学業、家事などのパフォーマンス向上']	[]	0	0	[]				0	0	0	0	0	0	['タバコ', '幻覚薬（LSD、MDMAなど）']	タバコ	大麻	お酒	自然系の幻覚剤		0			0	[]
1/21/2021 12:22:18	1	1	34	1	1	1	大学卒業	1	0	[]	0	0	0	0	[]	0	0	1	24	10	0		24	['乾燥大麻']	['その他']	[]	0	0	[]				0	0	0	0	0	0	['タバコ', 'お酒', 'シンナー', '市販薬（咳止めなど）']	シンナー	お酒	タバコ	大麻	市販薬	0			0	[]
1/21/2021 12:22:38	1	1	34	1	1	1	短大・専門学校卒業	1	0	[]	0	0	0	0	[]	0	0	1	19	15	0		34	['乾燥大麻', '大麻樹脂（ハシシ、ワックス）']	['“ハイ”になること（高揚感、多幸感）', '気ばらし、リラックスのための気分転換', '仕事、学業、家事などのパフォーマンス向上', '仲間意識の強化、所属感の向上', '心理的苦痛（不安、あせり、抑うつ気分など）の緩和', '身体的苦痛（痛み、しびれ、めまい、不眠など）の緩和', '神秘的・宗教的体験']	[]	0	1	['不安', '嘔気、嘔吐']	2~5回	苦痛を伴うが自分一人で対応できた	数分から数時間	0	0	0	0	0	0	['タバコ', 'お酒', '市販薬（咳止めなど）']	タバコ	お酒	大麻			0			0	[]
1/21/2021 12:24:34	1	1	34	1	1	1	中学卒業	1	0	[]	0	0	0	0	[]	0	0	1	24	10	1	週1～4日未満	0	['乾燥大麻', '電子タバコ']	['気ばらし、リラックスのための気分転換', '仕事、学業、家事などのパフォーマンス向上', '心理的苦痛（不安、あせり、抑うつ気分など）の緩和', '身体的苦痛（痛み、しびれ、めまい、不眠など）の緩和', 'その他']	[]	0	1	['嘔気、嘔吐', '無気力', 'その他']	2~5回	大した問題ではなかった	数時間から1日	0	0	0	0	0	0	['タバコ', 'お酒', 'コカイン', '自然系の幻覚剤（幻覚キノコ、アヤワスカ、ペヨーテなど）', '幻覚薬（LSD、MDMAなど）']	タバコ	お酒	幻覚薬	大麻	コカイン	0			0	[]
1/21/2021 12:25:07	1	1	59	1	1	1	高校卒業	1	0	[]	0	0	0	0	[]	0	0	1	24	35	1	月1回～週1回未満	0	['乾燥大麻', '大麻樹脂（ハシシ、ワックス）']	['“ハイ”になること（高揚感、多幸感）', '気ばらし、リラックスのための気分転換', '心理的苦痛（不安、あせり、抑うつ気分など）の緩和', '身体的苦痛（痛み、しびれ、めまい、不眠など）の緩和', '性感の増強']	[]	0	1	['不安']	1回	大した問題ではなかった	数分から数時間	0	0	0	0	0	0	['タバコ', 'お酒']	お酒	タバコ	大麻			0			0	[]
1/21/2021 12:25:20	1	1	34	0	1	1	短大・専門学校卒業	1	0	[]	0	0	0	0	[]	0	0	1	24	10	0		29	['乾燥大麻']	['仲間意識の強化、所属感の向上', '神秘的・宗教的体験']	[]	0	0	[]				0	0	0	0	0	0	['タバコ', 'お酒', '市販薬（咳止めなど）']	お酒	タバコ	大麻			0			0	[]
1/21/2021 12:25:57	1	1	39	1	1	1	高校卒業	1	0	[]	0	0	0	0	[]	0	0	1	19	20	1	週4日以上	0	['乾燥大麻', '大麻樹脂（ハシシ、ワックス）', '電子タバコ']	['“ハイ”になること（高揚感、多幸感）', '気ばらし、リラックスのための気分転換', '仕事、学業、家事などのパフォーマンス向上', '病気の治癒（がんの副作用緩和、など）']	[]	0	0	[]				0	0	0	0	0	0	['タバコ', 'お酒']	お酒	タバコ	大麻			1	1回	変わらない	0	[]
1/21/2021 12:26:11	1	1	29	1	1	1	大学卒業	1	0	[]	0	0	0	0	[]	1	0	1	24	5	1	月1回～週1回未満	0	['乾燥大麻', '大麻樹脂（ハシシ、ワックス）', '電子タバコ', 'エディブル（食品）']	['気ばらし、リラックスのための気分転換', '心理的苦痛（不安、あせり、抑うつ気分など）の緩和']	['物理的に危険な状況でも大麻を継続的に使用する（例：自動車の運転など）', '極端な耐性がついてくる']	1	0	[]				0	0	0	0	0	0	['タバコ', 'お酒', 'コカイン', '幻覚薬（LSD、MDMAなど）']	タバコ	お酒	大麻	コカイン	幻覚薬	0			0	[]
1/21/2021 12:26:12	1	1	24	1	1	1	高校卒業	1	0	[]	0	0	0	0	[]	0	0	1	24	0	1	月1回未満	0	['乾燥大麻']	['“ハイ”になること（高揚感、多幸感）', '気ばらし、リラックスのための気分転換', '仕事、学業、家事などのパフォーマンス向上', '仲間意識の強化、所属感の向上', '神秘的・宗教的体験']	[]	0	0	[]				0	0	0	0	0	0	['タバコ', 'お酒']	お酒	大麻	タバコ			0			0	[]
1/21/2021 12:26:35	1	1	54	1	1	1	大学院卒業以上	1	0	[]	0	0	0	0	[]	0	0	1	49	5	0		49	['乾燥大麻']	['病気の治癒（がんの副作用緩和、など）']	[]	0	1	['その他']	2~5回	大した問題ではなかった	数分から数時間	0	0	0	0	0	0	['お酒']	お酒	大麻				0			0	[]
1/21/2021 12:26:44	1	1	39	1	1	1	大学院卒業以上	1	0	[]	0	0	0	0	[]	0	0	1	19	20	1	週4日以上	0	['乾燥大麻']	['気ばらし、リラックスのための気分転換']	[]	0	0	[]				0	0	0	0	0	0	['タバコ', 'お酒', 'コカイン', '自然系の幻覚剤（幻覚キノコ、アヤワスカ、ペヨーテなど）', '幻覚薬（LSD、MDMAなど）']	タバコ	お酒	大麻	コカイン	自然系の幻覚剤	0			0	[]
1/21/2021 12:27:13	1	1	34	1	1	1	大学卒業	1	0	[]	0	0	0	0	[]	0	0	1	29	5	1	月1回～週1回未満	0	['乾燥大麻']	['“ハイ”になること（高揚感、多幸感）', '気ばらし、リラックスのための気分転換', '心理的苦痛（不安、あせり、抑うつ気分など）の緩和', '性感の増強', '自傷的、自己破壊的な意図']	['意図したより大量、または長期間に使用してしまう']	0	0	[]				0	0	0	0	0	0	['タバコ', 'お酒', '幻覚薬（LSD、MDMAなど）']	お酒	大麻	タバコ			0			0	[]
1/21/2021 12:28:57	1	1	39	1	1	1	高校卒業	1	0	[]	0	0	0	0	[]	0	0	1	24	15	1	週4日以上	0	['乾燥大麻', '大麻樹脂（ハシシ、ワックス）', 'エディブル（食品）']	['“ハイ”になること（高揚感、多幸感）', '気ばらし、リラックスのための気分転換', '仕事、学業、家事などのパフォーマンス向上', '仲間意識の強化、所属感の向上', '心理的苦痛（不安、あせり、抑うつ気分など）の緩和', '身体的苦痛（痛み、しびれ、めまい、不眠など）の緩和', '神秘的・宗教的体験']	[]	0	0	[]				0	0	0	0	0	0	['タバコ', 'お酒', 'コカイン', '自然系の幻覚剤（幻覚キノコ、アヤワスカ、ペヨーテなど）', '幻覚薬（LSD、MDMAなど）', '市販薬（咳止めなど）']	市販薬	タバコ	お酒	大麻	自然系の幻覚剤	0			0	[]
1/21/2021 12:29:10	1	1	64	1	1	1	中学卒業	1	0	[]	0	0	0	0	[]	0	0	1	19	45	1	月1回未満	0	['乾燥大麻', '大麻樹脂（ハシシ、ワックス）']	['気ばらし、リラックスのための気分転換', '身体的苦痛（痛み、しびれ、めまい、不眠など）の緩和', '病気の治癒（がんの副作用緩和、など）']	[]	0	1	['その他']	2~5回	大した問題ではなかった	数分から数時間	0	0	0	0	0	0	['タバコ']	タバコ	大麻				1	2回	使用が減った	0	[]
1/21/2021 12:29:12	1	1	24	0	1	1	中学卒業	1	0	[]	0	0	0	0	[]	0	0	1	24	0	1	月1回～週1回未満	0	['乾燥大麻', '電子タバコ']	['“ハイ”になること（高揚感、多幸感）', '気ばらし、リラックスのための気分転換', '仕事、学業、家事などのパフォーマンス向上', '心理的苦痛（不安、あせり、抑うつ気分など）の緩和', '身体的苦痛（痛み、しびれ、めまい、不眠など）の緩和', '性感の増強']	['意図したより大量、または長期間に使用してしまう']	0	0	[]				0	0	0	0	0	0	['タバコ', 'お酒']	お酒	タバコ	大麻	該当なし	該当なし	0			0	[]
1/21/2021 12:30:27	1	1	39	1	1	1	大学卒業	0	0	[]	0	0	0	0	[]	0	0	1	24	15	1	週4日以上	0	['乾燥大麻', '大麻樹脂（ハシシ、ワックス）', '電子タバコ', 'エディブル（食品）']	['仕事、学業、家事などのパフォーマンス向上', '心理的苦痛（不安、あせり、抑うつ気分など）の緩和', '身体的苦痛（痛み、しびれ、めまい、不眠など）の緩和']	[]	0	0	[]				0	0	0	0	0	0	['タバコ', 'お酒', 'コカイン', '幻覚薬（LSD、MDMAなど）', 'ベンゾジアゼピン系睡眠薬', '市販薬（咳止めなど）']	お酒	タバコ	市販薬	ベンゾジアゼピン系睡眠薬	大麻	0			0	[]
1/21/2021 12:31:10	1	1	29	1	1	1	大学卒業	1	0	[]	0	0	0	0	[]	0	0	1	19	10	1	週4日以上	0	['乾燥大麻', '電子タバコ', 'エディブル（食品）']	['“ハイ”になること（高揚感、多幸感）', '気ばらし、リラックスのための気分転換', '心理的苦痛（不安、あせり、抑うつ気分など）の緩和']	[]	0	0	[]				0	0	0	0	0	0	['タバコ', 'お酒', '自然系の幻覚剤（幻覚キノコ、アヤワスカ、ペヨーテなど）', '幻覚薬（LSD、MDMAなど）']	お酒	タバコ	大麻	自然系の幻覚剤	幻覚薬	0			0	[]
1/21/2021 12:31:26	1	1	44	1	1	1	高校卒業	1	0	[]	0	0	0	0	[]	0	0	1	19	25	0		39	['乾燥大麻', '大麻樹脂（ハシシ、ワックス）']	['“ハイ”になること（高揚感、多幸感）', '気ばらし、リラックスのための気分転換', '仕事、学業、家事などのパフォーマンス向上', '神秘的・宗教的体験', '性感の増強', 'その他']	[]	0	1	['不安', '嘔気、嘔吐']	2~5回	大した問題ではなかった	数分から数時間	0	0	0	0	0	0	['タバコ', 'お酒', '覚せい剤', 'シンナー', '自然系の幻覚剤（幻覚キノコ、アヤワスカ、ペヨーテなど）', '幻覚薬（LSD、MDMAなど）', '市販薬（咳止めなど）']	タバコ	お酒	大麻	シンナー	自然系の幻覚剤	0			0	[]
1/21/2021 12:31:40	1	1	34	1	1	1	大学卒業	1	0	[]	0	0	0	0	[]	0	0	1	19	15	1	週4日以上	0	['乾燥大麻', '大麻樹脂（ハシシ、ワックス）', '電子タバコ', 'エディブル（食品）']	['“ハイ”になること（高揚感、多幸感）', '気ばらし、リラックスのための気分転換', '性感の増強']	[]	0	0	[]				0	0	0	0	0	0	['お酒', '自然系の幻覚剤（幻覚キノコ、アヤワスカ、ペヨーテなど）', '幻覚薬（LSD、MDMAなど）', '市販薬（咳止めなど）']	お酒	大麻	幻覚薬	自然系の幻覚剤		0			0	[]
1/21/2021 12:32:16	1	1	39	1	1	1	高校卒業	1	1	['気分障害（うつ病、うつ状態、双極性障害）']	24	1	0	0	[]	0	0	1	19	20	1	月1回～週1回未満	0	['乾燥大麻', '大麻樹脂（ハシシ、ワックス）']	['“ハイ”になること（高揚感、多幸感）', '気ばらし、リラックスのための気分転換', '仕事、学業、家事などのパフォーマンス向上', '心理的苦痛（不安、あせり、抑うつ気分など）の緩和', '身体的苦痛（痛み、しびれ、めまい、不眠など）の緩和', '性感の増強']	[]	0	0	[]				0	0	0	0	0	0	['タバコ', 'お酒', '覚せい剤', 'コカイン', '幻覚薬（LSD、MDMAなど）']	タバコ	大麻	お酒	覚醒剤	幻覚薬	1	1回	変わらない	0	[]
1/21/2021 12:32:46	1	1	34	1	1	1	高校卒業	1	0	[]	0	0	0	0	[]	1	0	1	24	10	0		24	['乾燥大麻']	['気ばらし、リラックスのための気分転換', '仕事、学業、家事などのパフォーマンス向上', '心理的苦痛（不安、あせり、抑うつ気分など）の緩和']	['意図したより大量、または長期間に使用してしまう']	0	0	[]				0	0	0	0	0	0	['タバコ', 'お酒']	お酒	大麻	タバコ			0			0	[]
1/21/2021 12:33:03	1	1	49	1	1	1	大学卒業	1	1	['その他']	39	0	0	0	[]	0	0	1	19	30	1	月1回未満	0	['乾燥大麻', '大麻樹脂（ハシシ、ワックス）']	['“ハイ”になること（高揚感、多幸感）', '気ばらし、リラックスのための気分転換', '仕事、学業、家事などのパフォーマンス向上', '仲間意識の強化、所属感の向上', '心理的苦痛（不安、あせり、抑うつ気分など）の緩和']	[]	0	0	[]				0	0	0	0	0	0	['タバコ', 'お酒', '覚せい剤', 'コカイン', '幻覚薬（LSD、MDMAなど）', '市販薬（咳止めなど）']	市販薬	お酒	大麻	コカイン		0			0	[]
1/21/2021 12:33:14	1	1	29	1	1	1	大学卒業	1	0	[]	0	0	0	0	[]	0	0	1	24	5	1	週4日以上	0	['乾燥大麻']	['“ハイ”になること（高揚感、多幸感）', '気ばらし、リラックスのための気分転換', '仕事、学業、家事などのパフォーマンス向上']	['大麻を入手、使用するために多くの時間を費やす']	0	0	[]				0	0	0	0	0	0	['タバコ', 'お酒']	タバコ	お酒	大麻			0			0	[]
1/21/2021 12:33:28	1	1	44	1	1	1	短大・専門学校卒業	1	0	[]	0	0	0	0	[]	0	0	1	24	20	1	週1～4日未満	0	['乾燥大麻']	['心理的苦痛（不安、あせり、抑うつ気分など）の緩和']	[]	0	0	[]				0	0	0	0	0	0	['タバコ', '覚せい剤']	タバコ	お酒	覚醒剤	覚醒剤	ベンゾジアゼピン系睡眠薬	0			1	['それ以外（MDMA、LSDなど）']
1/21/2021 12:33:37	1	1	24	1	1	1	高校卒業	1	0	[]	0	0	0	0	[]	1	0	1	19	5	1	月1回未満	0	['乾燥大麻']	['気ばらし、リラックスのための気分転換']	[]	0	0	[]				0	0	0	0	0	0	['タバコ', 'お酒']	お酒	タバコ	大麻			0			0	[]
1/21/2021 12:33:58	1	1	39	0	1	1	高校卒業	1	0	[]	0	0	0	0	[]	0	0	1	24	15	1	月1回未満	0	['乾燥大麻', '大麻樹脂（ハシシ、ワックス）', '電子タバコ']	['気ばらし、リラックスのための気分転換', '心理的苦痛（不安、あせり、抑うつ気分など）の緩和', 'その他']	[]	0	0	[]				0	0	0	0	0	0	['タバコ', 'お酒', 'シンナー', 'コカイン', '自然系の幻覚剤（幻覚キノコ、アヤワスカ、ペヨーテなど）', '幻覚薬（LSD、MDMAなど）', 'ベンゾジアゼピン系睡眠薬', '市販薬（咳止めなど）']	市販薬	タバコ	お酒	幻覚薬	シンナー	0			0	[]
1/21/2021 12:34:11	1	1	29	1	1	1	高校卒業	1	0	[]	0	0	0	0	[]	0	0	1	19	10	1	週1～4日未満	0	['乾燥大麻', '大麻樹脂（ハシシ、ワックス）', '電子タバコ', 'エディブル（食品）']	['“ハイ”になること（高揚感、多幸感）', '気ばらし、リラックスのための気分転換', '仕事、学業、家事などのパフォーマンス向上', '仲間意識の強化、所属感の向上', '心理的苦痛（不安、あせり、抑うつ気分など）の緩和', '身体的苦痛（痛み、しびれ、めまい、不眠など）の緩和', '神秘的・宗教的体験']	['大麻への強い渇望がある']	0	1	['不安']	2~5回	大した問題ではなかった	数分から数時間	0	0	0	0	0	0	['タバコ', 'お酒', 'コカイン', '自然系の幻覚剤（幻覚キノコ、アヤワスカ、ペヨーテなど）']	お酒	タバコ	大麻	自然系の幻覚剤		0			0	[]
1/21/2021 12:35:08	1	1	24	1	1	1	中学卒業	1	1	['注意欠陥・多動症候群（ADHD）']	14	0	0	1	['気分障害（うつ病、うつ状態、双極性障害）', '統合失調症', '自閉症スペクトラム', '注意欠陥・多動症候群（ADHD）', '不安障害', 'その他']	0	1	1	14	10	1	週4日以上	0	['乾燥大麻', '大麻樹脂（ハシシ、ワックス）', '電子タバコ', 'エディブル（食品）']	['気ばらし、リラックスのための気分転換', '仕事、学業、家事などのパフォーマンス向上', 'その他']	[]	0	0	[]				0	0	0	0	0	0	['タバコ', 'お酒', 'コカイン', '自然系の幻覚剤（幻覚キノコ、アヤワスカ、ペヨーテなど）', '幻覚薬（LSD、MDMAなど）', 'オピオイド（ヘロイン、モルヒネ、あへん、医療用麻薬）', 'ベンゾジアゼピン系睡眠薬', '市販薬（咳止めなど）']	幻覚薬	大麻	タバコ	コカイン	自然系の幻覚剤	1	1回	使用をやめた	0	[]
1/21/2021 12:36:08	1	1	39	1	1	1	高校卒業	1	0	[]	0	0	0	0	[]	0	0	1	19	20	1	週1～4日未満	0	['乾燥大麻', '電子タバコ']	['“ハイ”になること（高揚感、多幸感）', '気ばらし、リラックスのための気分転換', '心理的苦痛（不安、あせり、抑うつ気分など）の緩和']	[]	0	1	['嘔気、嘔吐']	1回	大した問題ではなかった	数分から数時間	0	0	0	0	0	0	['タバコ', 'お酒']	タバコ	お酒	大麻			0			0	[]
1/21/2021 12:36:10	1	1	34	1	1	1	中学卒業	1	0	[]	0	0	0	0	[]	0	0	1	24	10	1	月1回未満	0	['乾燥大麻', 'エディブル（食品）']	['“ハイ”になること（高揚感、多幸感）', '気ばらし、リラックスのための気分転換', '身体的苦痛（痛み、しびれ、めまい、不眠など）の緩和', 'その他']	[]	0	0	[]				0	0	0	0	0	0	['タバコ', 'お酒']	タバコ	お酒	大麻			0			0	[]
1/21/2021 12:36:50	1	1	39	1	1	1	短大・専門学校卒業	1	0	[]	0	0	0	0	[]	0	0	1	24	15	1	週4日以上	0	['乾燥大麻', '大麻樹脂（ハシシ、ワックス）', '電子タバコ', 'エディブル（食品）']	['“ハイ”になること（高揚感、多幸感）', '気ばらし、リラックスのための気分転換', '身体的苦痛（痛み、しびれ、めまい、不眠など）の緩和', '神秘的・宗教的体験']	[]	0	0	[]				0	0	0	0	0	0	['タバコ', 'お酒', '幻覚薬（LSD、MDMAなど）']	タバコ	お酒	大麻	幻覚薬		0			0	[]
1/21/2021 12:37:33	1	1	29	1	1	1	高校卒業	1	0	[]	0	0	0	0	[]	0	0	1	19	10	0		24	['乾燥大麻']	['“ハイ”になること（高揚感、多幸感）']	[]	0	0	[]				0	0	0	0	0	0	['タバコ', 'お酒']	お酒	タバコ	大麻			0			0	[]
1/21/2021 12:38:11	1	1	59	1	1	1	高校卒業	1	0	[]	0	0	0	0	[]	0	0	1	24	35	1	月1回未満	0	['乾燥大麻', '大麻樹脂（ハシシ、ワックス）', 'エディブル（食品）']	['“ハイ”になること（高揚感、多幸感）', '気ばらし、リラックスのための気分転換', '仕事、学業、家事などのパフォーマンス向上', '仲間意識の強化、所属感の向上', '性感の増強']	[]	0	0	[]				0	0	0	0	0	0	['タバコ', 'お酒', '覚せい剤', 'コカイン', '自然系の幻覚剤（幻覚キノコ、アヤワスカ、ペヨーテなど）', '幻覚薬（LSD、MDMAなど）', 'オピオイド（ヘロイン、モルヒネ、あへん、医療用麻薬）']	お酒	タバコ	大麻	コカイン	覚醒剤	1	2回	変わらない	0	[]
1/21/2021 12:38:47	1	1	34	1	1	1	高校卒業	1	0	[]	0	0	0	0	[]	0	0	1	19	15	0		24	['乾燥大麻']	['“ハイ”になること（高揚感、多幸感）', '気ばらし、リラックスのための気分転換']	[]	0	1	['抑うつ気分']	1回	大した問題ではなかった	数分から数時間	0	0	0	0	0	0	['タバコ', 'お酒', '市販薬（咳止めなど）']	タバコ	お酒	大麻			0			0	[]
1/21/2021 12:39:34	1	1	29	1	1	1	大学卒業	1	0	[]	0	0	0	0	[]	1	0	1	24	5	1	週4日以上	0	['乾燥大麻', '電子タバコ', 'エディブル（食品）']	['“ハイ”になること（高揚感、多幸感）', '気ばらし、リラックスのための気分転換', '仕事、学業、家事などのパフォーマンス向上', '心理的苦痛（不安、あせり、抑うつ気分など）の緩和', '身体的苦痛（痛み、しびれ、めまい、不眠など）の緩和']	[]	0	1	['不安']	2~5回	大した問題ではなかった	数分から数時間	0	0	0	0	0	0	['タバコ', 'お酒', '自然系の幻覚剤（幻覚キノコ、アヤワスカ、ペヨーテなど）']	お酒	タバコ	大麻	自然系の幻覚剤		0			0	[]
1/21/2021 12:40:10	1	1	39	0	1	1	短大・専門学校卒業	1	0	[]	0	0	0	0	[]	1	1	1	29	10	0		34	['乾燥大麻', '大麻樹脂（ハシシ、ワックス）', '電子タバコ', 'エディブル（食品）']	['気ばらし、リラックスのための気分転換', '心理的苦痛（不安、あせり、抑うつ気分など）の緩和', '性感の増強']	[]	0	0	[]				0	0	0	0	0	0	['タバコ', 'お酒']	お酒	タバコ	大麻	該当なし	該当なし	0			0	[]
1/21/2021 12:40:58	1	1	24	1	1	1	高校卒業	1	0	[]	0	0	0	0	[]	0	0	1	19	5	1	月1回～週1回未満	0	['乾燥大麻', '電子タバコ']	['“ハイ”になること（高揚感、多幸感）', '気ばらし、リラックスのための気分転換', '仕事、学業、家事などのパフォーマンス向上', '神秘的・宗教的体験', '性感の増強']	[]	0	0	[]				0	0	0	0	0	0	['タバコ', 'お酒']	お酒	タバコ	大麻			0			0	[]
1/21/2021 12:41:20	1	1	19	1	1	1	中学卒業	0	1	['気分障害（うつ病、うつ状態、双極性障害）', '統合失調症']	19	1	0	0	[]	0	1	1	14	5	1	月1回未満	0	['電子タバコ', 'エディブル（食品）']	['“ハイ”になること（高揚感、多幸感）', '気ばらし、リラックスのための気分転換', '仕事、学業、家事などのパフォーマンス向上', '心理的苦痛（不安、あせり、抑うつ気分など）の緩和']	[]	0	0	[]				0	0	0	0	0	0	[]						0			0	[]
1/21/2021 12:41:58	1	1	34	1	1	1	大学卒業	1	0	[]	0	0	0	0	[]	0	0	1	19	15	1	月1回未満	0	['乾燥大麻', '大麻樹脂（ハシシ、ワックス）', '電子タバコ']	['“ハイ”になること（高揚感、多幸感）', '気ばらし、リラックスのための気分転換', '仕事、学業、家事などのパフォーマンス向上', '仲間意識の強化、所属感の向上', '心理的苦痛（不安、あせり、抑うつ気分など）の緩和', '神秘的・宗教的体験']	[]	0	1	['不安', '妄想', '嘔気、嘔吐']	2~5回	苦痛を伴うが自分一人で対応できた	数分から数時間	0	0	0	0	0	0	['タバコ', 'お酒', '覚せい剤', 'コカイン', '自然系の幻覚剤（幻覚キノコ、アヤワスカ、ペヨーテなど）', '幻覚薬（LSD、MDMAなど）']	タバコ	お酒	大麻	覚醒剤	コカイン	0			0	[]
1/21/2021 12:42:51	1	1	54	0	1	1	短大・専門学校卒業	1	0	[]	0	0	0	0	[]	0	0	1	29	25	1	月1回未満	0	['乾燥大麻', 'エディブル（食品）']	['気ばらし、リラックスのための気分転換', '心理的苦痛（不安、あせり、抑うつ気分など）の緩和']	[]	0	1	['その他']	1回	苦痛を伴うが自分一人で対応できた	数分から数時間	0	0	0	0	0	0	['お酒', 'コカイン', '幻覚薬（LSD、MDMAなど）']	お酒	大麻	幻覚薬	自然系の幻覚剤	該当なし	0			0	[]
1/21/2021 12:43:05	1	1	39	1	1	1	中学卒業	1	0	[]	0	0	0	0	[]	1	0	1	19	20	1	週1～4日未満	0	['乾燥大麻', '大麻樹脂（ハシシ、ワックス）', '電子タバコ', 'エディブル（食品）']	['“ハイ”になること（高揚感、多幸感）', '気ばらし、リラックスのための気分転換', '心理的苦痛（不安、あせり、抑うつ気分など）の緩和', '身体的苦痛（痛み、しびれ、めまい、不眠など）の緩和', '性感の増強']	[]	0	1	['嘔気、嘔吐']	2~5回	苦痛を伴うが自分一人で対応できた	数分から数時間	0	0	0	1	0	0	['タバコ', 'お酒', '覚せい剤', '幻覚薬（LSD、MDMAなど）']	タバコ	お酒	大麻	幻覚薬	覚醒剤	0			0	[]
1/21/2021 12:44:03	1	1	34	1	1	1	短大・専門学校卒業	0	0	[]	0	0	0	0	[]	0	0	1	24	10	1	週4日以上	0	['乾燥大麻', '大麻樹脂（ハシシ、ワックス）']	['“ハイ”になること（高揚感、多幸感）', '気ばらし、リラックスのための気分転換', '仕事、学業、家事などのパフォーマンス向上', '仲間意識の強化、所属感の向上']	['使用をやめようとするけれど上手くいかない', '大麻を入手、使用するために多くの時間を費やす']	1	0	[]				0	0	0	0	1	0	['タバコ', 'お酒', '幻覚薬（LSD、MDMAなど）']	お酒	大麻	タバコ	お酒		0			0	[]
1/21/2021 12:45:00	1	1	54	1	1	1	高校卒業	1	0	[]	0	0	0	1	['気分障害（うつ病、うつ状態、双極性障害）']	0	0	1	24	30	1	週4日以上	0	['乾燥大麻']	['“ハイ”になること（高揚感、多幸感）', '気ばらし、リラックスのための気分転換', '心理的苦痛（不安、あせり、抑うつ気分など）の緩和', '身体的苦痛（痛み、しびれ、めまい、不眠など）の緩和']	['物理的に危険な状況でも大麻を継続的に使用する（例：自動車の運転など）']	0	0	[]				0	0	0	0	0	0	['タバコ', 'お酒', 'コカイン', '幻覚薬（LSD、MDMAなど）']	タバコ	お酒	大麻	幻覚薬	コカイン	0			0	[]
1/21/2021 12:46:03	1	1	34	1	1	1	高校卒業	1	1	['気分障害（うつ病、うつ状態、双極性障害）']	24	1	1	0	[]	0	0	1	24	10	1	週4日以上	0	['乾燥大麻', '大麻樹脂（ハシシ、ワックス）']	['“ハイ”になること（高揚感、多幸感）', '気ばらし、リラックスのための気分転換', '仕事、学業、家事などのパフォーマンス向上', '仲間意識の強化、所属感の向上', '心理的苦痛（不安、あせり、抑うつ気分など）の緩和', '身体的苦痛（痛み、しびれ、めまい、不眠など）の緩和']	['大麻を入手、使用するために多くの時間を費やす']	0	1	['不安']	2~5回	大した問題ではなかった	数分から数時間	0	0	0	0	0	0	['タバコ', 'お酒']	お酒	タバコ	大麻			0			0	[]
1/21/2021 12:46:16	1	1	34	1	1	1	大学卒業	1	0	[]	0	0	0	0	[]	0	0	1	34	0	1	月1回～週1回未満	0	['乾燥大麻', '大麻樹脂（ハシシ、ワックス）', '電子タバコ', 'エディブル（食品）']	['“ハイ”になること（高揚感、多幸感）', '気ばらし、リラックスのための気分転換', '神秘的・宗教的体験', '性感の増強']	[]	0	1	['不安']	11回以上	大した問題ではなかった	数分から数時間	0	0	0	0	0	0	['タバコ', 'お酒']	お酒	タバコ	大麻			0			0	[]
1/21/2021 12:46:44	1	1	19	1	1	1	高校卒業	1	0	[]	0	0	0	0	[]	0	0	1	19	0	1	月1回～週1回未満	0	['乾燥大麻', '大麻樹脂（ハシシ、ワックス）', '電子タバコ']	['“ハイ”になること（高揚感、多幸感）', '気ばらし、リラックスのための気分転換', '仕事、学業、家事などのパフォーマンス向上', '仲間意識の強化、所属感の向上', '心理的苦痛（不安、あせり、抑うつ気分など）の緩和', '身体的苦痛（痛み、しびれ、めまい、不眠など）の緩和', '性感の増強']	['極端な耐性がついてくる']	0	1	['嘔気、嘔吐']	2~5回	苦痛を伴うが自分一人で対応できた	数分から数時間	0	0	0	0	0	0	['タバコ', 'お酒', '幻覚薬（LSD、MDMAなど）']	タバコ	お酒	大麻	幻覚薬	該当なし	0			0	[]
1/21/2021 12:47:58	1	1	24	1	1	1	大学卒業	1	0	[]	0	0	0	1	['注意欠陥・多動症候群（ADHD）']	0	0	1	19	5	1	週4日以上	0	['乾燥大麻', '電子タバコ', 'エディブル（食品）']	['“ハイ”になること（高揚感、多幸感）', '気ばらし、リラックスのための気分転換', '仕事、学業、家事などのパフォーマンス向上', '仲間意識の強化、所属感の向上', '心理的苦痛（不安、あせり、抑うつ気分など）の緩和', '身体的苦痛（痛み、しびれ、めまい、不眠など）の緩和', '神秘的・宗教的体験', '性感の増強']	[]	0	0	[]				0	0	0	0	0	0	['タバコ', 'お酒', 'コカイン', '幻覚薬（LSD、MDMAなど）', '市販薬（咳止めなど）']	お酒	タバコ	大麻	幻覚薬		0			0	[]
1/21/2021 12:47:59	1	1	44	0	1	1	短大・専門学校卒業	1	0	[]	0	0	0	0	[]	0	0	1	24	20	1	週4日以上	0	['乾燥大麻', '大麻樹脂（ハシシ、ワックス）', '電子タバコ', 'エディブル（食品）']	['気ばらし、リラックスのための気分転換', '心理的苦痛（不安、あせり、抑うつ気分など）の緩和', '身体的苦痛（痛み、しびれ、めまい、不眠など）の緩和']	[]	0	1	['その他']	1回	苦痛を伴うが自分一人で対応できた	数時間から1日	0	0	0	0	0	0	['タバコ', 'お酒']	タバコ	お酒				0			0	[]
1/21/2021 12:48:32	1	1	24	1	1	1	高校卒業	1	0	[]	0	0	0	0	[]	1	0	1	19	5	1	週4日以上	0	['乾燥大麻', '電子タバコ', 'エディブル（食品）']	['“ハイ”になること（高揚感、多幸感）', '気ばらし、リラックスのための気分転換', '仕事、学業、家事などのパフォーマンス向上', '仲間意識の強化、所属感の向上', '身体的苦痛（痛み、しびれ、めまい、不眠など）の緩和', '性感の増強']	[]	0	0	[]				0	0	0	0	0	0	['タバコ', 'お酒', 'コカイン', '幻覚薬（LSD、MDMAなど）']	お酒	タバコ	大麻	幻覚薬	コカイン	0			0	[]
1/21/2021 12:48:48	1	1	39	1	1	1	大学卒業	1	0	[]	0	0	0	0	[]	0	0	1	19	20	1	週4日以上	0	['乾燥大麻', '大麻樹脂（ハシシ、ワックス）', '電子タバコ']	['“ハイ”になること（高揚感、多幸感）', '気ばらし、リラックスのための気分転換', '仕事、学業、家事などのパフォーマンス向上', '仲間意識の強化、所属感の向上', '心理的苦痛（不安、あせり、抑うつ気分など）の緩和', '身体的苦痛（痛み、しびれ、めまい、不眠など）の緩和', '性感の増強']	[]	0	1	['嘔気、嘔吐']	2~5回	苦痛を伴うが自分一人で対応できた	数分から数時間	0	0	0	0	0	0	['タバコ', 'お酒', '市販薬（咳止めなど）']	タバコ	お酒	大麻			0			0	[]
1/21/2021 12:49:33	1	1	49	1	1	1	高校卒業	1	0	[]	0	0	0	0	[]	0	0	1	19	30	1	週4日以上	0	['乾燥大麻']	['気ばらし、リラックスのための気分転換']	[]	0	1	['不安', '妄想', '嘔気、嘔吐']	11回以上	苦痛を伴うが自分一人で対応できた	数分から数時間	0	0	0	0	0	0	['タバコ', 'お酒', '覚せい剤', 'シンナー', 'コカイン', '自然系の幻覚剤（幻覚キノコ、アヤワスカ、ペヨーテなど）', '幻覚薬（LSD、MDMAなど）', 'オピオイド（ヘロイン、モルヒネ、あへん、医療用麻薬）', 'ベンゾジアゼピン系睡眠薬']	タバコ	お酒	大麻	覚醒剤		1	2回	使用が減った	1	['覚醒剤']
1/21/2021 12:49:53	1	1	29	1	1	1	短大・専門学校卒業	1	0	[]	0	0	0	0	[]	0	0	1	24	5	1	月1回未満	0	['乾燥大麻', '大麻樹脂（ハシシ、ワックス）', '電子タバコ', 'エディブル（食品）']	['“ハイ”になること（高揚感、多幸感）', '気ばらし、リラックスのための気分転換', '仕事、学業、家事などのパフォーマンス向上']	[]	0	1	['不安']	1回	苦痛を伴うが自分一人で対応できた	数分から数時間	0	0	0	0	0	0	['タバコ', 'お酒']	お酒	タバコ	大麻			0			0	[]
1/21/2021 12:50:03	1	1	24	1	1	1	高校卒業	1	0	[]	0	0	0	0	[]	0	0	1	24	0	0		24	['乾燥大麻', '大麻樹脂（ハシシ、ワックス）', 'エディブル（食品）']	['“ハイ”になること（高揚感、多幸感）', '気ばらし、リラックスのための気分転換', 'その他']	[]	0	1	['嘔気、嘔吐']	1回	苦痛を伴うが自分一人で対応できた	数分から数時間	0	0	0	0	0	0	['タバコ', 'お酒', 'コカイン', '幻覚薬（LSD、MDMAなど）', 'ベンゾジアゼピン系睡眠薬', '市販薬（咳止めなど）']	タバコ	お酒	大麻	幻覚薬	市販薬	0			0	[]
1/21/2021 12:50:33	1	1	44	1	1	1	短大・専門学校卒業	1	0	[]	0	0	0	0	[]	0	0	1	24	20	1	月1回未満	0	['乾燥大麻', '電子タバコ']	['気ばらし、リラックスのための気分転換', '仕事、学業、家事などのパフォーマンス向上', '心理的苦痛（不安、あせり、抑うつ気分など）の緩和', '身体的苦痛（痛み、しびれ、めまい、不眠など）の緩和']	[]	0	0	[]				0	0	0	0	0	0	['タバコ', 'お酒']	タバコ	お酒	大麻			0			0	[]
1/21/2021 12:50:36	1	1	39	0	1	1	高校卒業	1	0	[]	0	0	0	0	[]	1	1	1	19	20	1	週4日以上	0	['電子タバコ']	['“ハイ”になること（高揚感、多幸感）', '気ばらし、リラックスのための気分転換', '心理的苦痛（不安、あせり、抑うつ気分など）の緩和']	[]	0	0	[]				0	0	0	0	0	0	['タバコ', 'お酒', '覚せい剤', 'シンナー', 'コカイン', '自然系の幻覚剤（幻覚キノコ、アヤワスカ、ペヨーテなど）', '幻覚薬（LSD、MDMAなど）']	タバコ	お酒	シンナー	覚醒剤	大麻	0			0	[]
1/21/2021 12:50:47	1	1	29	1	1	1	中学卒業	1	0	[]	0	0	0	1	['気分障害（うつ病、うつ状態、双極性障害）']	0	0	1	19	10	1	月1回未満	0	['乾燥大麻']	['気ばらし、リラックスのための気分転換', '仕事、学業、家事などのパフォーマンス向上']	[]	0	0	[]				0	0	0	0	0	0	['タバコ', 'お酒']	タバコ	お酒	大麻			0			0	[]
1/21/2021 12:52:14	1	1	19	1	1	1	高校卒業	1	0	[]	0	0	0	0	[]	0	0	1	14	5	1	週4日以上	0	['乾燥大麻', '電子タバコ']	['“ハイ”になること（高揚感、多幸感）', '気ばらし、リラックスのための気分転換', '仕事、学業、家事などのパフォーマンス向上', '仲間意識の強化、所属感の向上', '心理的苦痛（不安、あせり、抑うつ気分など）の緩和', '身体的苦痛（痛み、しびれ、めまい、不眠など）の緩和']	['大麻への強い渇望がある', '極端な耐性がついてくる']	1	1	['その他']	2~5回	大した問題ではなかった	数分から数時間	0	0	0	0	0	0	['タバコ', 'お酒', 'コカイン', '市販薬（咳止めなど）']	お酒	タバコ	大麻	コカイン		0			0	[]
1/21/2021 12:52:43	1	1	34	1	1	1	高校卒業	1	0	[]	0	0	0	0	[]	0	0	1	24	10	0		24	['乾燥大麻']	['“ハイ”になること（高揚感、多幸感）', '仲間意識の強化、所属感の向上', '心理的苦痛（不安、あせり、抑うつ気分など）の緩和', '身体的苦痛（痛み、しびれ、めまい、不眠など）の緩和']	[]	0	0	[]				0	0	0	0	0	0	['タバコ', 'お酒']	お酒	タバコ	大麻			0			0	[]
1/21/2021 12:52:48	1	1	19	1	1	1	高校卒業	1	0	[]	0	0	0	0	[]	0	0	1	19	0	1	週4日以上	0	['乾燥大麻']	['“ハイ”になること（高揚感、多幸感）', '気ばらし、リラックスのための気分転換', '心理的苦痛（不安、あせり、抑うつ気分など）の緩和', '性感の増強']	['極端な耐性がついてくる']	0	1	['妄想']	1回	大した問題ではなかった	数分から数時間	0	0	0	0	0	0	['タバコ', 'お酒']	タバコ	お酒	大麻			0			0	[]
1/21/2021 12:53:06	1	1	39	1	1	1	高校卒業	1	0	[]	0	0	0	0	[]	0	0	1	24	15	1	月1回未満	0	['乾燥大麻', '大麻樹脂（ハシシ、ワックス）', '電子タバコ', 'エディブル（食品）']	['“ハイ”になること（高揚感、多幸感）', '気ばらし、リラックスのための気分転換']	['大麻のため、他の活動が疎かになる']	0	0	[]				0	0	0	0	0	0	['タバコ', 'お酒', 'コカイン', '自然系の幻覚剤（幻覚キノコ、アヤワスカ、ペヨーテなど）', '幻覚薬（LSD、MDMAなど）', 'ベンゾジアゼピン系睡眠薬', '市販薬（咳止めなど）']	お酒	タバコ	大麻	自然系の幻覚剤	コカイン	0			0	[]
1/21/2021 12:53:06	1	1	34	1	1	1	大学卒業	1	1	['気分障害（うつ病、うつ状態、双極性障害）']	24	1	0	0	[]	0	0	1	24	10	1	週1～4日未満	0	['乾燥大麻', '大麻樹脂（ハシシ、ワックス）', '電子タバコ']	['“ハイ”になること（高揚感、多幸感）', '気ばらし、リラックスのための気分転換', '仕事、学業、家事などのパフォーマンス向上', '仲間意識の強化、所属感の向上', '心理的苦痛（不安、あせり、抑うつ気分など）の緩和', '身体的苦痛（痛み、しびれ、めまい、不眠など）の緩和']	[]	0	0	[]				0	0	0	0	0	0	['タバコ', 'お酒', 'コカイン', '幻覚薬（LSD、MDMAなど）']	タバコ	お酒	コカイン	幻覚薬	大麻	0			0	[]
1/21/2021 12:53:17	1	1	19	1	1	1	中学卒業	1	0	[]	0	0	0	1	['不安障害']	0	0	1	19	0	1	週1～4日未満	0	['乾燥大麻']	['“ハイ”になること（高揚感、多幸感）', '気ばらし、リラックスのための気分転換', '仲間意識の強化、所属感の向上']	[]	0	0	[]				0	0	0	1	0	0	['お酒']	お酒	大麻				0			0	[]
1/21/2021 12:54:52	1	1	24	1	1	1	高校卒業	1	0	[]	0	0	0	0	[]	0	0	1	24	0	1	週4日以上	0	['乾燥大麻', '大麻樹脂（ハシシ、ワックス）', 'エディブル（食品）']	['“ハイ”になること（高揚感、多幸感）', '気ばらし、リラックスのための気分転換', '仕事、学業、家事などのパフォーマンス向上', '身体的苦痛（痛み、しびれ、めまい、不眠など）の緩和', '性感の増強']	[]	0	0	[]				0	0	0	0	0	0	['タバコ', 'お酒', '幻覚薬（LSD、MDMAなど）', '市販薬（咳止めなど）']	タバコ	お酒	大麻			0			0	[]
1/21/2021 12:56:04	1	1	29	1	1	1	高校卒業	1	0	[]	0	0	0	0	[]	0	0	1	24	5	1	週4日以上	0	['乾燥大麻', '大麻樹脂（ハシシ、ワックス）']	['気ばらし、リラックスのための気分転換', '仕事、学業、家事などのパフォーマンス向上', '心理的苦痛（不安、あせり、抑うつ気分など）の緩和', '身体的苦痛（痛み、しびれ、めまい、不眠など）の緩和']	[]	0	0	[]				0	0	0	0	0	0	['タバコ', 'お酒']	タバコ	お酒	大麻			0			0	[]
1/21/2021 12:56:23	1	1	39	1	1	1	高校卒業	1	0	[]	0	0	0	0	[]	1	0	1	24	15	1	週1～4日未満	0	['乾燥大麻', '電子タバコ', 'エディブル（食品）']	['“ハイ”になること（高揚感、多幸感）', '気ばらし、リラックスのための気分転換', '仕事、学業、家事などのパフォーマンス向上', '身体的苦痛（痛み、しびれ、めまい、不眠など）の緩和']	[]	0	0	[]				0	0	0	0	0	0	['タバコ', 'お酒']	タバコ	お酒	大麻			0			0	[]
1/21/2021 12:56:41	1	1	49	0	1	1	短大・専門学校卒業	1	0	[]	0	0	0	0	[]	0	0	1	24	25	1	週1～4日未満	0	['乾燥大麻']	['“ハイ”になること（高揚感、多幸感）', '気ばらし、リラックスのための気分転換', '仕事、学業、家事などのパフォーマンス向上', '心理的苦痛（不安、あせり、抑うつ気分など）の緩和', '身体的苦痛（痛み、しびれ、めまい、不眠など）の緩和', 'その他']	[]	0	0	[]				0	0	0	0	0	0	['タバコ', 'お酒']	お酒	大麻				0			0	[]
1/21/2021 12:56:56	1	1	24	1	1	1	大学卒業	1	0	[]	0	0	0	0	[]	0	0	1	19	5	1	週4日以上	0	['乾燥大麻', '電子タバコ']	['“ハイ”になること（高揚感、多幸感）', '気ばらし、リラックスのための気分転換', '仕事、学業、家事などのパフォーマンス向上', '仲間意識の強化、所属感の向上', '心理的苦痛（不安、あせり、抑うつ気分など）の緩和', '身体的苦痛（痛み、しびれ、めまい、不眠など）の緩和', '性感の増強']	[]	0	0	[]				0	0	0	0	0	0	['タバコ', 'お酒']	お酒	大麻	タバコ			0			0	[]
1/21/2021 12:57:25	1	1	44	1	1	1	短大・専門学校卒業	1	0	[]	0	0	0	1	['気分障害（うつ病、うつ状態、双極性障害）']	0	0	1	19	25	1	月1回～週1回未満	0	['乾燥大麻']	['“ハイ”になること（高揚感、多幸感）', '気ばらし、リラックスのための気分転換', '心理的苦痛（不安、あせり、抑うつ気分など）の緩和', '身体的苦痛（痛み、しびれ、めまい、不眠など）の緩和']	['極端な耐性がついてくる']	0	1	['不安', '無気力']	1回	大した問題ではなかった	数分から数時間	0	0	0	0	0	0	['タバコ', 'お酒', '覚せい剤', 'シンナー', 'コカイン', '自然系の幻覚剤（幻覚キノコ、アヤワスカ、ペヨーテなど）', '幻覚薬（LSD、MDMAなど）', 'オピオイド（ヘロイン、モルヒネ、あへん、医療用麻薬）']	タバコ	お酒	大麻	覚醒剤		1	1回	変わらない	1	['覚醒剤']
1/21/2021 12:57:28	1	1	44	1	1	1	大学卒業	1	0	[]	0	0	0	0	[]	0	0	1	24	20	1	週4日以上	0	['乾燥大麻', '大麻樹脂（ハシシ、ワックス）', '電子タバコ', 'エディブル（食品）']	['“ハイ”になること（高揚感、多幸感）', '気ばらし、リラックスのための気分転換', '仕事、学業、家事などのパフォーマンス向上', '心理的苦痛（不安、あせり、抑うつ気分など）の緩和', '病気の治癒（がんの副作用緩和、など）', '性感の増強']	[]	0	1	['不安']	1回	大した問題ではなかった	数分から数時間	0	0	0	0	0	0	['タバコ', 'お酒', '自然系の幻覚剤（幻覚キノコ、アヤワスカ、ペヨーテなど）', '幻覚薬（LSD、MDMAなど）']	大麻	幻覚薬	タバコ	自然系の幻覚剤	お酒	0			0	[]
1/21/2021 12:57:48	1	1	24	1	1	1	大学院卒業以上	1	0	[]	0	0	0	1	['気分障害（うつ病、うつ状態、双極性障害）']	1	0	1	24	0	0		24	['乾燥大麻']	['“ハイ”になること（高揚感、多幸感）', '気ばらし、リラックスのための気分転換', '心理的苦痛（不安、あせり、抑うつ気分など）の緩和', '神秘的・宗教的体験', '性感の増強']	[]	0	1	['不安', '無気力']	2~5回	大した問題ではなかった	数分から数時間	0	0	0	0	0	0	['お酒']	お酒	該当なし	該当なし	該当なし	該当なし	0			0	[]
1/21/2021 12:58:16	1	1	29	1	1	1	中学卒業	1	0	[]	0	0	0	0	[]	0	1	1	19	10	1	週4日以上	0	['乾燥大麻', '大麻樹脂（ハシシ、ワックス）', '電子タバコ', 'エディブル（食品）']	['“ハイ”になること（高揚感、多幸感）', '気ばらし、リラックスのための気分転換', '心理的苦痛（不安、あせり、抑うつ気分など）の緩和', '身体的苦痛（痛み、しびれ、めまい、不眠など）の緩和']	[]	0	0	[]				0	0	0	0	0	0	['タバコ', 'お酒', '幻覚薬（LSD、MDMAなど）', '市販薬（咳止めなど）']	タバコ	お酒	大麻			0			0	[]
1/21/2021 12:58:26	1	1	39	1	1	1	大学卒業	1	0	[]	0	0	0	0	[]	0	0	1	24	15	1	月1回～週1回未満	0	['乾燥大麻']	['“ハイ”になること（高揚感、多幸感）', '気ばらし、リラックスのための気分転換', '仕事、学業、家事などのパフォーマンス向上', '心理的苦痛（不安、あせり、抑うつ気分など）の緩和', '身体的苦痛（痛み、しびれ、めまい、不眠など）の緩和']	['意図したより大量、または長期間に使用してしまう']	0	0	[]				0	0	0	0	0	0	['タバコ', 'お酒']	お酒	タバコ	大麻			0			0	[]
1/21/2021 12:58:32	1	1	24	0	1	1	中学卒業	1	0	[]	0	0	0	0	[]	0	0	1	19	5	1	月1回～週1回未満	0	['乾燥大麻', '電子タバコ', 'エディブル（食品）']	['“ハイ”になること（高揚感、多幸感）', '気ばらし、リラックスのための気分転換', '心理的苦痛（不安、あせり、抑うつ気分など）の緩和', '身体的苦痛（痛み、しびれ、めまい、不眠など）の緩和']	[]	0	0	[]				0	0	0	0	0	0	['タバコ', 'お酒', 'コカイン']	お酒	タバコ	大麻			0			0	[]
1/21/2021 12:58:45	1	1	24	1	1	1	大学卒業	1	0	[]	0	0	0	1	['気分障害（うつ病、うつ状態、双極性障害）', '注意欠陥・多動症候群（ADHD）', '不安障害']	1	1	1	24	0	1	週4日以上	0	['乾燥大麻', '大麻樹脂（ハシシ、ワックス）', '電子タバコ', 'エディブル（食品）']	['“ハイ”になること（高揚感、多幸感）', '気ばらし、リラックスのための気分転換', '仕事、学業、家事などのパフォーマンス向上', '仲間意識の強化、所属感の向上', '心理的苦痛（不安、あせり、抑うつ気分など）の緩和', '身体的苦痛（痛み、しびれ、めまい、不眠など）の緩和']	['大麻への強い渇望がある', '社会的、対人的な問題が生じて悪化しているにも関わらず使用を続ける']	1	1	['不安', '嘔気、嘔吐']	2~5回	苦痛を伴うが自分一人で対応できた	数分から数時間	0	0	0	0	0	0	['タバコ', 'お酒', 'コカイン', '幻覚薬（LSD、MDMAなど）', '市販薬（咳止めなど）']	お酒	タバコ	大麻	コカイン	幻覚薬	0			0	[]
1/21/2021 12:58:49	1	1	39	1	1	1	高校卒業	1	0	[]	0	0	0	0	[]	0	0	1	24	15	0		24	['大麻樹脂（ハシシ、ワックス）']	['“ハイ”になること（高揚感、多幸感）', '気ばらし、リラックスのための気分転換', '心理的苦痛（不安、あせり、抑うつ気分など）の緩和', '身体的苦痛（痛み、しびれ、めまい、不眠など）の緩和', '病気の治癒（がんの副作用緩和、など）']	[]	0	0	[]				0	0	0	0	0	0	['お酒']	大麻	お酒				0			0	[]
1/21/2021 12:59:08	1	1	29	1	1	1	大学卒業	1	0	[]	0	0	0	0	[]	0	0	1	29	0	0		29	['乾燥大麻', '大麻樹脂（ハシシ、ワックス）']	['気ばらし、リラックスのための気分転換']	[]	0	0	[]				0	0	0	0	0	0	['タバコ', 'お酒', '市販薬（咳止めなど）']	市販薬	お酒	タバコ	大麻		0			0	[]
1/21/2021 13:00:49	1	1	59	1	1	1	短大・専門学校卒業	1	0	[]	0	0	0	0	[]	0	0	1	24	35	1	週1～4日未満	0	['乾燥大麻']	['“ハイ”になること（高揚感、多幸感）', '気ばらし、リラックスのための気分転換', '心理的苦痛（不安、あせり、抑うつ気分など）の緩和', 'その他']	[]	0	0	[]				0	0	0	0	0	0	['タバコ', '自然系の幻覚剤（幻覚キノコ、アヤワスカ、ペヨーテなど）']	タバコ	お酒	大麻	覚醒剤		1	3回	変わらない	0	[]
1/21/2021 13:01:27	1	1	39	1	1	1	高校卒業	1	1	['気分障害（うつ病、うつ状態、双極性障害）']	24	0	0	0	[]	0	1	1	24	15	1	月1回未満	0	['乾燥大麻', '電子タバコ']	['“ハイ”になること（高揚感、多幸感）', '気ばらし、リラックスのための気分転換', '仲間意識の強化、所属感の向上', '心理的苦痛（不安、あせり、抑うつ気分など）の緩和', '身体的苦痛（痛み、しびれ、めまい、不眠など）の緩和', '性感の増強']	[]	0	1	['不安', '妄想', 'その他']	11回以上	他者の助けを必要とした	1日から1週間	0	0	0	0	0	0	['タバコ', 'お酒']	タバコ	お酒	大麻			0			0	[]
1/21/2021 13:01:48	1	1	44	1	1	1	短大・専門学校卒業	1	0	[]	0	0	0	1	['その他']	0	0	1	19	25	0		44	['乾燥大麻']	['気ばらし、リラックスのための気分転換', '身体的苦痛（痛み、しびれ、めまい、不眠など）の緩和']	[]	0	1	['その他']	2~5回	大した問題ではなかった	数分から数時間	0	0	0	0	0	0	['タバコ', 'お酒', '市販薬（咳止めなど）']	タバコ	お酒	大麻	該当なし	該当なし	0			0	[]
1/21/2021 13:01:55	1	1	34	1	1	1	中学卒業	1	0	[]	0	0	0	0	[]	0	0	1	19	15	1	週4日以上	0	['乾燥大麻', '大麻樹脂（ハシシ、ワックス）', '電子タバコ', 'エディブル（食品）']	['“ハイ”になること（高揚感、多幸感）', '気ばらし、リラックスのための気分転換', '仕事、学業、家事などのパフォーマンス向上', '心理的苦痛（不安、あせり、抑うつ気分など）の緩和', '身体的苦痛（痛み、しびれ、めまい、不眠など）の緩和', '病気の治癒（がんの副作用緩和、など）', '神秘的・宗教的体験', '性感の増強']	['意図したより大量、または長期間に使用してしまう', '極端な耐性がついてくる']	1	0	[]				0	0	0	0	0	0	['タバコ', 'お酒', 'シンナー']	お酒	タバコ	シンナー	大麻		0			0	[]
1/21/2021 13:01:55	1	1	34	1	1	1	高校卒業	1	1	['気分障害（うつ病、うつ状態、双極性障害）', '不安障害']	29	1	1	0	[]	0	0	1	24	10	0		24	['乾燥大麻']	['“ハイ”になること（高揚感、多幸感）', '気ばらし、リラックスのための気分転換']	[]	0	0	[]				0	0	0	0	0	0	['タバコ', 'お酒']	お酒	タバコ	大麻	該当なし	該当なし	0			0	[]
1/21/2021 13:02:51	1	1	64	1	1	1	短大・専門学校卒業	1	0	[]	0	0	0	0	[]	0	0	1	24	40	1	月1回未満	0	['乾燥大麻', '大麻樹脂（ハシシ、ワックス）', 'エディブル（食品）']	['気ばらし、リラックスのための気分転換', '身体的苦痛（痛み、しびれ、めまい、不眠など）の緩和']	[]	0	0	[]				0	0	0	0	0	0	['タバコ', 'お酒']	お酒	タバコ	大麻			0			0	[]
1/21/2021 13:02:54	1	1	44	1	1	1	高校卒業	1	0	[]	0	0	0	0	[]	0	0	1	19	25	1	月1回～週1回未満	0	['乾燥大麻', '大麻樹脂（ハシシ、ワックス）']	['“ハイ”になること（高揚感、多幸感）', '気ばらし、リラックスのための気分転換', '仕事、学業、家事などのパフォーマンス向上', '性感の増強']	['意図したより大量、または長期間に使用してしまう', '大麻への強い渇望がある', '大麻の使用が原因で仕事や生活に支障が出る', '大麻のため、他の活動が疎かになる', '極端な耐性がついてくる']	1	1	['無気力', 'その他']	6~10回	他者の助けを必要とした	数分から数時間	0	0	0	1	0	0	['タバコ', 'お酒']	お酒	タバコ	大麻			0			0	[]
1/21/2021 13:03:05	1	1	39	1	1	1	大学卒業	1	0	[]	0	0	0	1	['気分障害（うつ病、うつ状態、双極性障害）']	1	0	1	19	20	1	週4日以上	0	['乾燥大麻']	['“ハイ”になること（高揚感、多幸感）', '気ばらし、リラックスのための気分転換', '心理的苦痛（不安、あせり、抑うつ気分など）の緩和', '身体的苦痛（痛み、しびれ、めまい、不眠など）の緩和']	['大麻を入手、使用するために多くの時間を費やす']	0	0	[]				0	0	0	0	0	0	['タバコ', 'お酒', '自然系の幻覚剤（幻覚キノコ、アヤワスカ、ペヨーテなど）']	タバコ	自然系の幻覚剤	大麻	お酒		0			0	[]
1/21/2021 13:03:08	1	1	39	1	1	1	短大・専門学校卒業	1	0	[]	0	0	0	0	[]	0	0	1	19	20	1	月1回～週1回未満	0	['乾燥大麻', '電子タバコ', 'エディブル（食品）']	['“ハイ”になること（高揚感、多幸感）', '気ばらし、リラックスのための気分転換', '心理的苦痛（不安、あせり、抑うつ気分など）の緩和', '身体的苦痛（痛み、しびれ、めまい、不眠など）の緩和', 'その他']	[]	0	0	[]				0	0	0	0	0	0	['タバコ', 'お酒', 'ベンゾジアゼピン系睡眠薬', '市販薬（咳止めなど）']	タバコ	お酒	大麻	市販薬	ベンゾジアゼピン系睡眠薬	0			0	[]
1/21/2021 13:03:11	1	1	39	1	1	1	中学卒業	1	0	[]	0	0	0	0	[]	0	0	1	19	20	1	月1回～週1回未満	0	['乾燥大麻', '大麻樹脂（ハシシ、ワックス）', '電子タバコ', 'エディブル（食品）']	['“ハイ”になること（高揚感、多幸感）', '気ばらし、リラックスのための気分転換', '心理的苦痛（不安、あせり、抑うつ気分など）の緩和', '身体的苦痛（痛み、しびれ、めまい、不眠など）の緩和', '神秘的・宗教的体験']	['大麻を入手、使用するために多くの時間を費やす', '大麻のため、他の活動が疎かになる', '物理的に危険な状況でも大麻を継続的に使用する（例：自動車の運転など）', '離脱症状が出現する']	1	1	['不安']	1回	大した問題ではなかった	数分から数時間	0	0	0	0	0	0	['タバコ', 'お酒', '覚せい剤', 'シンナー', 'コカイン', '市販薬（咳止めなど）']	タバコ	お酒	シンナー	大麻	コカイン	0			0	[]
1/21/2021 13:03:38	1	1	44	1	1	1	中学卒業	1	0	[]	0	0	0	0	[]	0	0	1	19	25	1	週1～4日未満	0	['乾燥大麻', '大麻樹脂（ハシシ、ワックス）', '電子タバコ', 'エディブル（食品）']	['気ばらし、リラックスのための気分転換', '身体的苦痛（痛み、しびれ、めまい、不眠など）の緩和', '性感の増強']	['極端な耐性がついてくる']	0	1	['妄想', '嘔気、嘔吐']	2~5回	大した問題ではなかった	数分から数時間	0	0	0	0	1	0	['タバコ', 'お酒', '覚せい剤', 'シンナー', 'コカイン', '自然系の幻覚剤（幻覚キノコ、アヤワスカ、ペヨーテなど）', '幻覚薬（LSD、MDMAなど）', '市販薬（咳止めなど）']	タバコ	お酒	シンナー	市販薬	大麻	0			0	[]
1/21/2021 13:03:50	1	1	29	1	1	1	大学卒業	1	1	['注意欠陥・多動症候群（ADHD）']	14	1	0	1	['自閉症スペクトラム']	0	0	1	24	5	0		24	['乾燥大麻', '大麻樹脂（ハシシ、ワックス）', '電子タバコ']	['“ハイ”になること（高揚感、多幸感）', '気ばらし、リラックスのための気分転換', '心理的苦痛（不安、あせり、抑うつ気分など）の緩和', '身体的苦痛（痛み、しびれ、めまい、不眠など）の緩和', 'その他']	[]	0	1	['不安', '妄想', '嘔気、嘔吐', 'その他']	2~5回	大した問題ではなかった	数分から数時間	0	0	0	0	0	0	['タバコ', 'お酒', '幻覚薬（LSD、MDMAなど）', '市販薬（咳止めなど）']	タバコ	お酒	大麻	幻覚薬	市販薬	0			0	[]
1/21/2021 13:04:37	1	1	29	1	1	1	大学卒業	1	0	[]	0	0	0	0	[]	0	0	1	19	10	1	月1回～週1回未満	0	['乾燥大麻', '大麻樹脂（ハシシ、ワックス）', '電子タバコ', 'エディブル（食品）']	['“ハイ”になること（高揚感、多幸感）', '気ばらし、リラックスのための気分転換', '仕事、学業、家事などのパフォーマンス向上']	[]	0	1	['嘔気、嘔吐']	1回	苦痛を伴うが自分一人で対応できた	数分から数時間	0	0	0	0	0	0	['タバコ', 'お酒', '自然系の幻覚剤（幻覚キノコ、アヤワスカ、ペヨーテなど）', '幻覚薬（LSD、MDMAなど）']	タバコ	お酒	大麻	自然系の幻覚剤	幻覚薬	0			0	[]
1/21/2021 13:04:41	1	1	34	1	1	1	高校卒業	1	1	['注意欠陥・多動症候群（ADHD）']	14	1	0	1	['注意欠陥・多動症候群（ADHD）']	0	0	1	24	10	0		29	['乾燥大麻', '大麻樹脂（ハシシ、ワックス）', '電子タバコ', 'エディブル（食品）']	['“ハイ”になること（高揚感、多幸感）', '気ばらし、リラックスのための気分転換', '仕事、学業、家事などのパフォーマンス向上', '病気の治癒（がんの副作用緩和、など）', 'その他']	[]	0	1	['その他']	6~10回	大した問題ではなかった	数分から数時間	0	0	0	0	0	0	['タバコ', '自然系の幻覚剤（幻覚キノコ、アヤワスカ、ペヨーテなど）', '幻覚薬（LSD、MDMAなど）']	タバコ	幻覚薬	大麻	自然系の幻覚剤	該当なし	0			0	[]
1/21/2021 13:05:18	1	1	34	1	1	1	短大・専門学校卒業	1	0	[]	0	0	0	0	[]	0	0	1	19	15	1	月1回未満	0	['乾燥大麻', 'エディブル（食品）']	['“ハイ”になること（高揚感、多幸感）', '気ばらし、リラックスのための気分転換']	[]	0	0	[]				0	0	0	0	0	0	['タバコ', 'お酒']	タバコ	お酒	大麻			0			0	[]
1/21/2021 13:05:31	1	1	29	1	1	1	大学卒業	1	0	[]	0	0	0	0	[]	0	0	1	24	5	1	週1～4日未満	0	['乾燥大麻']	['“ハイ”になること（高揚感、多幸感）', '気ばらし、リラックスのための気分転換', '仕事、学業、家事などのパフォーマンス向上', '身体的苦痛（痛み、しびれ、めまい、不眠など）の緩和', '病気の治癒（がんの副作用緩和、など）', '神秘的・宗教的体験']	[]	0	1	['嘔気、嘔吐']	2~5回	大した問題ではなかった	数分から数時間	0	0	0	0	0	0	['タバコ', 'お酒', '覚せい剤', 'コカイン', '自然系の幻覚剤（幻覚キノコ、アヤワスカ、ペヨーテなど）', '幻覚薬（LSD、MDMAなど）']	お酒	タバコ	大麻	自然系の幻覚剤	コカイン	1	1回	使用をやめた	0	[]
1/21/2021 13:06:19	1	1	44	1	1	1	短大・専門学校卒業	1	0	[]	0	0	0	0	[]	1	1	1	19	25	1	週4日以上	0	['乾燥大麻', '電子タバコ']	['“ハイ”になること（高揚感、多幸感）', '気ばらし、リラックスのための気分転換', '仕事、学業、家事などのパフォーマンス向上', '仲間意識の強化、所属感の向上', '心理的苦痛（不安、あせり、抑うつ気分など）の緩和', '身体的苦痛（痛み、しびれ、めまい、不眠など）の緩和', '神秘的・宗教的体験', '性感の増強']	['大麻への強い渇望がある']	0	0	[]				0	0	0	0	0	0	['タバコ', 'お酒', 'コカイン', '幻覚薬（LSD、MDMAなど）', 'ベンゾジアゼピン系睡眠薬']	タバコ	お酒	大麻			1	1回	変わらない	0	[]
1/21/2021 13:06:20	1	1	34	1	1	1	短大・専門学校卒業	0	1	['気分障害（うつ病、うつ状態、双極性障害）', '統合失調症', 'その他']	29	1	1	1	['気分障害（うつ病、うつ状態、双極性障害）', '不安障害']	0	1	1	19	15	1	週4日以上	0	['乾燥大麻', '大麻樹脂（ハシシ、ワックス）']	['“ハイ”になること（高揚感、多幸感）', '気ばらし、リラックスのための気分転換', '仕事、学業、家事などのパフォーマンス向上', '心理的苦痛（不安、あせり、抑うつ気分など）の緩和', '神秘的・宗教的体験']	[]	0	0	[]				0	0	0	0	0	0	['タバコ', 'お酒']	タバコ	お酒	大麻			1	1回	使用が減った	0	[]
1/21/2021 13:06:52	1	1	39	1	1	1	大学卒業	1	0	[]	0	0	0	0	[]	0	0	1	19	20	0		39	['乾燥大麻', '大麻樹脂（ハシシ、ワックス）']	['“ハイ”になること（高揚感、多幸感）', '気ばらし、リラックスのための気分転換', 'その他']	[]	0	1	['嘔気、嘔吐']	2~5回	苦痛を伴うが自分一人で対応できた	数分から数時間	0	0	0	0	0	0	['タバコ', 'お酒']	お酒	タバコ	大麻	該当なし	該当なし	0			0	[]
1/21/2021 13:07:08	1	1	49	1	1	1	大学卒業	1	0	[]	0	0	0	0	[]	0	0	1	24	25	0		49	['乾燥大麻']	['気ばらし、リラックスのための気分転換', 'その他']	[]	0	0	[]				0	0	0	0	0	0	['タバコ', '自然系の幻覚剤（幻覚キノコ、アヤワスカ、ペヨーテなど）', '市販薬（咳止めなど）']	タバコ	市販薬	大麻	自然系の幻覚剤		1	1回	使用をやめた	0	[]
1/21/2021 13:07:18	1	1	29	1	1	1	大学卒業	1	1	['気分障害（うつ病、うつ状態、双極性障害）']	29	1	0	1	['気分障害（うつ病、うつ状態、双極性障害）', '統合失調症', '不安障害']	0	1	1	29	0	1	週1～4日未満	0	['乾燥大麻', '大麻樹脂（ハシシ、ワックス）', '電子タバコ', 'エディブル（食品）']	['“ハイ”になること（高揚感、多幸感）', '気ばらし、リラックスのための気分転換', '仕事、学業、家事などのパフォーマンス向上', '心理的苦痛（不安、あせり、抑うつ気分など）の緩和', '身体的苦痛（痛み、しびれ、めまい、不眠など）の緩和', '性感の増強']	['離脱症状が出現する']	0	1	['その他']	1回	他者の助けを必要とした	数分から数時間	0	0	0	0	1	0	['タバコ', 'お酒', '幻覚薬（LSD、MDMAなど）', 'ベンゾジアゼピン系睡眠薬', '市販薬（咳止めなど）']	タバコ	お酒	ベンゾジアゼピン系睡眠薬	市販薬	大麻	0			0	[]
1/21/2021 13:07:24	1	1	59	0	1	1	中学卒業	1	1	['パーソナリティ障害']	34	1	1	1	['気分障害（うつ病、うつ状態、双極性障害）']	1	0	1	24	35	0		44	['乾燥大麻', '大麻樹脂（ハシシ、ワックス）', 'エディブル（食品）']	['“ハイ”になること（高揚感、多幸感）', '気ばらし、リラックスのための気分転換', '仲間意識の強化、所属感の向上', '心理的苦痛（不安、あせり、抑うつ気分など）の緩和', '身体的苦痛（痛み、しびれ、めまい、不眠など）の緩和', '性感の増強']	[]	0	0	[]				0	0	0	1	0	0	['タバコ', 'お酒', '覚せい剤', 'シンナー', 'コカイン', '自然系の幻覚剤（幻覚キノコ、アヤワスカ、ペヨーテなど）', '幻覚薬（LSD、MDMAなど）', 'ベンゾジアゼピン系睡眠薬', '市販薬（咳止めなど）']	タバコ	お酒	シンナー	大麻	コカイン	0			0	[]
1/21/2021 13:07:45	1	1	34	1	1	1	大学卒業	1	1	['気分障害（うつ病、うつ状態、双極性障害）']	29	1	1	0	[]	0	0	1	24	10	0		29	['乾燥大麻']	['“ハイ”になること（高揚感、多幸感）', '気ばらし、リラックスのための気分転換', '仕事、学業、家事などのパフォーマンス向上', '仲間意識の強化、所属感の向上', '心理的苦痛（不安、あせり、抑うつ気分など）の緩和', '身体的苦痛（痛み、しびれ、めまい、不眠など）の緩和', '病気の治癒（がんの副作用緩和、など）', '神秘的・宗教的体験', '性感の増強', '自傷的、自己破壊的な意図']	[]	0	0	[]				0	0	0	0	0	0	['タバコ', 'お酒']	お酒	タバコ	大麻			0			0	[]
1/21/2021 13:08:01	1	1	44	1	1	1	高校卒業	1	0	[]	0	0	0	0	[]	0	0	1	44	0	0		44	['乾燥大麻']	['“ハイ”になること（高揚感、多幸感）']	[]	0	0	[]				0	0	0	0	0	0	['タバコ', 'お酒']	お酒	タバコ	大麻			0			0	[]
1/21/2021 13:08:37	1	1	24	1	1	1	高校卒業	1	0	[]	0	0	0	0	[]	1	0	1	19	5	1	週1～4日未満	0	['乾燥大麻', '電子タバコ', 'エディブル（食品）']	['“ハイ”になること（高揚感、多幸感）', '気ばらし、リラックスのための気分転換', '心理的苦痛（不安、あせり、抑うつ気分など）の緩和', '神秘的・宗教的体験', '性感の増強']	['大麻の使用が原因で仕事や生活に支障が出る']	0	1	['妄想', '嘔気、嘔吐']	1回	苦痛を伴うが自分一人で対応できた	数時間から1日	0	0	0	1	0	0	['タバコ', 'お酒', 'ベンゾジアゼピン系睡眠薬', '市販薬（咳止めなど）']	タバコ	お酒	市販薬	大麻		1	1回	使用をやめた	0	[]
1/21/2021 13:08:41	1	1	29	1	1	1	高校卒業	1	0	[]	0	0	0	0	[]	0	1	1	24	5	0		24	['乾燥大麻']	['“ハイ”になること（高揚感、多幸感）', '気ばらし、リラックスのための気分転換', '心理的苦痛（不安、あせり、抑うつ気分など）の緩和', '性感の増強']	['大麻を入手、使用するために多くの時間を費やす']	0	1	['その他']	2~5回	大した問題ではなかった	数分から数時間	0	0	0	0	0	0	['タバコ', 'お酒']	お酒	タバコ	大麻			0			0	[]
1/21/2021 13:08:44	1	1	49	1	1	1	大学卒業	1	0	[]	0	0	0	0	[]	0	0	1	19	30	1	月1回～週1回未満	0	['乾燥大麻', '電子タバコ']	['“ハイ”になること（高揚感、多幸感）', '気ばらし、リラックスのための気分転換', '仕事、学業、家事などのパフォーマンス向上', '心理的苦痛（不安、あせり、抑うつ気分など）の緩和', '身体的苦痛（痛み、しびれ、めまい、不眠など）の緩和']	[]	0	0	[]				0	0	0	0	0	0	['タバコ', 'お酒']	お酒	タバコ	大麻			0			0	[]
1/21/2021 13:09:44	1	1	34	1	1	1	短大・専門学校卒業	1	0	[]	0	0	0	0	[]	0	0	1	24	10	1	月1回～週1回未満	0	['乾燥大麻']	['気ばらし、リラックスのための気分転換', '仕事、学業、家事などのパフォーマンス向上', '心理的苦痛（不安、あせり、抑うつ気分など）の緩和', '身体的苦痛（痛み、しびれ、めまい、不眠など）の緩和']	[]	0	1	['不安']	1回	苦痛を伴うが自分一人で対応できた	数分から数時間	0	0	0	0	0	0	['タバコ', 'お酒']	タバコ	お酒	大麻			0			0	[]
1/21/2021 13:09:49	1	1	24	1	1	1	高校卒業	1	0	[]	0	0	0	0	[]	0	0	1	19	5	1	週4日以上	0	['乾燥大麻', '大麻樹脂（ハシシ、ワックス）', '電子タバコ']	['“ハイ”になること（高揚感、多幸感）', '気ばらし、リラックスのための気分転換', '仕事、学業、家事などのパフォーマンス向上', '心理的苦痛（不安、あせり、抑うつ気分など）の緩和', '身体的苦痛（痛み、しびれ、めまい、不眠など）の緩和', '性感の増強']	[]	0	0	[]				0	0	0	0	0	0	['タバコ', 'お酒']	タバコ	お酒	大麻			0			0	[]
1/21/2021 13:11:44	1	1	34	1	1	1	高校卒業	1	0	[]	0	0	0	0	[]	0	0	1	19	15	1	月1回未満	0	['乾燥大麻', '大麻樹脂（ハシシ、ワックス）', '電子タバコ', 'エディブル（食品）']	['“ハイ”になること（高揚感、多幸感）', '気ばらし、リラックスのための気分転換', '身体的苦痛（痛み、しびれ、めまい、不眠など）の緩和', '性感の増強', 'その他']	['大麻への強い渇望がある']	0	0	[]				0	0	0	0	0	0	['タバコ', 'お酒', '覚せい剤', 'コカイン', '自然系の幻覚剤（幻覚キノコ、アヤワスカ、ペヨーテなど）', '幻覚薬（LSD、MDMAなど）']	タバコ	お酒	大麻	自然系の幻覚剤	幻覚薬	0			0	[]
1/21/2021 13:11:59	1	1	49	1	1	1	高校卒業	1	1	['気分障害（うつ病、うつ状態、双極性障害）']	34	1	1	1	['気分障害（うつ病、うつ状態、双極性障害）', '不安障害']	0	0	1	49	0	1	月1回～週1回未満	0	['乾燥大麻', '電子タバコ', 'エディブル（食品）']	['気ばらし、リラックスのための気分転換', '心理的苦痛（不安、あせり、抑うつ気分など）の緩和', '身体的苦痛（痛み、しびれ、めまい、不眠など）の緩和']	[]	0	0	[]				0	0	0	0	0	0	['タバコ', 'お酒', 'オピオイド（ヘロイン、モルヒネ、あへん、医療用麻薬）']	タバコ	お酒	大麻			0			0	[]
1/21/2021 13:12:05	1	1	39	1	1	1	高校卒業	1	0	[]	0	0	0	0	[]	0	0	1	24	15	1	月1回～週1回未満	0	['乾燥大麻', '大麻樹脂（ハシシ、ワックス）', '電子タバコ']	['“ハイ”になること（高揚感、多幸感）', '気ばらし、リラックスのための気分転換', '心理的苦痛（不安、あせり、抑うつ気分など）の緩和', '身体的苦痛（痛み、しびれ、めまい、不眠など）の緩和']	[]	0	0	[]				0	0	0	0	0	0	['タバコ', '覚せい剤', '幻覚薬（LSD、MDMAなど）']	タバコ	幻覚薬	覚醒剤	大麻		1	1回	使用が減った	1	['覚醒剤']
1/21/2021 13:13:31	1	1	54	1	1	1	高校卒業	1	0	[]	0	0	0	0	[]	0	0	1	49	5	1	週1～4日未満	0	['乾燥大麻', '電子タバコ']	['気ばらし、リラックスのための気分転換', '心理的苦痛（不安、あせり、抑うつ気分など）の緩和', '身体的苦痛（痛み、しびれ、めまい、不眠など）の緩和', '病気の治癒（がんの副作用緩和、など）']	[]	0	1	['嘔気、嘔吐']	2~5回	大した問題ではなかった	数分から数時間	0	0	0	0	0	0	['タバコ', 'お酒']	タバコ	お酒	大麻	該当なし	該当なし	0			0	[]
1/21/2021 13:14:30	1	1	29	1	1	1	短大・専門学校卒業	1	1	['気分障害（うつ病、うつ状態、双極性障害）']	24	1	0	1	['注意欠陥・多動症候群（ADHD）']	0	0	1	29	0	1	月1回～週1回未満	0	['乾燥大麻']	['気ばらし、リラックスのための気分転換', '心理的苦痛（不安、あせり、抑うつ気分など）の緩和', '身体的苦痛（痛み、しびれ、めまい、不眠など）の緩和', '病気の治癒（がんの副作用緩和、など）', '神秘的・宗教的体験', '性感の増強']	[]	0	0	[]				0	0	0	0	0	0	['タバコ', 'お酒']	お酒	タバコ	大麻			0			0	[]
1/21/2021 13:14:49	1	1	24	1	1	1	大学卒業	1	0	[]	0	0	0	0	[]	0	0	1	24	0	1	週1～4日未満	0	['乾燥大麻', '電子タバコ']	['“ハイ”になること（高揚感、多幸感）', '気ばらし、リラックスのための気分転換', '心理的苦痛（不安、あせり、抑うつ気分など）の緩和', '神秘的・宗教的体験']	[]	0	1	['不安', '抑うつ気分', '嘔気、嘔吐', 'その他']	1回	他者の助けを必要とした	数時間から1日	0	0	0	0	0	0	['お酒']	お酒	大麻	該当なし	該当なし	該当なし	0			0	[]
1/21/2021 13:15:27	1	1	44	0	1	1	大学卒業	1	0	[]	0	0	0	0	[]	0	0	1	19	25	1	月1回未満	0	['乾燥大麻', '大麻樹脂（ハシシ、ワックス）', 'エディブル（食品）']	['“ハイ”になること（高揚感、多幸感）', '気ばらし、リラックスのための気分転換', '仕事、学業、家事などのパフォーマンス向上', '仲間意識の強化、所属感の向上', '心理的苦痛（不安、あせり、抑うつ気分など）の緩和', '身体的苦痛（痛み、しびれ、めまい、不眠など）の緩和']	[]	0	0	[]				0	0	0	0	0	0	['タバコ', 'お酒', 'コカイン', '自然系の幻覚剤（幻覚キノコ、アヤワスカ、ペヨーテなど）', '幻覚薬（LSD、MDMAなど）', '市販薬（咳止めなど）']	お酒	タバコ	覚醒剤	大麻	自然系の幻覚剤	0			0	[]
1/21/2021 13:15:57	1	1	49	1	1	1	高校卒業	1	0	[]	0	0	0	0	[]	0	0	1	19	30	1	週1～4日未満	0	['乾燥大麻', '大麻樹脂（ハシシ、ワックス）', '電子タバコ', 'エディブル（食品）']	['“ハイ”になること（高揚感、多幸感）', '気ばらし、リラックスのための気分転換', '仕事、学業、家事などのパフォーマンス向上', '仲間意識の強化、所属感の向上', '心理的苦痛（不安、あせり、抑うつ気分など）の緩和', '身体的苦痛（痛み、しびれ、めまい、不眠など）の緩和', '病気の治癒（がんの副作用緩和、など）', '神秘的・宗教的体験', '性感の増強', '自傷的、自己破壊的な意図', 'その他']	[]	0	0	[]				0	0	0	0	0	0	['タバコ', 'お酒', '覚せい剤', 'コカイン', '自然系の幻覚剤（幻覚キノコ、アヤワスカ、ペヨーテなど）', '幻覚薬（LSD、MDMAなど）', 'ベンゾジアゼピン系睡眠薬', '市販薬（咳止めなど）']	お酒	タバコ	大麻	覚醒剤	コカイン	1	3回	変わらない	1	['覚醒剤']
1/21/2021 13:16:51	1	1	24	1	1	1	高校卒業	1	0	[]	0	0	0	0	[]	1	0	1	19	5	1	週1～4日未満	0	['乾燥大麻', '大麻樹脂（ハシシ、ワックス）', '電子タバコ', 'エディブル（食品）']	['“ハイ”になること（高揚感、多幸感）', '気ばらし、リラックスのための気分転換', '仕事、学業、家事などのパフォーマンス向上', '仲間意識の強化、所属感の向上', '身体的苦痛（痛み、しびれ、めまい、不眠など）の緩和']	['意図したより大量、または長期間に使用してしまう', '大麻への強い渇望がある']	1	0	[]				0	0	0	0	0	0	['タバコ', 'お酒']	お酒	タバコ	大麻	該当なし	該当なし	0			0	[]
1/21/2021 13:16:53	1	1	29	1	1	1	大学卒業	1	0	[]	0	0	0	0	[]	0	0	1	24	5	0		24	['乾燥大麻']	['その他']	[]	0	0	[]				0	0	0	0	0	0	['タバコ', 'お酒']	タバコ	お酒				0			0	[]
1/21/2021 13:17:45	1	1	44	1	1	1	大学卒業	1	0	[]	0	0	0	0	[]	0	0	1	29	15	1	週4日以上	0	['乾燥大麻', '大麻樹脂（ハシシ、ワックス）', '電子タバコ', 'エディブル（食品）']	['“ハイ”になること（高揚感、多幸感）', '気ばらし、リラックスのための気分転換', '仕事、学業、家事などのパフォーマンス向上', '仲間意識の強化、所属感の向上']	['極端な耐性がついてくる']	0	1	['不安', '嘔気、嘔吐']	2~5回	苦痛を伴うが自分一人で対応できた	数分から数時間	0	0	0	0	0	0	['タバコ', 'お酒', '幻覚薬（LSD、MDMAなど）']	お酒	大麻	タバコ	幻覚薬		1	1回	変わらない	0	[]
1/21/2021 13:18:17	1	1	39	1	1	1	大学卒業	1	0	[]	0	0	0	0	[]	0	0	1	24	15	1	週1～4日未満	0	['乾燥大麻', '大麻樹脂（ハシシ、ワックス）', 'エディブル（食品）']	['“ハイ”になること（高揚感、多幸感）', '気ばらし、リラックスのための気分転換', '仕事、学業、家事などのパフォーマンス向上', '仲間意識の強化、所属感の向上', '心理的苦痛（不安、あせり、抑うつ気分など）の緩和', '身体的苦痛（痛み、しびれ、めまい、不眠など）の緩和', '神秘的・宗教的体験']	[]	0	0	[]				0	0	0	0	0	0	['タバコ', 'お酒']	お酒	タバコ	大麻			0			0	[]
1/21/2021 13:18:24	1	1	49	1	1	1	大学卒業	1	0	[]	0	0	0	0	[]	0	0	1	24	25	1	月1回未満	0	['乾燥大麻', '大麻樹脂（ハシシ、ワックス）']	['“ハイ”になること（高揚感、多幸感）', '気ばらし、リラックスのための気分転換', '仕事、学業、家事などのパフォーマンス向上', '心理的苦痛（不安、あせり、抑うつ気分など）の緩和', '身体的苦痛（痛み、しびれ、めまい、不眠など）の緩和']	[]	0	0	[]				0	0	0	0	0	0	['タバコ', 'お酒', 'コカイン', '幻覚薬（LSD、MDMAなど）']	市販薬	お酒	タバコ	大麻	コカイン	0			0	[]
1/21/2021 13:18:36	1	1	49	1	1	1	大学卒業	1	0	[]	0	0	0	0	[]	0	0	1	24	25	0		29	['乾燥大麻']	['“ハイ”になること（高揚感、多幸感）', '気ばらし、リラックスのための気分転換']	[]	0	0	[]				0	0	0	0	0	0	['タバコ', 'お酒']	タバコ	お酒	大麻			0			0	[]
1/21/2021 13:18:52	1	1	29	1	1	1	大学卒業	1	0	[]	0	0	0	0	[]	0	0	1	29	0	0		29	['乾燥大麻']	['その他']	[]	0	0	[]				0	0	0	0	0	0	['タバコ', 'お酒']	お酒	タバコ				0			0	[]
1/21/2021 13:19:14	1	1	29	1	1	1	大学卒業	1	0	[]	0	0	0	0	[]	0	0	1	24	5	1	月1回未満	0	['乾燥大麻', 'エディブル（食品）']	['“ハイ”になること（高揚感、多幸感）', '気ばらし、リラックスのための気分転換']	[]	0	0	[]				0	0	0	0	0	0	['タバコ', 'お酒']	お酒	タバコ	大麻			0			0	[]
1/21/2021 13:19:59	1	1	24	1	1	1	高校卒業	0	0	[]	0	0	0	0	[]	0	0	1	19	5	1	月1回未満	0	['乾燥大麻', '大麻樹脂（ハシシ、ワックス）', 'エディブル（食品）']	['“ハイ”になること（高揚感、多幸感）', '気ばらし、リラックスのための気分転換', '仕事、学業、家事などのパフォーマンス向上', '心理的苦痛（不安、あせり、抑うつ気分など）の緩和', '身体的苦痛（痛み、しびれ、めまい、不眠など）の緩和', '神秘的・宗教的体験']	[]	0	1	['妄想', '嘔気、嘔吐']	1回	大した問題ではなかった	数分から数時間	0	0	0	0	0	0	['タバコ', 'お酒', '幻覚薬（LSD、MDMAなど）']	タバコ	お酒	大麻	幻覚薬	該当なし	1	1回	使用をやめた	0	[]
1/21/2021 13:20:07	1	1	19	1	1	1	高校卒業	1	1	['気分障害（うつ病、うつ状態、双極性障害）']	14	1	1	0	[]	1	1	1	19	0	1	月1回未満	0	['乾燥大麻']	['“ハイ”になること（高揚感、多幸感）', '気ばらし、リラックスのための気分転換', '心理的苦痛（不安、あせり、抑うつ気分など）の緩和', '身体的苦痛（痛み、しびれ、めまい、不眠など）の緩和', '自傷的、自己破壊的な意図']	[]	0	0	[]				0	0	0	0	0	0	['タバコ', 'お酒', '幻覚薬（LSD、MDMAなど）', 'ベンゾジアゼピン系睡眠薬', '市販薬（咳止めなど）']	ベンゾジアゼピン系睡眠薬	タバコ	お酒	大麻	幻覚薬	0			0	[]
1/21/2021 13:20:22	1	1	19	1	1	1	高校卒業	1	0	[]	0	0	0	0	[]	0	0	1	19	0	1	月1回未満	0	['乾燥大麻']	['“ハイ”になること（高揚感、多幸感）', '気ばらし、リラックスのための気分転換', '仕事、学業、家事などのパフォーマンス向上', '心理的苦痛（不安、あせり、抑うつ気分など）の緩和', '神秘的・宗教的体験']	[]	0	0	[]				0	0	0	0	0	0	['タバコ', 'お酒', '市販薬（咳止めなど）']	お酒	タバコ	大麻	市販薬		0			0	[]
1/21/2021 13:21:16	1	1	24	1	1	1	大学卒業	1	0	[]	0	0	0	0	[]	0	0	1	24	0	0		24	['乾燥大麻']	['“ハイ”になること（高揚感、多幸感）', '気ばらし、リラックスのための気分転換', '仲間意識の強化、所属感の向上']	['意図したより大量、または長期間に使用してしまう', '大麻のため、他の活動が疎かになる']	1	0	[]				1	0	0	0	1	0	['タバコ', 'お酒']	お酒	タバコ	大麻			0			0	[]
1/21/2021 13:22:04	1	1	44	1	1	1	高校卒業	1	0	[]	0	0	0	0	[]	0	0	1	19	25	1	月1回～週1回未満	0	['乾燥大麻', '大麻樹脂（ハシシ、ワックス）']	['“ハイ”になること（高揚感、多幸感）', '気ばらし、リラックスのための気分転換', '仕事、学業、家事などのパフォーマンス向上', '仲間意識の強化、所属感の向上', '心理的苦痛（不安、あせり、抑うつ気分など）の緩和', '身体的苦痛（痛み、しびれ、めまい、不眠など）の緩和']	['意図したより大量、または長期間に使用してしまう']	0	0	[]				0	0	0	0	0	0	['タバコ', 'お酒', 'コカイン', '幻覚薬（LSD、MDMAなど）', 'オピオイド（ヘロイン、モルヒネ、あへん、医療用麻薬）', 'ベンゾジアゼピン系睡眠薬']	お酒	タバコ	大麻	幻覚薬	自然系の幻覚剤	0			0	[]
1/21/2021 13:22:11	1	1	39	1	1	1	中学卒業	1	0	[]	0	0	0	0	[]	0	0	1	19	20	1	週4日以上	0	['乾燥大麻', '大麻樹脂（ハシシ、ワックス）', '電子タバコ', 'エディブル（食品）']	['“ハイ”になること（高揚感、多幸感）', '気ばらし、リラックスのための気分転換', '心理的苦痛（不安、あせり、抑うつ気分など）の緩和', '身体的苦痛（痛み、しびれ、めまい、不眠など）の緩和']	[]	0	1	['嘔気、嘔吐']	11回以上	大した問題ではなかった	数分から数時間	0	0	0	0	0	0	['タバコ', 'お酒', '覚せい剤', 'シンナー', 'コカイン', '幻覚薬（LSD、MDMAなど）']	タバコ	お酒	シンナー	覚醒剤	大麻	0			0	[]
1/21/2021 13:22:22	1	1	49	1	1	1	大学院卒業以上	1	0	[]	0	0	0	0	[]	0	0	1	29	20	0		39	['乾燥大麻', 'エディブル（食品）']	['気ばらし、リラックスのための気分転換', '心理的苦痛（不安、あせり、抑うつ気分など）の緩和', '身体的苦痛（痛み、しびれ、めまい、不眠など）の緩和']	[]	0	0	[]				0	0	0	0	0	0	['お酒']	お酒	大麻	該当なし	該当なし	該当なし	0			0	[]
1/21/2021 13:22:29	1	1	29	1	1	1	大学卒業	1	0	[]	0	0	0	0	[]	0	0	1	29	0	1	月1回～週1回未満	0	['乾燥大麻', '電子タバコ']	['“ハイ”になること（高揚感、多幸感）', '気ばらし、リラックスのための気分転換', '身体的苦痛（痛み、しびれ、めまい、不眠など）の緩和', '神秘的・宗教的体験']	['大麻のため、他の活動が疎かになる']	0	1	['不安', '妄想', '抑うつ気分']	1回	苦痛を伴うが自分一人で対応できた	数分から数時間	0	0	0	0	0	0	['タバコ', 'お酒', '幻覚薬（LSD、MDMAなど）']	お酒	タバコ	大麻	幻覚薬		0			0	[]
1/21/2021 13:23:10	1	1	34	1	1	1	高校卒業	0	0	[]	0	0	0	0	[]	1	0	1	19	15	1	週4日以上	0	['乾燥大麻', '大麻樹脂（ハシシ、ワックス）', '電子タバコ', 'エディブル（食品）']	['“ハイ”になること（高揚感、多幸感）', '気ばらし、リラックスのための気分転換', '仕事、学業、家事などのパフォーマンス向上', '心理的苦痛（不安、あせり、抑うつ気分など）の緩和', '身体的苦痛（痛み、しびれ、めまい、不眠など）の緩和', '性感の増強']	['意図したより大量、または長期間に使用してしまう', '使用をやめようとするけれど上手くいかない', '大麻を入手、使用するために多くの時間を費やす', '大麻への強い渇望がある', '大麻の使用が原因で仕事や生活に支障が出る', '大麻のため、他の活動が疎かになる', '極端な耐性がついてくる']	1	0	[]				1	0	0	1	0	0	['タバコ', 'お酒', 'コカイン', '自然系の幻覚剤（幻覚キノコ、アヤワスカ、ペヨーテなど）', '幻覚薬（LSD、MDMAなど）', '市販薬（咳止めなど）']	タバコ	お酒	大麻	コカイン	覚醒剤	0			0	[]
1/21/2021 13:23:31	1	1	34	1	1	1	高校卒業	1	1	['統合失調症']	29	0	0	0	[]	0	0	1	24	10	1	月1回未満	0	['乾燥大麻', '電子タバコ']	['“ハイ”になること（高揚感、多幸感）', '気ばらし、リラックスのための気分転換', '仕事、学業、家事などのパフォーマンス向上', '仲間意識の強化、所属感の向上', '心理的苦痛（不安、あせり、抑うつ気分など）の緩和', '身体的苦痛（痛み、しびれ、めまい、不眠など）の緩和', '神秘的・宗教的体験', '性感の増強']	['大麻への強い渇望がある']	0	0	[]				1	0	0	0	0	1	['タバコ', 'お酒']	お酒	タバコ	大麻			0			0	[]
1/21/2021 13:24:13	1	1	29	1	1	1	短大・専門学校卒業	1	1	['自閉症スペクトラム', '注意欠陥・多動症候群（ADHD）', 'その他']	14	1	0	0	[]	0	0	1	24	5	1	週1～4日未満	0	['乾燥大麻', '電子タバコ', 'エディブル（食品）']	['“ハイ”になること（高揚感、多幸感）', '気ばらし、リラックスのための気分転換', '心理的苦痛（不安、あせり、抑うつ気分など）の緩和']	['極端な耐性がついてくる']	0	1	['不安']	2~5回	大した問題ではなかった	数分から数時間	0	0	0	0	0	0	['タバコ', 'お酒', 'ベンゾジアゼピン系睡眠薬']	お酒	タバコ	大麻			0			0	[]
1/21/2021 13:25:35	1	1	39	0	1	1	大学卒業	1	1	['気分障害（うつ病、うつ状態、双極性障害）']	24	1	0	0	[]	0	0	1	34	5	0		34	['乾燥大麻', '大麻樹脂（ハシシ、ワックス）', '電子タバコ', 'エディブル（食品）']	['“ハイ”になること（高揚感、多幸感）', '気ばらし、リラックスのための気分転換', '仕事、学業、家事などのパフォーマンス向上', '仲間意識の強化、所属感の向上', '心理的苦痛（不安、あせり、抑うつ気分など）の緩和', '身体的苦痛（痛み、しびれ、めまい、不眠など）の緩和', '神秘的・宗教的体験']	[]	0	0	[]				0	0	0	0	0	0	['お酒', '幻覚薬（LSD、MDMAなど）']	お酒	大麻	幻覚薬			1	1回	使用が減った	0	[]
1/21/2021 13:26:11	1	1	29	1	1	1	大学院卒業以上	1	0	[]	0	0	0	0	[]	0	0	1	29	0	0		29	['乾燥大麻']	['気ばらし、リラックスのための気分転換']	[]	0	0	[]				0	0	0	0	0	0	['タバコ', 'お酒']	タバコ	お酒	大麻	該当なし	該当なし	0			0	[]
1/21/2021 13:26:40	1	1	59	1	1	1	短大・専門学校卒業	1	0	[]	0	0	0	0	[]	0	0	1	19	40	1	週1～4日未満	0	['乾燥大麻', '大麻樹脂（ハシシ、ワックス）', '電子タバコ']	['“ハイ”になること（高揚感、多幸感）', '気ばらし、リラックスのための気分転換', '心理的苦痛（不安、あせり、抑うつ気分など）の緩和', '身体的苦痛（痛み、しびれ、めまい、不眠など）の緩和']	[]	0	0	[]				0	0	0	0	0	0	['タバコ', 'お酒']	タバコ	お酒	大麻			0			0	[]
1/21/2021 13:27:22	1	1	19	1	1	1	高校卒業	1	0	[]	0	0	0	0	[]	0	0	1	19	0	1	月1回未満	0	['乾燥大麻', '大麻樹脂（ハシシ、ワックス）', '電子タバコ']	['“ハイ”になること（高揚感、多幸感）', '気ばらし、リラックスのための気分転換', '心理的苦痛（不安、あせり、抑うつ気分など）の緩和']	[]	0	0	[]				0	0	0	0	0	0	['お酒']	お酒	大麻				0			0	[]
1/21/2021 13:27:25	1	1	34	1	1	1	短大・専門学校卒業	1	1	['気分障害（うつ病、うつ状態、双極性障害）', 'その他']	24	1	0	0	[]	0	0	1	19	15	1	週1～4日未満	0	['乾燥大麻']	['気ばらし、リラックスのための気分転換', '心理的苦痛（不安、あせり、抑うつ気分など）の緩和', '身体的苦痛（痛み、しびれ、めまい、不眠など）の緩和']	[]	0	0	[]				0	0	0	0	0	0	['タバコ', 'お酒']	タバコ	お酒	大麻			0			0	[]
1/21/2021 13:28:08	1	1	34	1	1	1	短大・専門学校卒業	1	1	['気分障害（うつ病、うつ状態、双極性障害）', '不安障害']	19	1	1	0	[]	0	0	1	24	10	0		29	['乾燥大麻']	['気ばらし、リラックスのための気分転換', '仲間意識の強化、所属感の向上']	[]	0	0	[]				0	0	0	0	0	0	['タバコ', 'お酒']	お酒	タバコ	大麻			0			0	[]
1/21/2021 13:28:29	1	1	44	1	1	1	大学卒業	1	0	[]	0	0	0	0	[]	0	0	1	34	10	1	月1回未満	0	['乾燥大麻', 'エディブル（食品）']	['“ハイ”になること（高揚感、多幸感）', '気ばらし、リラックスのための気分転換']	[]	0	0	[]				0	0	0	0	0	0	[]						0			0	[]
1/21/2021 13:32:07	1	1	34	0	1	1	大学卒業	1	1	['不安障害']	24	1	0	0	[]	0	0	1	29	5	0		29	['乾燥大麻']	['心理的苦痛（不安、あせり、抑うつ気分など）の緩和']	[]	0	0	[]				0	0	0	0	0	0	[]	該当なし	該当なし	該当なし	該当なし	該当なし	0			0	[]
1/21/2021 13:32:32	1	1	24	1	1	1	中学卒業	1	0	[]	0	0	0	0	[]	0	0	1	19	5	1	週4日以上	0	['乾燥大麻', '大麻樹脂（ハシシ、ワックス）', '電子タバコ', 'エディブル（食品）']	['“ハイ”になること（高揚感、多幸感）', '仕事、学業、家事などのパフォーマンス向上', '身体的苦痛（痛み、しびれ、めまい、不眠など）の緩和', '神秘的・宗教的体験', '性感の増強', 'その他']	[]	0	0	[]				0	0	0	0	0	0	['タバコ', 'お酒', 'コカイン', '幻覚薬（LSD、MDMAなど）', 'オピオイド（ヘロイン、モルヒネ、あへん、医療用麻薬）', 'ベンゾジアゼピン系睡眠薬', '市販薬（咳止めなど）']	タバコ	市販薬	市販薬	大麻	幻覚薬	0			0	[]
1/21/2021 13:32:56	1	1	39	1	1	1	大学卒業	0	1	['気分障害（うつ病、うつ状態、双極性障害）', '自閉症スペクトラム', '注意欠陥・多動症候群（ADHD）', '不安障害', 'その他']	19	1	0	0	[]	0	0	1	19	20	0		39	['乾燥大麻', '大麻樹脂（ハシシ、ワックス）', '電子タバコ', 'エディブル（食品）']	['“ハイ”になること（高揚感、多幸感）', '気ばらし、リラックスのための気分転換', '仕事、学業、家事などのパフォーマンス向上', '心理的苦痛（不安、あせり、抑うつ気分など）の緩和', '身体的苦痛（痛み、しびれ、めまい、不眠など）の緩和', '病気の治癒（がんの副作用緩和、など）', 'その他']	['意図したより大量、または長期間に使用してしまう', '使用をやめようとするけれど上手くいかない', '大麻を入手、使用するために多くの時間を費やす', '大麻への強い渇望がある', '大麻の使用が原因で仕事や生活に支障が出る', '社会的、対人的な問題が生じて悪化しているにも関わらず使用を続ける', '大麻のため、他の活動が疎かになる', '極端な耐性がついてくる']	1	0	[]				0	0	0	1	1	0	['タバコ', 'お酒', 'コカイン', '自然系の幻覚剤（幻覚キノコ、アヤワスカ、ペヨーテなど）', '幻覚薬（LSD、MDMAなど）', 'ベンゾジアゼピン系睡眠薬', '市販薬（咳止めなど）']	大麻	お酒	タバコ	市販薬	コカイン	0			0	[]
1/21/2021 13:32:58	1	1	44	1	1	1	高校卒業	1	1	['気分障害（うつ病、うつ状態、双極性障害）']	44	1	0	0	[]	0	0	1	24	20	0		39	['乾燥大麻', '大麻樹脂（ハシシ、ワックス）', 'エディブル（食品）']	['“ハイ”になること（高揚感、多幸感）', '気ばらし、リラックスのための気分転換', '仕事、学業、家事などのパフォーマンス向上', '心理的苦痛（不安、あせり、抑うつ気分など）の緩和', '身体的苦痛（痛み、しびれ、めまい、不眠など）の緩和', '性感の増強']	[]	0	0	[]				0	0	0	0	0	0	['タバコ', 'お酒', 'コカイン', '自然系の幻覚剤（幻覚キノコ、アヤワスカ、ペヨーテなど）', 'ベンゾジアゼピン系睡眠薬']	お酒	タバコ	大麻	コカイン	ベンゾジアゼピン系睡眠薬	0			0	[]
1/21/2021 13:33:44	1	1	29	1	1	1	大学卒業	1	0	[]	0	0	0	0	[]	0	0	1	24	5	0		29	['乾燥大麻']	['“ハイ”になること（高揚感、多幸感）', '気ばらし、リラックスのための気分転換']	[]	0	0	[]				0	0	0	0	0	0	['タバコ', 'お酒']	お酒	タバコ	大麻			0			0	[]
1/21/2021 13:33:51	1	1	24	1	1	1	高校卒業	0	0	[]	0	0	0	0	[]	0	0	1	24	0	1	週4日以上	0	['乾燥大麻']	['“ハイ”になること（高揚感、多幸感）', '気ばらし、リラックスのための気分転換', '仲間意識の強化、所属感の向上', '心理的苦痛（不安、あせり、抑うつ気分など）の緩和', '身体的苦痛（痛み、しびれ、めまい、不眠など）の緩和', '神秘的・宗教的体験', '性感の増強']	[]	0	0	[]				0	0	0	0	0	0	['タバコ', 'お酒']	お酒	タバコ	大麻			0			0	[]
1/21/2021 13:35:56	1	1	29	1	1	1	大学卒業	1	0	[]	0	0	0	0	[]	1	0	1	24	5	1	月1回未満	0	['乾燥大麻']	['“ハイ”になること（高揚感、多幸感）', '気ばらし、リラックスのための気分転換', '心理的苦痛（不安、あせり、抑うつ気分など）の緩和']	[]	0	1	['不安']	1回	大した問題ではなかった	数分から数時間	0	0	0	0	1	0	['タバコ', 'お酒']	タバコ	お酒	大麻			0			0	[]
1/21/2021 13:35:59	1	1	44	1	1	1	大学卒業	1	1	['気分障害（うつ病、うつ状態、双極性障害）', '注意欠陥・多動症候群（ADHD）']	29	1	1	0	[]	0	0	1	39	5	0		39	['乾燥大麻']	['“ハイ”になること（高揚感、多幸感）', '気ばらし、リラックスのための気分転換', '心理的苦痛（不安、あせり、抑うつ気分など）の緩和', '身体的苦痛（痛み、しびれ、めまい、不眠など）の緩和']	[]	0	0	[]				0	0	0	0	0	0	['タバコ', 'お酒', '覚せい剤', 'シンナー', '幻覚薬（LSD、MDMAなど）', 'ベンゾジアゼピン系睡眠薬', '市販薬（咳止めなど）']	シンナー	市販薬	ベンゾジアゼピン系睡眠薬	タバコ	お酒	0			0	[]
1/21/2021 13:36:13	1	1	44	1	1	1	短大・専門学校卒業	1	0	[]	0	0	0	0	[]	0	0	1	19	25	1	月1回未満	0	['乾燥大麻', 'エディブル（食品）']	['気ばらし、リラックスのための気分転換', '仕事、学業、家事などのパフォーマンス向上', '仲間意識の強化、所属感の向上', '心理的苦痛（不安、あせり、抑うつ気分など）の緩和', '身体的苦痛（痛み、しびれ、めまい、不眠など）の緩和']	[]	0	0	[]				0	0	0	0	0	0	['タバコ', 'お酒', '幻覚薬（LSD、MDMAなど）']	タバコ	お酒	大麻	覚醒剤		0			0	[]
1/21/2021 13:36:51	1	1	24	0	1	1	大学卒業	1	0	[]	0	0	0	0	[]	0	0	1	24	0	1	月1回未満	0	['電子タバコ', 'エディブル（食品）']	['気ばらし、リラックスのための気分転換']	[]	0	0	[]				0	0	0	0	0	0	['タバコ', 'お酒', 'オピオイド（ヘロイン、モルヒネ、あへん、医療用麻薬）', 'ベンゾジアゼピン系睡眠薬', '市販薬（咳止めなど）']	お酒	タバコ	市販薬	ベンゾジアゼピン系睡眠薬	オピオイド	0			0	[]
1/21/2021 13:37:26	1	1	54	1	1	1	高校卒業	1	0	[]	0	0	0	0	[]	0	0	1	19	35	0		49	['乾燥大麻', '大麻樹脂（ハシシ、ワックス）', 'エディブル（食品）']	['“ハイ”になること（高揚感、多幸感）', '仕事、学業、家事などのパフォーマンス向上', '心理的苦痛（不安、あせり、抑うつ気分など）の緩和', '身体的苦痛（痛み、しびれ、めまい、不眠など）の緩和', '神秘的・宗教的体験', '性感の増強']	['意図したより大量、または長期間に使用してしまう', '大麻への強い渇望がある']	1	1	['不安']	2~5回	大した問題ではなかった	数分から数時間	0	0	0	0	0	0	['タバコ', 'お酒', '覚せい剤', 'シンナー', 'コカイン', '自然系の幻覚剤（幻覚キノコ、アヤワスカ、ペヨーテなど）', '幻覚薬（LSD、MDMAなど）']	タバコ	お酒	シンナー	大麻	覚醒剤	0			0	[]
1/21/2021 13:37:53	1	1	34	1	1	1	短大・専門学校卒業	1	0	[]	0	0	0	0	[]	0	0	1	24	10	0		29	['乾燥大麻']	['“ハイ”になること（高揚感、多幸感）', '気ばらし、リラックスのための気分転換', '仲間意識の強化、所属感の向上', '心理的苦痛（不安、あせり、抑うつ気分など）の緩和']	['極端な耐性がついてくる']	0	1	['不安', '嘔気、嘔吐']	2~5回	苦痛を伴うが自分一人で対応できた	数分から数時間	0	0	0	0	0	0	['タバコ', 'お酒']	タバコ	お酒	大麻			0			0	[]
1/21/2021 13:39:33	1	1	24	1	1	1	高校卒業	1	1	['気分障害（うつ病、うつ状態、双極性障害）', '不安障害']	14	0	0	0	[]	0	0	1	24	0	1	週4日以上	0	['乾燥大麻', 'エディブル（食品）']	['“ハイ”になること（高揚感、多幸感）', '気ばらし、リラックスのための気分転換', '仕事、学業、家事などのパフォーマンス向上', '心理的苦痛（不安、あせり、抑うつ気分など）の緩和', '身体的苦痛（痛み、しびれ、めまい、不眠など）の緩和', '神秘的・宗教的体験']	[]	0	1	['不安', '妄想']	11回以上	大した問題ではなかった	数分から数時間	0	0	0	0	0	0	['お酒', '幻覚薬（LSD、MDMAなど）', 'ベンゾジアゼピン系睡眠薬']	お酒	ベンゾジアゼピン系睡眠薬	大麻	幻覚薬		0			0	[]
1/21/2021 13:39:37	1	1	24	0	1	1	高校卒業	0	1	['気分障害（うつ病、うつ状態、双極性障害）']	19	1	1	0	[]	0	0	1	24	0	1	週4日以上	0	['乾燥大麻']	['“ハイ”になること（高揚感、多幸感）', '気ばらし、リラックスのための気分転換', '仕事、学業、家事などのパフォーマンス向上', '心理的苦痛（不安、あせり、抑うつ気分など）の緩和']	[]	0	0	[]				0	0	0	0	0	0	['お酒', 'ベンゾジアゼピン系睡眠薬', '市販薬（咳止めなど）']	市販薬	ベンゾジアゼピン系睡眠薬	お酒	大麻	該当なし	0			0	[]
1/21/2021 13:40:16	1	1	24	1	1	1	高校卒業	1	0	[]	0	0	0	0	[]	0	0	1	24	0	1	週4日以上	0	['乾燥大麻', '電子タバコ', 'エディブル（食品）']	['“ハイ”になること（高揚感、多幸感）', '気ばらし、リラックスのための気分転換', '性感の増強']	[]	0	0	[]				0	0	0	0	0	0	['お酒', '市販薬（咳止めなど）']	市販薬	お酒	大麻			0			0	[]
1/21/2021 13:41:43	1	1	24	0	1	1	高校卒業	1	0	[]	0	0	0	0	[]	0	0	1	19	5	1	月1回未満	0	['乾燥大麻', '大麻樹脂（ハシシ、ワックス）', '電子タバコ']	['“ハイ”になること（高揚感、多幸感）', '気ばらし、リラックスのための気分転換', '仕事、学業、家事などのパフォーマンス向上', '仲間意識の強化、所属感の向上', '心理的苦痛（不安、あせり、抑うつ気分など）の緩和', '身体的苦痛（痛み、しびれ、めまい、不眠など）の緩和']	[]	0	1	['その他']	1回	苦痛を伴うが自分一人で対応できた	数分から数時間	0	0	0	0	0	0	['タバコ', 'お酒', '幻覚薬（LSD、MDMAなど）', '市販薬（咳止めなど）']	お酒	タバコ	大麻	幻覚薬	市販薬	0			0	[]
1/21/2021 13:42:07	1	1	24	1	1	1	大学卒業	1	0	[]	0	0	0	0	[]	0	0	1	19	5	1	月1回未満	0	['乾燥大麻']	['“ハイ”になること（高揚感、多幸感）', '気ばらし、リラックスのための気分転換', '仲間意識の強化、所属感の向上', '神秘的・宗教的体験']	[]	0	0	[]				0	0	0	0	0	0	['タバコ', 'お酒']	お酒	タバコ	大麻	該当なし	該当なし	0			0	[]
1/21/2021 13:42:27	1	1	49	1	1	1	大学卒業	1	0	[]	0	0	0	1	['気分障害（うつ病、うつ状態、双極性障害）', '注意欠陥・多動症候群（ADHD）', 'パーソナリティ障害']	0	0	1	24	25	1	月1回～週1回未満	0	['乾燥大麻']	['“ハイ”になること（高揚感、多幸感）', '気ばらし、リラックスのための気分転換', '身体的苦痛（痛み、しびれ、めまい、不眠など）の緩和']	[]	0	0	[]				0	0	0	0	0	0	['タバコ', 'お酒', '幻覚薬（LSD、MDMAなど）', '市販薬（咳止めなど）']	市販薬	お酒	タバコ	大麻	幻覚薬	1	1回	使用が減った	0	[]
1/21/2021 13:44:11	1	1	39	1	1	1	高校卒業	1	0	[]	0	0	0	0	[]	0	1	1	19	20	1	週4日以上	0	['乾燥大麻', '電子タバコ']	['“ハイ”になること（高揚感、多幸感）', '気ばらし、リラックスのための気分転換', '神秘的・宗教的体験', 'その他']	[]	0	0	[]				0	0	0	0	0	0	['タバコ', 'お酒', '覚せい剤', 'コカイン', '幻覚薬（LSD、MDMAなど）', '市販薬（咳止めなど）']	市販薬	タバコ	お酒	大麻	覚醒剤	0			0	[]
1/21/2021 13:44:14	1	1	24	1	1	1	高校卒業	1	1	['気分障害（うつ病、うつ状態、双極性障害）', '注意欠陥・多動症候群（ADHD）']	14	1	1	0	[]	0	0	1	19	5	1	週4日以上	0	['乾燥大麻', '大麻樹脂（ハシシ、ワックス）', '電子タバコ', 'エディブル（食品）']	['“ハイ”になること（高揚感、多幸感）', '気ばらし、リラックスのための気分転換', '仕事、学業、家事などのパフォーマンス向上', '心理的苦痛（不安、あせり、抑うつ気分など）の緩和', '身体的苦痛（痛み、しびれ、めまい、不眠など）の緩和', '病気の治癒（がんの副作用緩和、など）', '神秘的・宗教的体験']	['意図したより大量、または長期間に使用してしまう', '大麻を入手、使用するために多くの時間を費やす', '大麻の使用が原因で仕事や生活に支障が出る', '大麻のため、他の活動が疎かになる']	1	1	['不安', '嘔気、嘔吐', '無気力']	11回以上	苦痛を伴うが自分一人で対応できた	数分から数時間	0	0	0	0	1	0	['タバコ', 'お酒', '自然系の幻覚剤（幻覚キノコ、アヤワスカ、ペヨーテなど）', '幻覚薬（LSD、MDMAなど）', 'オピオイド（ヘロイン、モルヒネ、あへん、医療用麻薬）', 'ベンゾジアゼピン系睡眠薬', '市販薬（咳止めなど）']	タバコ	お酒	ベンゾジアゼピン系睡眠薬	大麻	幻覚薬	1	1回	使用をやめた	0	[]
1/21/2021 13:44:20	1	1	29	1	1	1	大学卒業	1	0	[]	0	0	0	1	['気分障害（うつ病、うつ状態、双極性障害）', 'その他']	0	0	1	24	5	1	月1回未満	0	['乾燥大麻', '大麻樹脂（ハシシ、ワックス）', 'エディブル（食品）']	['“ハイ”になること（高揚感、多幸感）', '気ばらし、リラックスのための気分転換', '身体的苦痛（痛み、しびれ、めまい、不眠など）の緩和', '性感の増強']	[]	0	0	[]				0	0	0	0	0	0	['タバコ', 'お酒', 'コカイン', '自然系の幻覚剤（幻覚キノコ、アヤワスカ、ペヨーテなど）', '幻覚薬（LSD、MDMAなど）', 'オピオイド（ヘロイン、モルヒネ、あへん、医療用麻薬）', '市販薬（咳止めなど）']	お酒	タバコ	市販薬	大麻	自然系の幻覚剤	0			0	[]
1/21/2021 13:44:53	1	1	24	1	1	1	大学卒業	1	0	[]	0	0	0	0	[]	0	0	1	24	0	1	週1～4日未満	0	['電子タバコ']	['“ハイ”になること（高揚感、多幸感）', '気ばらし、リラックスのための気分転換', '神秘的・宗教的体験', '性感の増強']	[]	0	0	[]				0	0	0	0	0	0	['タバコ', 'お酒', '幻覚薬（LSD、MDMAなど）']	タバコ	お酒	幻覚薬	大麻		0			0	[]
1/21/2021 13:46:26	1	1	29	0	1	1	短大・専門学校卒業	1	1	['気分障害（うつ病、うつ状態、双極性障害）']	19	1	0	0	[]	0	0	1	29	0	1	週4日以上	0	['乾燥大麻', 'エディブル（食品）']	['気ばらし、リラックスのための気分転換', '心理的苦痛（不安、あせり、抑うつ気分など）の緩和', 'その他']	[]	0	1	['不安', '嘔気、嘔吐']	2~5回	他者の助けを必要とした	数分から数時間	0	0	0	0	0	0	['タバコ', 'お酒', '市販薬（咳止めなど）']	市販薬	お酒	タバコ	大麻	該当なし	0			0	[]
1/21/2021 13:47:06	1	1	29	1	1	1	高校卒業	1	0	[]	0	0	0	0	[]	0	0	1	29	0	0		29	['乾燥大麻', '大麻樹脂（ハシシ、ワックス）', '電子タバコ', 'エディブル（食品）']	['“ハイ”になること（高揚感、多幸感）', '気ばらし、リラックスのための気分転換', '仕事、学業、家事などのパフォーマンス向上', '心理的苦痛（不安、あせり、抑うつ気分など）の緩和', '身体的苦痛（痛み、しびれ、めまい、不眠など）の緩和', '神秘的・宗教的体験', '性感の増強']	[]	0	1	['嘔気、嘔吐', '無気力']	1回	他者の助けを必要とした	数時間から1日	0	0	0	0	0	0	['タバコ', 'お酒', '市販薬（咳止めなど）']	市販薬	タバコ	お酒	大麻		0			0	[]
1/21/2021 13:48:07	1	1	44	1	1	1	大学卒業	1	0	[]	0	0	0	0	[]	0	0	1	19	25	1	週4日以上	0	['乾燥大麻', '大麻樹脂（ハシシ、ワックス）', '電子タバコ', 'エディブル（食品）']	['“ハイ”になること（高揚感、多幸感）', '気ばらし、リラックスのための気分転換', '仕事、学業、家事などのパフォーマンス向上', '仲間意識の強化、所属感の向上', '性感の増強', 'その他']	[]	0	0	[]				0	0	0	0	0	0	['タバコ', 'お酒', '覚せい剤', 'シンナー', 'コカイン', '自然系の幻覚剤（幻覚キノコ、アヤワスカ、ペヨーテなど）', '幻覚薬（LSD、MDMAなど）', 'オピオイド（ヘロイン、モルヒネ、あへん、医療用麻薬）']	お酒	タバコ	シンナー	大麻	自然系の幻覚剤	0			0	[]
1/21/2021 13:49:01	1	1	24	1	1	1	高校卒業	1	0	[]	0	0	0	0	[]	0	0	1	19	5	1	月1回～週1回未満	0	['乾燥大麻', '電子タバコ']	['“ハイ”になること（高揚感、多幸感）', '気ばらし、リラックスのための気分転換', '仲間意識の強化、所属感の向上', '心理的苦痛（不安、あせり、抑うつ気分など）の緩和', '身体的苦痛（痛み、しびれ、めまい、不眠など）の緩和']	[]	0	0	[]				0	0	0	0	0	0	['タバコ', 'お酒', 'ベンゾジアゼピン系睡眠薬']	タバコ	お酒	ベンゾジアゼピン系睡眠薬	大麻		0			0	[]
1/21/2021 13:49:59	1	1	49	1	1	1	大学卒業	1	0	[]	0	0	0	0	[]	0	0	1	24	25	1	月1回未満	0	['乾燥大麻']	['“ハイ”になること（高揚感、多幸感）', '気ばらし、リラックスのための気分転換', 'その他']	[]	0	0	[]				0	0	0	0	0	0	['タバコ', 'お酒', '自然系の幻覚剤（幻覚キノコ、アヤワスカ、ペヨーテなど）']	お酒	タバコ	大麻	幻覚薬		0			0	[]
1/21/2021 13:50:30	1	1	29	1	1	1	中学卒業	1	0	[]	0	0	0	0	[]	1	1	1	19	10	1	週4日以上	0	['乾燥大麻']	['“ハイ”になること（高揚感、多幸感）', '気ばらし、リラックスのための気分転換', '仕事、学業、家事などのパフォーマンス向上', '仲間意識の強化、所属感の向上', '心理的苦痛（不安、あせり、抑うつ気分など）の緩和', '身体的苦痛（痛み、しびれ、めまい、不眠など）の緩和', '病気の治癒（がんの副作用緩和、など）']	['極端な耐性がついてくる']	0	1	['不安']	1回	大した問題ではなかった	数分から数時間	0	0	0	0	0	0	['タバコ', 'お酒', '市販薬（咳止めなど）']	タバコ	お酒	大麻			0			0	[]
1/21/2021 13:51:22	1	1	44	1	1	1	中学卒業	1	0	[]	0	0	0	0	[]	0	0	1	24	20	1	週4日以上	0	['乾燥大麻', '大麻樹脂（ハシシ、ワックス）', '電子タバコ', 'エディブル（食品）']	['“ハイ”になること（高揚感、多幸感）', '気ばらし、リラックスのための気分転換', '心理的苦痛（不安、あせり、抑うつ気分など）の緩和', '身体的苦痛（痛み、しびれ、めまい、不眠など）の緩和', '性感の増強']	[]	0	0	[]				0	0	0	0	0	0	['タバコ', 'お酒', '覚せい剤', 'シンナー']	タバコ	お酒	シンナー	大麻	覚醒剤	0			0	[]
1/21/2021 13:51:59	1	1	34	1	1	1	短大・専門学校卒業	1	0	[]	0	0	0	0	[]	0	0	1	29	5	1	月1回未満	0	['乾燥大麻']	['心理的苦痛（不安、あせり、抑うつ気分など）の緩和']	[]	0	0	[]				0	0	0	0	0	0	['タバコ', 'お酒']	タバコ	お酒	大麻			0			0	[]
1/21/2021 13:52:38	1	1	24	1	1	1	高校卒業	1	0	[]	0	0	0	1	['統合失調症']	0	0	1	19	5	1	月1回～週1回未満	0	['乾燥大麻']	['気ばらし、リラックスのための気分転換']	[]	0	1	['不安', '嘔気、嘔吐']	1回	苦痛を伴うが自分一人で対応できた	数分から数時間	0	0	0	0	0	0	['タバコ', 'お酒']	お酒	タバコ	大麻			0			0	[]
1/21/2021 13:52:42	1	1	44	1	1	1	短大・専門学校卒業	1	0	[]	0	0	0	0	[]	0	1	1	19	25	1	月1回～週1回未満	0	['乾燥大麻', '大麻樹脂（ハシシ、ワックス）', 'エディブル（食品）']	['“ハイ”になること（高揚感、多幸感）', '気ばらし、リラックスのための気分転換', '仲間意識の強化、所属感の向上', '心理的苦痛（不安、あせり、抑うつ気分など）の緩和', '身体的苦痛（痛み、しびれ、めまい、不眠など）の緩和']	[]	0	1	['嘔気、嘔吐']	2~5回	大した問題ではなかった	数分から数時間	0	0	0	0	0	0	['タバコ', 'お酒', '自然系の幻覚剤（幻覚キノコ、アヤワスカ、ペヨーテなど）', '幻覚薬（LSD、MDMAなど）', 'オピオイド（ヘロイン、モルヒネ、あへん、医療用麻薬）']	お酒	タバコ	大麻	自然系の幻覚剤	幻覚薬	0			0	[]
1/21/2021 13:53:05	1	1	24	1	1	1	高校卒業	1	0	[]	0	0	0	0	[]	0	0	1	24	0	1	週1～4日未満	0	['乾燥大麻']	['気ばらし、リラックスのための気分転換', '仲間意識の強化、所属感の向上', '心理的苦痛（不安、あせり、抑うつ気分など）の緩和']	[]	0	0	[]				0	0	0	0	0	0	['タバコ', 'お酒']	タバコ	お酒				0			0	[]
1/21/2021 13:54:45	1	1	34	1	1	1	短大・専門学校卒業	1	1	['その他']	19	1	0	0	[]	0	0	1	24	10	1	月1回未満	0	['乾燥大麻', '電子タバコ']	['“ハイ”になること（高揚感、多幸感）', '気ばらし、リラックスのための気分転換', '心理的苦痛（不安、あせり、抑うつ気分など）の緩和', '性感の増強', 'その他']	[]	0	1	['不安', '嘔気、嘔吐', 'その他']	11回以上	苦痛を伴うが自分一人で対応できた	数分から数時間	0	0	0	0	0	0	['タバコ', 'お酒', '覚せい剤', 'コカイン', '幻覚薬（LSD、MDMAなど）', '市販薬（咳止めなど）']	お酒	タバコ	大麻	市販薬	コカイン	0			0	[]
1/21/2021 13:54:52	1	1	24	1	1	1	短大・専門学校卒業	1	0	[]	0	0	0	0	[]	0	0	1	24	0	1	月1回未満	0	['乾燥大麻']	['“ハイ”になること（高揚感、多幸感）']	[]	0	1	['嘔気、嘔吐']	2~5回	苦痛を伴うが自分一人で対応できた	数分から数時間	0	0	0	0	0	0	['タバコ', 'お酒', '市販薬（咳止めなど）']	タバコ	お酒	市販薬	大麻	該当なし	0			0	[]
1/21/2021 13:56:50	1	1	29	1	1	1	大学卒業	1	0	[]	0	0	0	0	[]	0	0	1	24	5	0		24	['乾燥大麻', '電子タバコ']	['“ハイ”になること（高揚感、多幸感）', '気ばらし、リラックスのための気分転換']	[]	0	0	[]				0	0	0	0	0	0	['タバコ', 'お酒']	タバコ	お酒	大麻			0			0	[]
1/21/2021 13:56:55	1	1	29	0	1	1	高校卒業	1	1	['その他']	24	1	0	0	[]	0	0	1	24	5	1	週4日以上	0	['乾燥大麻']	['“ハイ”になること（高揚感、多幸感）', '気ばらし、リラックスのための気分転換', '心理的苦痛（不安、あせり、抑うつ気分など）の緩和']	[]	0	1	['不安']	1回	大した問題ではなかった	数分から数時間	1	0	0	0	0	0	['タバコ', 'お酒', 'ベンゾジアゼピン系睡眠薬']	大麻	ベンゾジアゼピン系睡眠薬	タバコ	お酒	該当なし	0			0	[]
1/21/2021 13:57:04	1	1	59	1	1	1	高校卒業	1	0	[]	0	0	0	0	[]	0	0	1	24	35	0		44	['乾燥大麻']	['“ハイ”になること（高揚感、多幸感）']	[]	0	1	['不安']	1回	大した問題ではなかった	数分から数時間	0	0	0	0	0	0	['タバコ', 'お酒', 'コカイン', '自然系の幻覚剤（幻覚キノコ、アヤワスカ、ペヨーテなど）', '幻覚薬（LSD、MDMAなど）', 'オピオイド（ヘロイン、モルヒネ、あへん、医療用麻薬）']	お酒	タバコ	大麻	幻覚薬	コカイン	0			0	[]
1/21/2021 13:58:29	1	1	24	0	1	1	中学卒業	1	0	[]	0	0	0	1	['気分障害（うつ病、うつ状態、双極性障害）', '統合失調症', '注意欠陥・多動症候群（ADHD）', 'パーソナリティ障害']	1	0	1	24	0	1	週1～4日未満	0	['乾燥大麻', 'エディブル（食品）']	['“ハイ”になること（高揚感、多幸感）', '気ばらし、リラックスのための気分転換', '仕事、学業、家事などのパフォーマンス向上', '心理的苦痛（不安、あせり、抑うつ気分など）の緩和', '身体的苦痛（痛み、しびれ、めまい、不眠など）の緩和', '性感の増強', '自傷的、自己破壊的な意図', 'その他']	[]	0	0	[]				0	0	0	0	0	0	['タバコ', 'お酒', '幻覚薬（LSD、MDMAなど）', '市販薬（咳止めなど）']	タバコ	お酒	市販薬	大麻	幻覚薬	0			0	[]
1/21/2021 13:59:24	1	1	24	1	1	1	大学卒業	1	0	[]	0	0	0	0	[]	0	0	1	24	0	0		24	['乾燥大麻', '電子タバコ']	['“ハイ”になること（高揚感、多幸感）', '気ばらし、リラックスのための気分転換', '仲間意識の強化、所属感の向上']	[]	0	0	[]				0	0	0	0	0	0	[]						0			0	[]
1/21/2021 13:59:40	1	1	39	1	1	1	高校卒業	1	0	[]	0	0	0	0	[]	0	0	1	24	15	0		24	['乾燥大麻']	['“ハイ”になること（高揚感、多幸感）', '気ばらし、リラックスのための気分転換', '心理的苦痛（不安、あせり、抑うつ気分など）の緩和', '身体的苦痛（痛み、しびれ、めまい、不眠など）の緩和']	[]	0	0	[]				0	0	0	0	0	0	['お酒', '自然系の幻覚剤（幻覚キノコ、アヤワスカ、ペヨーテなど）']	お酒	自然系の幻覚剤	大麻			0			0	[]
1/21/2021 14:00:03	1	1	34	1	1	1	短大・専門学校卒業	1	0	[]	0	0	0	0	[]	0	0	1	19	15	1	月1回～週1回未満	0	['乾燥大麻', '大麻樹脂（ハシシ、ワックス）', '電子タバコ', 'エディブル（食品）']	['“ハイ”になること（高揚感、多幸感）', '気ばらし、リラックスのための気分転換', '仕事、学業、家事などのパフォーマンス向上', '仲間意識の強化、所属感の向上', '心理的苦痛（不安、あせり、抑うつ気分など）の緩和', '身体的苦痛（痛み、しびれ、めまい、不眠など）の緩和', 'その他']	['意図したより大量、または長期間に使用してしまう', '大麻を入手、使用するために多くの時間を費やす']	1	1	['嘔気、嘔吐']	1回	苦痛を伴うが自分一人で対応できた	数分から数時間	0	0	0	0	0	0	['タバコ', 'お酒', '幻覚薬（LSD、MDMAなど）', '市販薬（咳止めなど）']	タバコ	お酒	大麻			0			0	[]
1/21/2021 14:00:21	1	1	34	1	1	1	大学卒業	1	0	[]	0	0	0	0	[]	0	0	1	24	10	0		29	['乾燥大麻']	['“ハイ”になること（高揚感、多幸感）', '気ばらし、リラックスのための気分転換', '仕事、学業、家事などのパフォーマンス向上']	[]	0	0	[]				0	0	0	0	0	0	['タバコ', 'お酒']	タバコ	お酒	大麻			0			0	[]
1/21/2021 14:00:26	1	1	29	1	1	1	大学卒業	1	0	[]	0	0	0	0	[]	0	0	1	24	5	0		29	['乾燥大麻', '電子タバコ', 'エディブル（食品）']	['“ハイ”になること（高揚感、多幸感）', '気ばらし、リラックスのための気分転換', '仕事、学業、家事などのパフォーマンス向上', '仲間意識の強化、所属感の向上', '心理的苦痛（不安、あせり、抑うつ気分など）の緩和', '身体的苦痛（痛み、しびれ、めまい、不眠など）の緩和']	['大麻を入手、使用するために多くの時間を費やす']	0	0	[]				0	0	0	0	0	0	['タバコ', 'お酒']	タバコ	お酒	大麻			0			0	[]
1/21/2021 14:01:11	1	1	39	1	1	1	大学卒業	1	0	[]	0	0	0	0	[]	0	0	1	24	15	0		34	['乾燥大麻', '大麻樹脂（ハシシ、ワックス）', 'エディブル（食品）']	['“ハイ”になること（高揚感、多幸感）', '気ばらし、リラックスのための気分転換', '仕事、学業、家事などのパフォーマンス向上', '仲間意識の強化、所属感の向上']	['意図したより大量、または長期間に使用してしまう', '大麻の使用が原因で仕事や生活に支障が出る', '大麻のため、他の活動が疎かになる', '物理的に危険な状況でも大麻を継続的に使用する（例：自動車の運転など）']	1	0	[]				0	0	0	1	0	0	['コカイン', '自然系の幻覚剤（幻覚キノコ、アヤワスカ、ペヨーテなど）', '幻覚薬（LSD、MDMAなど）', 'ベンゾジアゼピン系睡眠薬']	お酒	タバコ	自然系の幻覚剤	ベンゾジアゼピン系睡眠薬	市販薬	1	1回	使用をやめた	0	[]
1/21/2021 14:01:15	1	1	24	1	1	1	高校卒業	1	0	[]	0	0	0	0	[]	0	0	1	19	5	1	週4日以上	0	['乾燥大麻', '大麻樹脂（ハシシ、ワックス）', '電子タバコ', 'エディブル（食品）']	['気ばらし、リラックスのための気分転換', '仕事、学業、家事などのパフォーマンス向上', '心理的苦痛（不安、あせり、抑うつ気分など）の緩和', '身体的苦痛（痛み、しびれ、めまい、不眠など）の緩和']	[]	0	1	['嘔気、嘔吐']	1回	大した問題ではなかった	数分から数時間	0	0	0	0	0	0	['タバコ', 'お酒', '覚せい剤', 'コカイン', '幻覚薬（LSD、MDMAなど）', 'ベンゾジアゼピン系睡眠薬', '市販薬（咳止めなど）']	タバコ	お酒	大麻	市販薬	覚醒剤	0			0	[]
1/21/2021 14:03:33	1	1	54	1	1	1	高校卒業	1	1	['気分障害（うつ病、うつ状態、双極性障害）']	34	1	0	0	[]	0	0	1	19	35	1	月1回未満	0	['乾燥大麻', '大麻樹脂（ハシシ、ワックス）', '電子タバコ']	['気ばらし、リラックスのための気分転換', '心理的苦痛（不安、あせり、抑うつ気分など）の緩和']	[]	0	1	['不安']	6~10回	大した問題ではなかった	数時間から1日	0	0	0	0	0	0	['タバコ', 'お酒', '覚せい剤', 'コカイン', '自然系の幻覚剤（幻覚キノコ、アヤワスカ、ペヨーテなど）']	お酒	タバコ	大麻	自然系の幻覚剤	覚醒剤	0			0	[]
1/21/2021 14:05:17	1	1	34	1	1	1	高校卒業	1	0	[]	0	0	0	0	[]	0	0	1	19	15	1	週4日以上	0	['乾燥大麻', '大麻樹脂（ハシシ、ワックス）', '電子タバコ', 'エディブル（食品）']	['“ハイ”になること（高揚感、多幸感）', '気ばらし、リラックスのための気分転換', '身体的苦痛（痛み、しびれ、めまい、不眠など）の緩和', 'その他']	[]	0	1	['嘔気、嘔吐']	11回以上	大した問題ではなかった	数分から数時間	0	0	0	0	0	0	['タバコ', 'お酒', 'コカイン']	タバコ	お酒	大麻	コカイン		0			0	[]
1/21/2021 14:05:37	1	1	54	1	1	1	高校卒業	1	0	[]	0	0	0	0	[]	0	0	1	24	30	0		34	['乾燥大麻', '大麻樹脂（ハシシ、ワックス）']	['“ハイ”になること（高揚感、多幸感）', '気ばらし、リラックスのための気分転換', '仕事、学業、家事などのパフォーマンス向上', '仲間意識の強化、所属感の向上', '神秘的・宗教的体験']	[]	0	0	[]				0	0	0	0	0	0	['タバコ', 'お酒']	タバコ	お酒	大麻	該当なし	該当なし	0			0	[]
1/21/2021 14:06:37	1	1	29	1	1	1	短大・専門学校卒業	1	0	[]	0	0	0	0	[]	0	0	1	24	5	0		29	['乾燥大麻', 'エディブル（食品）']	['“ハイ”になること（高揚感、多幸感）', '気ばらし、リラックスのための気分転換', '心理的苦痛（不安、あせり、抑うつ気分など）の緩和']	[]	0	0	[]				0	0	0	0	0	0	['タバコ', 'お酒']	お酒	タバコ	大麻	該当なし	該当なし	0			0	[]
1/21/2021 14:08:59	1	1	24	1	1	1	大学卒業	1	0	[]	0	0	0	0	[]	0	1	1	24	0	1	月1回未満	0	['乾燥大麻', 'エディブル（食品）']	['“ハイ”になること（高揚感、多幸感）', '気ばらし、リラックスのための気分転換', '仕事、学業、家事などのパフォーマンス向上', '心理的苦痛（不安、あせり、抑うつ気分など）の緩和']	[]	0	0	[]				0	0	0	0	0	0	['タバコ', 'お酒', 'コカイン', '幻覚薬（LSD、MDMAなど）', 'ベンゾジアゼピン系睡眠薬', '市販薬（咳止めなど）']	お酒	タバコ	ベンゾジアゼピン系睡眠薬	大麻	幻覚薬	0			0	[]
1/21/2021 14:09:06	1	1	29	1	1	1	高校卒業	1	1	['気分障害（うつ病、うつ状態、双極性障害）']	24	1	0	0	[]	0	0	1	24	5	1	月1回未満	0	['乾燥大麻', '電子タバコ']	['“ハイ”になること（高揚感、多幸感）']	[]	0	1	['不安', '妄想', '嘔気、嘔吐']	1回	大した問題ではなかった	数分から数時間	0	0	0	0	0	0	['タバコ', 'お酒', '市販薬（咳止めなど）']	お酒	タバコ	大麻	市販薬		0			0	[]
1/21/2021 14:09:08	1	1	34	1	1	1	大学卒業	1	0	[]	0	0	0	0	[]	0	0	1	24	10	1	月1回未満	0	['乾燥大麻', '電子タバコ', 'エディブル（食品）']	['“ハイ”になること（高揚感、多幸感）', '気ばらし、リラックスのための気分転換', '心理的苦痛（不安、あせり、抑うつ気分など）の緩和']	[]	0	0	[]				0	0	0	0	0	0	['タバコ', 'お酒', '幻覚薬（LSD、MDMAなど）']	タバコ	お酒	大麻	幻覚薬	該当なし	0			0	[]
1/21/2021 14:09:19	1	1	69	1	1	1	大学卒業	1	0	[]	0	0	0	0	[]	0	0	1	29	40	1	週1～4日未満	0	['乾燥大麻']	['“ハイ”になること（高揚感、多幸感）', '気ばらし、リラックスのための気分転換', '仕事、学業、家事などのパフォーマンス向上', '仲間意識の強化、所属感の向上', '心理的苦痛（不安、あせり、抑うつ気分など）の緩和', '身体的苦痛（痛み、しびれ、めまい、不眠など）の緩和', '性感の増強']	[]	0	0	[]				0	0	0	0	0	0	[]						0			0	[]
1/21/2021 14:09:46	1	1	54	1	1	1	高校卒業	1	0	[]	0	0	0	0	[]	0	0	1	19	35	0		54	['乾燥大麻', '大麻樹脂（ハシシ、ワックス）']	['“ハイ”になること（高揚感、多幸感）', '気ばらし、リラックスのための気分転換', '仕事、学業、家事などのパフォーマンス向上', '仲間意識の強化、所属感の向上', '性感の増強']	[]	0	0	[]				0	0	0	0	0	0	['タバコ', 'お酒', 'コカイン', '自然系の幻覚剤（幻覚キノコ、アヤワスカ、ペヨーテなど）', '幻覚薬（LSD、MDMAなど）']	大麻	タバコ	お酒	幻覚薬	自然系の幻覚剤	0			0	[]
1/21/2021 14:11:10	1	1	24	0	1	1	高校卒業	1	1	['気分障害（うつ病、うつ状態、双極性障害）']	19	1	1	1	['気分障害（うつ病、うつ状態、双極性障害）']	0	0	1	24	0	1	週4日以上	0	['乾燥大麻', '電子タバコ', 'エディブル（食品）']	['“ハイ”になること（高揚感、多幸感）', '気ばらし、リラックスのための気分転換', '仕事、学業、家事などのパフォーマンス向上', '心理的苦痛（不安、あせり、抑うつ気分など）の緩和', '身体的苦痛（痛み、しびれ、めまい、不眠など）の緩和', '病気の治癒（がんの副作用緩和、など）']	[]	0	0	[]				0	0	0	0	0	0	['タバコ', 'お酒', '幻覚薬（LSD、MDMAなど）', '市販薬（咳止めなど）']	お酒	タバコ	市販薬	大麻	幻覚薬	0			0	[]
1/21/2021 14:11:42	1	1	24	1	1	1	高校卒業	1	0	[]	0	0	0	0	[]	0	0	1	19	5	1	週4日以上	0	['乾燥大麻', '大麻樹脂（ハシシ、ワックス）', '電子タバコ', 'エディブル（食品）']	['“ハイ”になること（高揚感、多幸感）', '気ばらし、リラックスのための気分転換', '仕事、学業、家事などのパフォーマンス向上', '仲間意識の強化、所属感の向上', '心理的苦痛（不安、あせり、抑うつ気分など）の緩和', '身体的苦痛（痛み、しびれ、めまい、不眠など）の緩和', '神秘的・宗教的体験']	[]	0	0	[]				0	0	0	0	0	0	['タバコ', 'お酒', '幻覚薬（LSD、MDMAなど）']	タバコ	お酒	大麻			0			0	[]
1/21/2021 14:12:27	1	1	29	1	1	1	中学卒業	1	0	[]	0	0	0	0	[]	1	0	1	19	10	1	月1回未満	0	['乾燥大麻']	['“ハイ”になること（高揚感、多幸感）', '気ばらし、リラックスのための気分転換']	[]	0	0	[]				0	0	0	0	0	0	['タバコ', 'お酒']	タバコ	お酒	大麻			0			0	[]
1/21/2021 14:12:36	1	1	44	1	1	1	高校卒業	1	1	['気分障害（うつ病、うつ状態、双極性障害）']	24	0	0	0	[]	0	0	1	24	20	1	週4日以上	0	['乾燥大麻', '電子タバコ', 'エディブル（食品）']	['“ハイ”になること（高揚感、多幸感）', '気ばらし、リラックスのための気分転換', '心理的苦痛（不安、あせり、抑うつ気分など）の緩和', '身体的苦痛（痛み、しびれ、めまい、不眠など）の緩和']	[]	0	0	[]				0	0	0	0	0	0	['タバコ', 'お酒']	お酒	タバコ				0			0	[]
1/21/2021 14:14:02	1	1	24	1	1	1	高校卒業	0	0	[]	0	0	0	0	[]	0	0	1	24	0	1	月1回未満	0	['乾燥大麻']	['“ハイ”になること（高揚感、多幸感）', '気ばらし、リラックスのための気分転換', '仕事、学業、家事などのパフォーマンス向上', '心理的苦痛（不安、あせり、抑うつ気分など）の緩和', '病気の治癒（がんの副作用緩和、など）']	[]	0	1	['不安']	1回	大した問題ではなかった	数分から数時間	0	0	0	0	0	0	['タバコ', 'お酒']	お酒	タバコ				0			0	[]
1/21/2021 14:14:24	1	1	34	1	1	1	短大・専門学校卒業	1	0	[]	0	0	0	0	[]	0	0	1	19	15	0		29	['乾燥大麻', '大麻樹脂（ハシシ、ワックス）']	['気ばらし、リラックスのための気分転換', '神秘的・宗教的体験']	[]	0	0	[]				0	0	0	0	0	0	['タバコ', 'お酒']	タバコ	お酒	大麻			0			0	[]
1/21/2021 14:14:29	1	1	44	1	1	1	高校卒業	1	0	[]	0	0	0	0	[]	0	0	1	14	30	1	月1回～週1回未満	0	['乾燥大麻', '大麻樹脂（ハシシ、ワックス）', '電子タバコ']	['“ハイ”になること（高揚感、多幸感）', '気ばらし、リラックスのための気分転換', '仕事、学業、家事などのパフォーマンス向上', '仲間意識の強化、所属感の向上', '心理的苦痛（不安、あせり、抑うつ気分など）の緩和', '身体的苦痛（痛み、しびれ、めまい、不眠など）の緩和', '病気の治癒（がんの副作用緩和、など）', '性感の増強']	['極端な耐性がついてくる']	0	1	['不安']	6~10回	大した問題ではなかった	数分から数時間	0	0	0	0	0	0	['タバコ', 'お酒']	タバコ	お酒	大麻			0			0	[]
1/21/2021 14:14:56	1	1	44	1	1	1	高校卒業	0	0	[]	0	0	0	0	[]	0	0	1	34	10	0		34	['乾燥大麻']	['身体的苦痛（痛み、しびれ、めまい、不眠など）の緩和', '病気の治癒（がんの副作用緩和、など）']	[]	0	1	['不安', '嘔気、嘔吐']	1回	苦痛を伴うが自分一人で対応できた	数分から数時間	0	0	0	0	0	0	['タバコ', 'お酒', 'ベンゾジアゼピン系睡眠薬']	タバコ	お酒	ベンゾジアゼピン系睡眠薬	該当なし	該当なし	0			0	[]
1/21/2021 14:15:28	1	1	29	1	1	1	高校卒業	1	0	[]	0	0	0	0	[]	0	0	1	19	10	1	週4日以上	0	['乾燥大麻', '電子タバコ']	['“ハイ”になること（高揚感、多幸感）', '気ばらし、リラックスのための気分転換', '仕事、学業、家事などのパフォーマンス向上', '仲間意識の強化、所属感の向上', '心理的苦痛（不安、あせり、抑うつ気分など）の緩和', '神秘的・宗教的体験', '性感の増強']	['意図したより大量、または長期間に使用してしまう', '大麻を入手、使用するために多くの時間を費やす', '大麻への強い渇望がある', '大麻の使用が原因で仕事や生活に支障が出る', '物理的に危険な状況でも大麻を継続的に使用する（例：自動車の運転など）', '大麻によって健康被害が出ているとわかっても使用を続ける', '極端な耐性がついてくる']	1	0	[]				0	0	0	0	0	0	['タバコ', 'お酒', '市販薬（咳止めなど）']	市販薬	お酒	タバコ	大麻		0			0	[]
1/21/2021 14:15:32	1	1	44	1	1	1	短大・専門学校卒業	1	0	[]	0	0	0	0	[]	0	0	1	24	20	1	週4日以上	0	['乾燥大麻']	['気ばらし、リラックスのための気分転換', '心理的苦痛（不安、あせり、抑うつ気分など）の緩和']	[]	0	0	[]				0	0	0	0	0	0	['タバコ', 'お酒', '幻覚薬（LSD、MDMAなど）']	タバコ	お酒	大麻	幻覚薬		1	1回	使用が減った	1	['それ以外（MDMA、LSDなど）']
1/21/2021 14:17:24	1	1	29	1	1	1	高校卒業	1	0	[]	0	0	0	0	[]	1	0	1	29	0	1	週4日以上	0	['乾燥大麻', '電子タバコ']	['“ハイ”になること（高揚感、多幸感）', '仲間意識の強化、所属感の向上', 'その他']	[]	0	1	['不安', '抑うつ気分']	1回	大した問題ではなかった	数分から数時間	0	0	0	0	0	0	['お酒']	お酒	大麻				0			0	[]
1/21/2021 14:17:47	1	1	54	1	1	1	大学卒業	0	0	[]	0	0	0	0	[]	0	0	1	29	25	0		49	['乾燥大麻', '大麻樹脂（ハシシ、ワックス）', 'エディブル（食品）']	['“ハイ”になること（高揚感、多幸感）', '気ばらし、リラックスのための気分転換']	[]	0	0	[]				0	0	0	0	0	0	['タバコ', 'お酒', '覚せい剤', 'コカイン', '自然系の幻覚剤（幻覚キノコ、アヤワスカ、ペヨーテなど）', '幻覚薬（LSD、MDMAなど）', 'オピオイド（ヘロイン、モルヒネ、あへん、医療用麻薬）', 'ベンゾジアゼピン系睡眠薬']	タバコ	お酒	覚醒剤	自然系の幻覚剤	大麻	1	1回	使用が減った	0	[]
1/21/2021 14:19:07	1	1	49	1	1	1	大学卒業	1	0	[]	0	0	0	0	[]	0	0	1	24	25	1	月1回～週1回未満	0	['乾燥大麻', '大麻樹脂（ハシシ、ワックス）', '電子タバコ', 'エディブル（食品）']	['“ハイ”になること（高揚感、多幸感）', '気ばらし、リラックスのための気分転換', '性感の増強']	[]	0	0	[]				0	0	0	0	0	0	['タバコ', 'お酒', '市販薬（咳止めなど）']	市販薬	タバコ	お酒	大麻		0			0	[]
1/21/2021 14:19:37	1	1	24	1	1	1	大学院卒業以上	1	0	[]	0	0	0	0	[]	0	0	1	24	0	1	月1回未満	0	['電子タバコ']	['“ハイ”になること（高揚感、多幸感）', '気ばらし、リラックスのための気分転換', '心理的苦痛（不安、あせり、抑うつ気分など）の緩和', '性感の増強']	[]	0	0	[]				0	0	0	0	0	0	['お酒']	お酒	大麻				0			0	[]
1/21/2021 14:19:45	1	1	24	1	1	1	大学卒業	1	0	[]	0	0	0	0	[]	0	0	1	19	5	1	週1～4日未満	0	['乾燥大麻', '電子タバコ', 'エディブル（食品）']	['“ハイ”になること（高揚感、多幸感）', '気ばらし、リラックスのための気分転換', '仕事、学業、家事などのパフォーマンス向上', '仲間意識の強化、所属感の向上']	['大麻を入手、使用するために多くの時間を費やす']	0	0	[]				0	0	0	0	0	0	['お酒', '幻覚薬（LSD、MDMAなど）', 'ベンゾジアゼピン系睡眠薬']	お酒	大麻				0			0	[]
1/21/2021 14:20:05	1	1	19	1	1	1	高校卒業	1	0	[]	0	0	0	0	[]	0	0	1	19	0	1	週1～4日未満	0	['乾燥大麻', '電子タバコ']	['“ハイ”になること（高揚感、多幸感）', '気ばらし、リラックスのための気分転換', '仕事、学業、家事などのパフォーマンス向上', '仲間意識の強化、所属感の向上']	[]	0	0	[]				0	0	0	0	0	0	['タバコ', 'お酒', '市販薬（咳止めなど）']	お酒	タバコ	市販薬	大麻		0			0	[]
1/21/2021 14:20:30	1	1	44	1	1	1	中学卒業	1	0	[]	0	0	0	0	[]	0	1	1	24	20	0		29	['乾燥大麻', '大麻樹脂（ハシシ、ワックス）']	['“ハイ”になること（高揚感、多幸感）', '気ばらし、リラックスのための気分転換', '性感の増強']	[]	0	0	[]				0	0	0	0	0	0	['タバコ', 'お酒', '市販薬（咳止めなど）']	市販薬	タバコ	お酒	大麻		0			0	[]
1/21/2021 14:21:03	1	1	29	1	1	1	大学卒業	1	0	[]	0	0	0	0	[]	0	0	1	19	10	0		29	['乾燥大麻', '大麻樹脂（ハシシ、ワックス）', '電子タバコ', 'エディブル（食品）']	['身体的苦痛（痛み、しびれ、めまい、不眠など）の緩和', '病気の治癒（がんの副作用緩和、など）']	[]	0	0	[]				0	0	0	0	0	0	['タバコ', 'お酒']	タバコ	お酒	大麻			0			0	[]
1/21/2021 14:21:18	1	1	24	1	1	1	高校卒業	1	1	['その他']	14	1	0	0	[]	0	0	1	19	5	0		24	['乾燥大麻', '電子タバコ']	['気ばらし、リラックスのための気分転換', '仕事、学業、家事などのパフォーマンス向上']	[]	0	0	[]				0	0	0	0	0	0	['タバコ', 'お酒']						0			0	[]
1/21/2021 14:21:44	1	1	39	1	1	1	大学卒業	1	0	[]	0	0	0	0	[]	1	0	1	19	20	1	月1回～週1回未満	0	['乾燥大麻', '大麻樹脂（ハシシ、ワックス）']	['気ばらし、リラックスのための気分転換']	[]	0	0	[]				0	0	0	0	0	0	['タバコ', 'お酒']	タバコ	お酒	大麻			0			0	[]
1/21/2021 14:21:47	1	1	24	0	1	1	中学卒業	1	0	[]	0	0	0	1	['気分障害（うつ病、うつ状態、双極性障害）']	0	1	1	24	0	1	週4日以上	0	['乾燥大麻']	['“ハイ”になること（高揚感、多幸感）', '気ばらし、リラックスのための気分転換', '性感の増強']	['意図したより大量、または長期間に使用してしまう', '大麻を入手、使用するために多くの時間を費やす']	1	0	[]				0	0	0	1	0	0	['タバコ', 'お酒', 'コカイン', '市販薬（咳止めなど）']	市販薬	タバコ	お酒	大麻	コカイン	0			0	[]
1/21/2021 14:22:00	1	1	29	0	1	1	中学卒業	1	0	[]	0	0	0	1	['気分障害（うつ病、うつ状態、双極性障害）', '注意欠陥・多動症候群（ADHD）']	1	1	1	19	10	1	月1回未満	0	['乾燥大麻']	['“ハイ”になること（高揚感、多幸感）', '気ばらし、リラックスのための気分転換', '仕事、学業、家事などのパフォーマンス向上', '心理的苦痛（不安、あせり、抑うつ気分など）の緩和', '身体的苦痛（痛み、しびれ、めまい、不眠など）の緩和', '病気の治癒（がんの副作用緩和、など）']	[]	0	0	[]				0	0	0	0	0	0	['タバコ', 'お酒']	お酒	タバコ	大麻			0			0	[]
1/21/2021 14:22:06	1	1	19	1	1	1	高校卒業	1	1	['注意欠陥・多動症候群（ADHD）']	19	1	1	0	[]	0	0	1	19	0	0		19	['乾燥大麻', 'エディブル（食品）']	['気ばらし、リラックスのための気分転換', '心理的苦痛（不安、あせり、抑うつ気分など）の緩和']	['使用をやめようとするけれど上手くいかない']	0	0	[]				0	0	0	0	0	0	['タバコ', 'お酒', 'ベンゾジアゼピン系睡眠薬', '市販薬（咳止めなど）']	お酒	タバコ	市販薬	ベンゾジアゼピン系睡眠薬	大麻	0			0	[]
1/21/2021 14:22:50	1	1	54	0	1	1	高校卒業	1	0	[]	0	0	0	0	[]	0	0	1	29	25	0		44	['エディブル（食品）']	['心理的苦痛（不安、あせり、抑うつ気分など）の緩和', '身体的苦痛（痛み、しびれ、めまい、不眠など）の緩和']	[]	0	0	[]				0	0	0	0	0	0	['タバコ']	タバコ	大麻				0			0	[]
1/21/2021 14:23:25	1	1	24	1	1	1	中学卒業	1	0	[]	0	0	0	0	[]	0	0	1	19	5	1	月1回未満	0	['乾燥大麻']	['気ばらし、リラックスのための気分転換', '心理的苦痛（不安、あせり、抑うつ気分など）の緩和']	[]	0	0	[]				0	0	0	0	0	0	['タバコ', 'お酒']	お酒	タバコ	大麻	該当なし	該当なし	0			0	[]
1/21/2021 14:23:30	1	1	29	1	1	1	大学卒業	1	0	[]	0	0	0	0	[]	0	0	1	24	5	1	週1～4日未満	0	['乾燥大麻', '電子タバコ']	['“ハイ”になること（高揚感、多幸感）', '気ばらし、リラックスのための気分転換', '仕事、学業、家事などのパフォーマンス向上', '仲間意識の強化、所属感の向上', '心理的苦痛（不安、あせり、抑うつ気分など）の緩和', '身体的苦痛（痛み、しびれ、めまい、不眠など）の緩和']	[]	0	0	[]				0	0	0	0	0	0	['タバコ', 'お酒', '幻覚薬（LSD、MDMAなど）']	お酒	タバコ	大麻	幻覚薬		0			0	[]
1/21/2021 14:23:55	1	1	29	1	1	1	大学卒業	1	0	[]	0	0	0	0	[]	0	0	1	24	5	0		24	['乾燥大麻']	['“ハイ”になること（高揚感、多幸感）', '気ばらし、リラックスのための気分転換']	[]	0	0	[]				0	0	0	0	0	0	['タバコ', 'お酒']	お酒	タバコ	大麻			0			0	[]
1/21/2021 14:24:00	1	1	24	1	1	1	高校卒業	1	0	[]	0	0	0	0	[]	0	0	1	24	0	1	月1回未満	0	['乾燥大麻']	['気ばらし、リラックスのための気分転換', '身体的苦痛（痛み、しびれ、めまい、不眠など）の緩和', 'その他']	[]	0	0	[]				0	0	0	0	0	0	['タバコ', 'お酒', '市販薬（咳止めなど）']	市販薬	お酒	タバコ	大麻		0			0	[]
1/21/2021 14:24:23	1	1	24	1	1	1	短大・専門学校卒業	1	0	[]	0	0	0	0	[]	1	0	1	24	0	1	週1～4日未満	0	['乾燥大麻', '電子タバコ']	['“ハイ”になること（高揚感、多幸感）', '気ばらし、リラックスのための気分転換', '仕事、学業、家事などのパフォーマンス向上']	[]	0	0	[]				0	0	0	0	0	0	['幻覚薬（LSD、MDMAなど）']	タバコ	お酒	大麻	幻覚薬		0			0	[]
1/21/2021 14:24:29	1	1	39	1	1	1	高校卒業	1	0	[]	0	0	0	0	[]	0	0	1	19	20	1	週4日以上	0	['乾燥大麻']	['“ハイ”になること（高揚感、多幸感）', '仕事、学業、家事などのパフォーマンス向上', '身体的苦痛（痛み、しびれ、めまい、不眠など）の緩和']	[]	0	0	[]				0	0	0	0	0	0	['タバコ', 'お酒', '自然系の幻覚剤（幻覚キノコ、アヤワスカ、ペヨーテなど）']	お酒	タバコ	大麻			0			0	[]
1/21/2021 14:25:17	1	1	19	1	1	1	大学卒業	1	0	[]	0	0	0	0	[]	0	0	1	19	0	0		19	['乾燥大麻', '大麻樹脂（ハシシ、ワックス）']	['気ばらし、リラックスのための気分転換']	[]	0	0	[]				0	0	0	0	0	0	['タバコ', 'お酒', '幻覚薬（LSD、MDMAなど）']	タバコ	お酒	自然系の幻覚剤	大麻		0			0	[]
1/21/2021 14:25:29	1	1	24	1	1	1	高校卒業	1	0	[]	0	0	0	0	[]	0	0	1	19	5	1	月1回未満	0	['乾燥大麻']	['“ハイ”になること（高揚感、多幸感）', '気ばらし、リラックスのための気分転換']	[]	0	0	[]				0	0	0	0	0	0	['タバコ', 'お酒']	タバコ	お酒	大麻	該当なし	該当なし	0			0	[]
1/21/2021 14:25:36	1	1	24	0	1	1	高校卒業	1	0	[]	0	0	0	0	[]	1	0	1	19	5	1	週4日以上	0	['乾燥大麻', '大麻樹脂（ハシシ、ワックス）']	['“ハイ”になること（高揚感、多幸感）', '気ばらし、リラックスのための気分転換', '仕事、学業、家事などのパフォーマンス向上', '仲間意識の強化、所属感の向上', '心理的苦痛（不安、あせり、抑うつ気分など）の緩和', '身体的苦痛（痛み、しびれ、めまい、不眠など）の緩和', '神秘的・宗教的体験', '性感の増強']	[]	0	1	['不安', '妄想']	1回	大した問題ではなかった	数分から数時間	0	0	0	0	0	0	['タバコ', 'お酒']	タバコ	お酒	大麻			0			0	[]
1/21/2021 14:26:15	1	1	19	1	1	1	高校卒業	1	0	[]	0	0	0	0	[]	0	0	1	19	0	1	月1回～週1回未満	0	['乾燥大麻', '電子タバコ', 'エディブル（食品）']	['“ハイ”になること（高揚感、多幸感）', '気ばらし、リラックスのための気分転換', '仕事、学業、家事などのパフォーマンス向上', '仲間意識の強化、所属感の向上', '性感の増強']	['大麻を入手、使用するために多くの時間を費やす']	0	0	[]				0	0	0	0	0	0	['タバコ', 'お酒']	タバコ	大麻	お酒			0			0	[]
1/21/2021 14:26:53	1	1	34	1	1	1	短大・専門学校卒業	1	0	[]	0	0	0	1	['統合失調症']	0	0	1	24	10	0		24	['乾燥大麻']	['気ばらし、リラックスのための気分転換', '心理的苦痛（不安、あせり、抑うつ気分など）の緩和', '身体的苦痛（痛み、しびれ、めまい、不眠など）の緩和']	[]	0	0	[]				0	0	0	0	0	0	['タバコ', 'お酒', '市販薬（咳止めなど）']	お酒	タバコ	大麻			0			0	[]
1/21/2021 14:26:55	1	1	59	1	1	1	大学卒業	1	0	[]	0	0	0	0	[]	0	0	1	24	35	0		39	['乾燥大麻']	['“ハイ”になること（高揚感、多幸感）', '気ばらし、リラックスのための気分転換', '仕事、学業、家事などのパフォーマンス向上', '性感の増強']	[]	0	0	[]				0	0	0	0	0	0	['タバコ', 'お酒', '市販薬（咳止めなど）']	市販薬	お酒	タバコ	大麻		0			0	[]
1/21/2021 14:26:57	1	1	29	1	1	1	高校卒業	1	1	['気分障害（うつ病、うつ状態、双極性障害）']	29	1	1	0	[]	0	1	1	19	10	1	週4日以上	0	['乾燥大麻', '大麻樹脂（ハシシ、ワックス）', '電子タバコ', 'エディブル（食品）']	['“ハイ”になること（高揚感、多幸感）', '気ばらし、リラックスのための気分転換', '仕事、学業、家事などのパフォーマンス向上', '仲間意識の強化、所属感の向上', '心理的苦痛（不安、あせり、抑うつ気分など）の緩和', '身体的苦痛（痛み、しびれ、めまい、不眠など）の緩和']	[]	0	0	[]				0	0	0	0	0	0	['タバコ', 'お酒', 'コカイン', '幻覚薬（LSD、MDMAなど）', 'ベンゾジアゼピン系睡眠薬', '市販薬（咳止めなど）']	お酒	ベンゾジアゼピン系睡眠薬	タバコ	コカイン	大麻	0			0	[]
1/21/2021 14:27:03	1	1	24	1	1	1	高校卒業	1	0	[]	0	0	0	1	['気分障害（うつ病、うつ状態、双極性障害）']	1	0	1	19	5	0		24	['乾燥大麻']	['“ハイ”になること（高揚感、多幸感）', '気ばらし、リラックスのための気分転換', '心理的苦痛（不安、あせり、抑うつ気分など）の緩和', '身体的苦痛（痛み、しびれ、めまい、不眠など）の緩和', '神秘的・宗教的体験', '性感の増強']	[]	0	0	[]				0	0	0	0	0	0	['タバコ', 'お酒']						0			0	[]
1/21/2021 14:27:09	1	1	24	1	1	1	高校卒業	1	0	[]	0	0	0	1	['気分障害（うつ病、うつ状態、双極性障害）']	1	0	1	19	5	0		24	['乾燥大麻']	['“ハイ”になること（高揚感、多幸感）', '気ばらし、リラックスのための気分転換', '心理的苦痛（不安、あせり、抑うつ気分など）の緩和', '身体的苦痛（痛み、しびれ、めまい、不眠など）の緩和', '神秘的・宗教的体験', '性感の増強']	[]	0	0	[]				0	0	0	0	0	0	['タバコ', 'お酒']						0			0	[]
1/21/2021 14:27:32	1	1	44	1	1	1	高校卒業	1	0	[]	0	0	0	1	['気分障害（うつ病、うつ状態、双極性障害）', '統合失調症', '自閉症スペクトラム']	0	0	1	19	25	1	月1回未満	0	['乾燥大麻', '大麻樹脂（ハシシ、ワックス）', 'エディブル（食品）']	['“ハイ”になること（高揚感、多幸感）', '気ばらし、リラックスのための気分転換', '性感の増強']	[]	0	0	[]				0	0	0	0	0	0	['タバコ', 'お酒', '自然系の幻覚剤（幻覚キノコ、アヤワスカ、ペヨーテなど）']	タバコ	お酒	大麻	自然系の幻覚剤		0			0	[]
1/21/2021 14:28:29	1	1	24	1	1	1	高校卒業	1	0	[]	0	0	0	0	[]	0	0	1	19	5	1	週4日以上	0	['乾燥大麻', '電子タバコ']	['“ハイ”になること（高揚感、多幸感）', '気ばらし、リラックスのための気分転換', '仕事、学業、家事などのパフォーマンス向上', '心理的苦痛（不安、あせり、抑うつ気分など）の緩和', '身体的苦痛（痛み、しびれ、めまい、不眠など）の緩和']	[]	0	1	['嘔気、嘔吐']	2~5回	大した問題ではなかった	数分から数時間	0	0	0	0	0	0	['タバコ', 'お酒', 'コカイン', '幻覚薬（LSD、MDMAなど）', '市販薬（咳止めなど）']	タバコ	お酒	シンナー	大麻	幻覚薬	0			0	[]
1/21/2021 14:28:29	1	1	29	1	1	1	短大・専門学校卒業	1	1	['気分障害（うつ病、うつ状態、双極性障害）', '不安障害']	14	1	1	0	[]	0	0	1	14	15	1	週4日以上	0	['乾燥大麻', '大麻樹脂（ハシシ、ワックス）', '電子タバコ', 'エディブル（食品）']	['心理的苦痛（不安、あせり、抑うつ気分など）の緩和', '身体的苦痛（痛み、しびれ、めまい、不眠など）の緩和']	[]	0	0	[]				0	0	0	0	0	0	['タバコ', 'お酒', '覚せい剤', 'シンナー', 'コカイン', '自然系の幻覚剤（幻覚キノコ、アヤワスカ、ペヨーテなど）', '幻覚薬（LSD、MDMAなど）', 'オピオイド（ヘロイン、モルヒネ、あへん、医療用麻薬）', 'ベンゾジアゼピン系睡眠薬', '市販薬（咳止めなど）']	タバコ	お酒	大麻			0			0	[]
1/21/2021 14:29:06	1	1	19	1	1	1	高校卒業	1	0	[]	0	0	0	1	['気分障害（うつ病、うつ状態、双極性障害）']	0	1	1	19	0	1	週4日以上	0	['乾燥大麻', '大麻樹脂（ハシシ、ワックス）', '電子タバコ']	['“ハイ”になること（高揚感、多幸感）', '気ばらし、リラックスのための気分転換', '心理的苦痛（不安、あせり、抑うつ気分など）の緩和', '身体的苦痛（痛み、しびれ、めまい、不眠など）の緩和']	['大麻の使用が原因で仕事や生活に支障が出る', '物理的に危険な状況でも大麻を継続的に使用する（例：自動車の運転など）']	1	1	['嘔気、嘔吐']	2~5回	苦痛を伴うが自分一人で対応できた	数分から数時間	0	0	0	1	0	0	['タバコ', 'お酒', '幻覚薬（LSD、MDMAなど）', '市販薬（咳止めなど）']	お酒	タバコ	大麻	市販薬	幻覚薬	0			0	[]
1/21/2021 14:29:47	1	1	24	1	1	1	大学卒業	1	0	[]	0	0	0	0	[]	0	0	1	19	5	1	週4日以上	0	['乾燥大麻', '大麻樹脂（ハシシ、ワックス）', '電子タバコ']	['気ばらし、リラックスのための気分転換', '心理的苦痛（不安、あせり、抑うつ気分など）の緩和']	[]	0	1	['嘔気、嘔吐']	1回	大した問題ではなかった	数分から数時間	0	0	0	0	0	0	['タバコ', 'お酒']	お酒	タバコ	大麻			0			0	[]
1/21/2021 14:29:50	1	1	24	1	1	1	高校卒業	1	0	[]	0	0	0	0	[]	0	0	1	19	5	1	週4日以上	0	['乾燥大麻', '大麻樹脂（ハシシ、ワックス）']	['“ハイ”になること（高揚感、多幸感）', '気ばらし、リラックスのための気分転換', '仕事、学業、家事などのパフォーマンス向上', '仲間意識の強化、所属感の向上', '心理的苦痛（不安、あせり、抑うつ気分など）の緩和', '身体的苦痛（痛み、しびれ、めまい、不眠など）の緩和', '病気の治癒（がんの副作用緩和、など）', '神秘的・宗教的体験']	[]	0	1	['不安']	1回	大した問題ではなかった	数分から数時間	0	0	0	0	0	0	['タバコ', 'お酒']	お酒	大麻	タバコ			1	1回	変わらない	0	[]
1/21/2021 14:30:37	1	1	34	1	1	1	大学卒業	1	0	[]	0	0	0	0	[]	0	0	1	24	10	0		29	['乾燥大麻', 'エディブル（食品）']	['気ばらし、リラックスのための気分転換', '心理的苦痛（不安、あせり、抑うつ気分など）の緩和']	[]	0	0	[]				0	0	0	0	0	0	['タバコ', 'お酒']	お酒	タバコ	大麻			0			0	[]
1/21/2021 14:30:43	1	1	29	1	1	1	高校卒業	1	0	[]	0	0	0	0	[]	1	0	1	24	5	1	週1～4日未満	0	['乾燥大麻', '電子タバコ']	['“ハイ”になること（高揚感、多幸感）', '気ばらし、リラックスのための気分転換', '心理的苦痛（不安、あせり、抑うつ気分など）の緩和', '神秘的・宗教的体験', '性感の増強']	['大麻を入手、使用するために多くの時間を費やす', '極端な耐性がついてくる']	1	0	[]				0	0	0	0	0	0	['タバコ', 'お酒', '幻覚薬（LSD、MDMAなど）']	タバコ	お酒	大麻	自然系の幻覚剤	該当なし	0			0	[]
1/21/2021 14:30:47	1	1	34	1	1	1	中学卒業	1	1	['気分障害（うつ病、うつ状態、双極性障害）', '統合失調症', '不安障害', '摂食障害（拒食症）']	14	1	1	0	[]	0	1	1	24	10	1	週4日以上	0	['乾燥大麻', '大麻樹脂（ハシシ、ワックス）', '電子タバコ']	['気ばらし、リラックスのための気分転換', '心理的苦痛（不安、あせり、抑うつ気分など）の緩和']	[]	0	0	[]				0	0	0	0	0	0	['タバコ', 'お酒', '覚せい剤', 'シンナー', 'コカイン', '自然系の幻覚剤（幻覚キノコ、アヤワスカ、ペヨーテなど）', '幻覚薬（LSD、MDMAなど）', 'オピオイド（ヘロイン、モルヒネ、あへん、医療用麻薬）', 'ベンゾジアゼピン系睡眠薬', '市販薬（咳止めなど）']	お酒	タバコ	シンナー	覚醒剤	幻覚薬	0			1	['覚醒剤']
1/21/2021 14:30:50	1	1	24	1	1	1	大学卒業	1	0	[]	0	0	0	0	[]	0	0	1	24	0	1	月1回未満	0	['乾燥大麻', '電子タバコ']	['“ハイ”になること（高揚感、多幸感）', '気ばらし、リラックスのための気分転換', '仕事、学業、家事などのパフォーマンス向上', '身体的苦痛（痛み、しびれ、めまい、不眠など）の緩和']	[]	0	0	[]				0	0	0	0	0	0	['タバコ', 'お酒']	タバコ	お酒	大麻	該当なし	該当なし	0			0	[]
1/21/2021 14:30:51	1	1	29	1	1	1	中学卒業	1	0	[]	0	0	0	0	[]	1	0	1	14	15	1	週4日以上	0	['乾燥大麻', '大麻樹脂（ハシシ、ワックス）', '電子タバコ']	['“ハイ”になること（高揚感、多幸感）', '気ばらし、リラックスのための気分転換', '仕事、学業、家事などのパフォーマンス向上', '心理的苦痛（不安、あせり、抑うつ気分など）の緩和', '身体的苦痛（痛み、しびれ、めまい、不眠など）の緩和']	['極端な耐性がついてくる']	0	0	[]				0	0	0	0	0	0	['タバコ', 'お酒', '覚せい剤', 'シンナー', '幻覚薬（LSD、MDMAなど）', '市販薬（咳止めなど）']	タバコ	シンナー	大麻	お酒	覚醒剤	0			0	[]
1/21/2021 14:31:02	1	1	34	1	1	1	中学卒業	1	1	['気分障害（うつ病、うつ状態、双極性障害）', '注意欠陥・多動症候群（ADHD）']	14	1	1	1	['気分障害（うつ病、うつ状態、双極性障害）']	1	1	1	14	20	1	週4日以上	0	['乾燥大麻', '大麻樹脂（ハシシ、ワックス）', '電子タバコ', 'エディブル（食品）']	['“ハイ”になること（高揚感、多幸感）', '気ばらし、リラックスのための気分転換', '仕事、学業、家事などのパフォーマンス向上', '心理的苦痛（不安、あせり、抑うつ気分など）の緩和', '身体的苦痛（痛み、しびれ、めまい、不眠など）の緩和', '神秘的・宗教的体験']	['意図したより大量、または長期間に使用してしまう', '大麻を入手、使用するために多くの時間を費やす', '極端な耐性がついてくる']	1	1	['不安', '妄想']	1回	苦痛を伴うが自分一人で対応できた	数分から数時間	0	0	0	1	0	0	['タバコ', 'お酒', '覚せい剤', 'シンナー', 'コカイン', '自然系の幻覚剤（幻覚キノコ、アヤワスカ、ペヨーテなど）', '幻覚薬（LSD、MDMAなど）', 'ベンゾジアゼピン系睡眠薬', '市販薬（咳止めなど）']	お酒	タバコ	大麻	覚醒剤		0			0	[]
1/21/2021 14:31:23	1	1	24	1	1	1	大学卒業	1	0	[]	0	0	0	0	[]	0	0	1	24	0	1	月1回～週1回未満	0	['乾燥大麻', '電子タバコ']	['“ハイ”になること（高揚感、多幸感）', '気ばらし、リラックスのための気分転換', '仕事、学業、家事などのパフォーマンス向上', '仲間意識の強化、所属感の向上', '心理的苦痛（不安、あせり、抑うつ気分など）の緩和']	[]	0	0	[]				0	0	0	0	0	0	['タバコ', 'お酒', '幻覚薬（LSD、MDMAなど）', '市販薬（咳止めなど）']	お酒	タバコ	大麻			0			0	[]
1/21/2021 14:32:01	1	1	19	1	1	1	高校卒業	1	0	[]	0	0	0	0	[]	0	0	1	19	0	0		19	['乾燥大麻', '大麻樹脂（ハシシ、ワックス）', '電子タバコ', 'エディブル（食品）']	['“ハイ”になること（高揚感、多幸感）', '気ばらし、リラックスのための気分転換', '仕事、学業、家事などのパフォーマンス向上', '身体的苦痛（痛み、しびれ、めまい、不眠など）の緩和', '神秘的・宗教的体験']	[]	0	0	[]				0	0	0	0	0	0	['タバコ', 'お酒', 'コカイン', '自然系の幻覚剤（幻覚キノコ、アヤワスカ、ペヨーテなど）', '幻覚薬（LSD、MDMAなど）', '市販薬（咳止めなど）']	タバコ	お酒	大麻			0			0	[]
1/21/2021 14:32:54	1	1	24	1	1	1	中学卒業	1	0	[]	0	0	0	0	[]	1	0	1	19	5	1	月1回～週1回未満	0	['乾燥大麻', '大麻樹脂（ハシシ、ワックス）']	['“ハイ”になること（高揚感、多幸感）', '気ばらし、リラックスのための気分転換', '仕事、学業、家事などのパフォーマンス向上', '仲間意識の強化、所属感の向上', '心理的苦痛（不安、あせり、抑うつ気分など）の緩和', '身体的苦痛（痛み、しびれ、めまい、不眠など）の緩和', '病気の治癒（がんの副作用緩和、など）', '神秘的・宗教的体験', '性感の増強']	[]	0	0	[]				0	0	0	0	0	0	['お酒', '幻覚薬（LSD、MDMAなど）']	お酒	大麻	幻覚薬			0			0	[]
1/21/2021 14:33:10	1	1	19	1	1	1	高校卒業	1	0	[]	0	0	0	0	[]	0	0	1	14	5	1	週4日以上	0	['乾燥大麻', '電子タバコ', 'エディブル（食品）']	['“ハイ”になること（高揚感、多幸感）', '気ばらし、リラックスのための気分転換', '仕事、学業、家事などのパフォーマンス向上', '仲間意識の強化、所属感の向上', '神秘的・宗教的体験', '性感の増強']	['意図したより大量、または長期間に使用してしまう', '極端な耐性がついてくる']	1	0	[]				0	0	0	0	0	0	['タバコ', 'お酒', 'コカイン', '幻覚薬（LSD、MDMAなど）']	タバコ	お酒	大麻	幻覚薬	コカイン	0			0	[]
1/21/2021 14:34:04	1	1	39	1	1	1	大学卒業	1	0	[]	0	0	0	0	[]	0	0	1	39	0	1	月1回未満	0	['乾燥大麻']	['仕事、学業、家事などのパフォーマンス向上', '身体的苦痛（痛み、しびれ、めまい、不眠など）の緩和', '神秘的・宗教的体験', '性感の増強']	[]	0	0	[]				0	0	0	0	0	0	['タバコ', 'お酒', '自然系の幻覚剤（幻覚キノコ、アヤワスカ、ペヨーテなど）']	タバコ	お酒	自然系の幻覚剤	大麻		0			0	[]
1/21/2021 14:34:10	1	1	24	1	1	1	中学卒業	1	0	[]	0	0	0	0	[]	0	0	1	19	5	0		24	['乾燥大麻', '大麻樹脂（ハシシ、ワックス）']	['“ハイ”になること（高揚感、多幸感）', '気ばらし、リラックスのための気分転換']	[]	0	1	['不安']	1回	苦痛を伴うが自分一人で対応できた	数分から数時間	0	0	0	0	0	0	['タバコ', 'お酒']	タバコ	お酒	大麻			0			0	[]
1/21/2021 14:34:29	1	1	19	0	1	1	高校卒業	1	0	[]	0	0	0	0	[]	0	0	1	19	0	1	週4日以上	0	['乾燥大麻', '電子タバコ']	['“ハイ”になること（高揚感、多幸感）', '気ばらし、リラックスのための気分転換', '仲間意識の強化、所属感の向上', '身体的苦痛（痛み、しびれ、めまい、不眠など）の緩和']	[]	0	1	['不安', '嘔気、嘔吐']	2~5回	大した問題ではなかった	数分から数時間	0	0	0	0	0	0	['タバコ', 'お酒', '幻覚薬（LSD、MDMAなど）', 'ベンゾジアゼピン系睡眠薬', '市販薬（咳止めなど）']	お酒	タバコ	大麻	市販薬	自然系の幻覚剤	0			0	[]
1/21/2021 14:35:45	1	1	24	1	1	1	中学卒業	1	0	[]	0	0	0	0	[]	0	0	1	19	5	1	週4日以上	0	['乾燥大麻', '大麻樹脂（ハシシ、ワックス）', '電子タバコ']	['“ハイ”になること（高揚感、多幸感）', '気ばらし、リラックスのための気分転換', '仕事、学業、家事などのパフォーマンス向上', '仲間意識の強化、所属感の向上', '心理的苦痛（不安、あせり、抑うつ気分など）の緩和', '身体的苦痛（痛み、しびれ、めまい、不眠など）の緩和', '病気の治癒（がんの副作用緩和、など）', '性感の増強']	[]	0	0	[]				0	0	0	0	0	0	['タバコ', 'お酒', '覚せい剤', '幻覚薬（LSD、MDMAなど）', 'ベンゾジアゼピン系睡眠薬']	お酒	タバコ	大麻	覚醒剤	幻覚薬	0			0	[]
1/21/2021 14:36:23	1	1	29	1	1	1	大学卒業	1	0	[]	0	0	0	0	[]	1	0	1	19	10	1	週1～4日未満	0	['乾燥大麻', '大麻樹脂（ハシシ、ワックス）', '電子タバコ', 'エディブル（食品）']	['“ハイ”になること（高揚感、多幸感）', '気ばらし、リラックスのための気分転換', '仕事、学業、家事などのパフォーマンス向上', '心理的苦痛（不安、あせり、抑うつ気分など）の緩和', '身体的苦痛（痛み、しびれ、めまい、不眠など）の緩和', '神秘的・宗教的体験', '性感の増強']	[]	0	1	['不安', '嘔気、嘔吐', '無気力']	2~5回	大した問題ではなかった	数分から数時間	0	0	0	0	0	0	['タバコ', 'お酒', '幻覚薬（LSD、MDMAなど）', '市販薬（咳止めなど）']	タバコ	お酒	大麻			0			0	[]
1/21/2021 14:36:32	1	1	29	1	1	1	大学卒業	1	0	[]	0	0	0	0	[]	1	0	1	19	10	1	週1～4日未満	0	['乾燥大麻', '大麻樹脂（ハシシ、ワックス）', '電子タバコ', 'エディブル（食品）']	['“ハイ”になること（高揚感、多幸感）', '気ばらし、リラックスのための気分転換', '仕事、学業、家事などのパフォーマンス向上', '心理的苦痛（不安、あせり、抑うつ気分など）の緩和', '身体的苦痛（痛み、しびれ、めまい、不眠など）の緩和', '神秘的・宗教的体験', '性感の増強']	[]	0	1	['不安', '嘔気、嘔吐', '無気力']	2~5回	大した問題ではなかった	数分から数時間	0	0	0	0	0	0	['タバコ', 'お酒', '幻覚薬（LSD、MDMAなど）', '市販薬（咳止めなど）']	タバコ	お酒	大麻			0			0	[]
1/21/2021 14:37:45	1	1	29	1	1	1	大学卒業	1	0	[]	0	0	0	0	[]	0	0	1	29	0	1	月1回未満	0	['乾燥大麻', '電子タバコ']	['“ハイ”になること（高揚感、多幸感）', '仕事、学業、家事などのパフォーマンス向上']	[]	0	1	['不安', '妄想']	11回以上	苦痛を伴うが自分一人で対応できた	数分から数時間	0	0	0	0	0	0	['タバコ', 'お酒', '自然系の幻覚剤（幻覚キノコ、アヤワスカ、ペヨーテなど）']	お酒	タバコ	大麻	自然系の幻覚剤		0			0	[]
1/21/2021 14:37:46	1	1	24	1	1	1	大学卒業	1	0	[]	0	0	0	0	[]	0	0	1	19	5	1	週4日以上	0	['乾燥大麻', '大麻樹脂（ハシシ、ワックス）', '電子タバコ', 'エディブル（食品）']	['“ハイ”になること（高揚感、多幸感）', '気ばらし、リラックスのための気分転換', '心理的苦痛（不安、あせり、抑うつ気分など）の緩和', '身体的苦痛（痛み、しびれ、めまい、不眠など）の緩和']	[]	0	0	[]				0	0	0	0	0	0	['タバコ', 'お酒', 'コカイン', '幻覚薬（LSD、MDMAなど）']	お酒	タバコ	大麻	コカイン	幻覚薬	0			0	[]
1/21/2021 14:39:21	1	1	29	1	1	1	中学卒業	1	0	[]	0	0	0	0	[]	0	1	1	19	10	1	月1回～週1回未満	0	['乾燥大麻']	['“ハイ”になること（高揚感、多幸感）', '気ばらし、リラックスのための気分転換', '仕事、学業、家事などのパフォーマンス向上']	[]	0	0	[]				0	0	0	0	0	0	['タバコ', 'お酒']	お酒	タバコ	大麻			0			0	[]
1/21/2021 14:39:30	1	1	24	0	1	1	短大・専門学校卒業	1	0	[]	0	0	0	0	[]	0	1	1	19	5	0		19	['乾燥大麻', '大麻樹脂（ハシシ、ワックス）', '電子タバコ']	['“ハイ”になること（高揚感、多幸感）', '気ばらし、リラックスのための気分転換', '仲間意識の強化、所属感の向上', '心理的苦痛（不安、あせり、抑うつ気分など）の緩和', '身体的苦痛（痛み、しびれ、めまい、不眠など）の緩和', '病気の治癒（がんの副作用緩和、など）', '性感の増強']	[]	0	0	[]				0	0	0	0	0	0	['タバコ', 'お酒', '市販薬（咳止めなど）']	タバコ	お酒	大麻	該当なし	該当なし	0			0	[]
1/21/2021 14:40:17	1	1	39	1	1	1	高校卒業	1	0	[]	0	0	0	0	[]	0	0	1	24	15	1	月1回～週1回未満	0	['乾燥大麻', '大麻樹脂（ハシシ、ワックス）', '電子タバコ', 'エディブル（食品）']	['“ハイ”になること（高揚感、多幸感）', '気ばらし、リラックスのための気分転換', '仕事、学業、家事などのパフォーマンス向上', '仲間意識の強化、所属感の向上']	[]	0	0	[]				0	0	0	0	0	0	['タバコ', 'お酒', 'コカイン', '自然系の幻覚剤（幻覚キノコ、アヤワスカ、ペヨーテなど）', '幻覚薬（LSD、MDMAなど）']	お酒	大麻	タバコ	自然系の幻覚剤	コカイン	1	1回	使用が減った	0	[]
1/21/2021 14:40:23	1	1	34	1	1	1	大学卒業	1	0	[]	0	0	0	0	[]	0	0	1	24	10	1	週4日以上	0	['乾燥大麻', '電子タバコ', 'エディブル（食品）']	['“ハイ”になること（高揚感、多幸感）', '気ばらし、リラックスのための気分転換', '仕事、学業、家事などのパフォーマンス向上', '仲間意識の強化、所属感の向上', '心理的苦痛（不安、あせり、抑うつ気分など）の緩和', '身体的苦痛（痛み、しびれ、めまい、不眠など）の緩和', '病気の治癒（がんの副作用緩和、など）', '性感の増強']	['意図したより大量、または長期間に使用してしまう']	0	1	['不安', '無気力']	2~5回	他者の助けを必要とした	数時間から1日	0	0	0	0	0	1	['タバコ', 'お酒']	お酒	タバコ	大麻			0			0	[]
1/21/2021 14:40:34	1	1	29	1	1	1	中学卒業	1	0	[]	0	0	0	0	[]	0	0	1	19	10	1	週4日以上	0	['乾燥大麻', '電子タバコ']	['“ハイ”になること（高揚感、多幸感）', '気ばらし、リラックスのための気分転換', '身体的苦痛（痛み、しびれ、めまい、不眠など）の緩和']	[]	0	0	[]				0	0	0	0	0	0	['タバコ', 'お酒', 'シンナー', 'コカイン', '市販薬（咳止めなど）']	タバコ	お酒	大麻	シンナー	コカイン	0			0	[]
1/21/2021 14:42:14	1	1	24	1	1	1	短大・専門学校卒業	1	0	[]	0	0	0	0	[]	0	0	1	24	0	1	月1回未満	0	['乾燥大麻']	['“ハイ”になること（高揚感、多幸感）', '気ばらし、リラックスのための気分転換', '心理的苦痛（不安、あせり、抑うつ気分など）の緩和']	[]	0	0	[]				0	0	0	0	0	0	['タバコ', 'お酒', '市販薬（咳止めなど）']						0			0	[]
1/21/2021 14:42:35	1	1	24	1	1	1	高校卒業	1	0	[]	0	0	0	0	[]	0	0	1	19	5	1	週4日以上	0	['乾燥大麻', '大麻樹脂（ハシシ、ワックス）', '電子タバコ', 'エディブル（食品）']	['“ハイ”になること（高揚感、多幸感）', '気ばらし、リラックスのための気分転換', '仕事、学業、家事などのパフォーマンス向上', '心理的苦痛（不安、あせり、抑うつ気分など）の緩和', '身体的苦痛（痛み、しびれ、めまい、不眠など）の緩和', 'その他']	[]	0	0	[]				0	0	0	0	0	0	['タバコ', 'お酒', 'コカイン', '自然系の幻覚剤（幻覚キノコ、アヤワスカ、ペヨーテなど）', '幻覚薬（LSD、MDMAなど）']	お酒	タバコ	大麻	コカイン	幻覚薬	0			0	[]
1/21/2021 14:43:06	1	1	19	0	1	1	短大・専門学校卒業	0	0	[]	0	0	0	0	[]	0	0	1	19	0	1	月1回未満	0	['乾燥大麻']	['“ハイ”になること（高揚感、多幸感）', '気ばらし、リラックスのための気分転換', '仕事、学業、家事などのパフォーマンス向上', '心理的苦痛（不安、あせり、抑うつ気分など）の緩和']	[]	0	0	[]				0	0	0	0	0	0	['お酒']	該当なし					0			0	[]
1/21/2021 14:43:30	1	1	24	1	1	1	高校卒業	1	0	[]	0	0	0	0	[]	0	0	1	19	5	1	月1回～週1回未満	0	['乾燥大麻', '電子タバコ']	['“ハイ”になること（高揚感、多幸感）', '気ばらし、リラックスのための気分転換', '心理的苦痛（不安、あせり、抑うつ気分など）の緩和', '身体的苦痛（痛み、しびれ、めまい、不眠など）の緩和', '病気の治癒（がんの副作用緩和、など）']	[]	0	0	[]				0	0	0	0	0	0	['タバコ', 'お酒', '市販薬（咳止めなど）']	タバコ	お酒	大麻			0			0	[]
1/21/2021 14:43:25	1	1	44	1	1	1	高校卒業	1	0	[]	0	0	0	0	[]	0	0	1	19	25	1	週4日以上	0	['乾燥大麻', '大麻樹脂（ハシシ、ワックス）', '電子タバコ', 'エディブル（食品）']	['仕事、学業、家事などのパフォーマンス向上', 'その他']	[]	0	0	[]				0	0	0	0	0	0	['タバコ', 'お酒', 'シンナー', 'コカイン', '自然系の幻覚剤（幻覚キノコ、アヤワスカ、ペヨーテなど）', '幻覚薬（LSD、MDMAなど）']	タバコ	お酒	シンナー	大麻	コカイン	0			0	[]
1/21/2021 14:43:39	1	1	44	1	1	1	高校卒業	1	0	[]	0	0	0	0	[]	0	0	1	19	25	1	週4日以上	0	['乾燥大麻', '大麻樹脂（ハシシ、ワックス）', '電子タバコ', 'エディブル（食品）']	['“ハイ”になること（高揚感、多幸感）', '気ばらし、リラックスのための気分転換', '身体的苦痛（痛み、しびれ、めまい、不眠など）の緩和', '病気の治癒（がんの副作用緩和、など）']	[]	0	0	[]				0	0	0	0	0	0	['タバコ', 'お酒', '覚せい剤', 'シンナー', 'コカイン', '自然系の幻覚剤（幻覚キノコ、アヤワスカ、ペヨーテなど）', '幻覚薬（LSD、MDMAなど）', '市販薬（咳止めなど）']	タバコ	お酒	シンナー	覚醒剤	大麻	0			0	[]
1/21/2021 14:44:19	1	1	39	1	1	1	中学卒業	1	0	[]	0	0	0	0	[]	0	0	1	24	15	0		34	['乾燥大麻', '大麻樹脂（ハシシ、ワックス）']	['気ばらし、リラックスのための気分転換', '仲間意識の強化、所属感の向上', '心理的苦痛（不安、あせり、抑うつ気分など）の緩和', '身体的苦痛（痛み、しびれ、めまい、不眠など）の緩和', '神秘的・宗教的体験', '性感の増強']	[]	0	1	['不安', '嘔気、嘔吐']	2~5回	苦痛を伴うが自分一人で対応できた	数分から数時間	0	0	0	0	0	0	['タバコ', 'お酒']	タバコ	お酒	大麻			0			0	[]
1/21/2021 14:44:40	1	1	49	1	1	1	大学卒業	1	1	['気分障害（うつ病、うつ状態、双極性障害）']	44	1	0	0	[]	1	0	1	34	15	0		44	['乾燥大麻', '大麻樹脂（ハシシ、ワックス）']	['“ハイ”になること（高揚感、多幸感）', '気ばらし、リラックスのための気分転換', '心理的苦痛（不安、あせり、抑うつ気分など）の緩和', '神秘的・宗教的体験', '性感の増強']	['大麻の使用が原因で仕事や生活に支障が出る', '大麻のため、他の活動が疎かになる']	1	1	['不安', '無気力', 'その他']	2~5回	苦痛を伴うが自分一人で対応できた	数分から数時間	0	0	0	1	1	0	['タバコ', 'お酒', '覚せい剤', '幻覚薬（LSD、MDMAなど）', 'ベンゾジアゼピン系睡眠薬']	お酒	タバコ	大麻	覚醒剤	幻覚薬	0			0	[]
1/21/2021 14:45:23	1	1	24	0	1	1	高校卒業	1	0	[]	0	0	0	1	['気分障害（うつ病、うつ状態、双極性障害）']	0	1	1	19	5	1	月1回未満	0	['乾燥大麻']	['気ばらし、リラックスのための気分転換']	[]	0	0	[]				0	0	0	0	0	0	['タバコ', 'お酒']	タバコ	お酒	大麻			0			0	[]
1/21/2021 14:46:40	1	1	24	1	1	1	高校卒業	1	0	[]	0	0	0	0	[]	0	0	1	19	5	1	月1回～週1回未満	0	['乾燥大麻', '大麻樹脂（ハシシ、ワックス）', '電子タバコ', 'エディブル（食品）']	['“ハイ”になること（高揚感、多幸感）', '気ばらし、リラックスのための気分転換', '仕事、学業、家事などのパフォーマンス向上', '仲間意識の強化、所属感の向上', '心理的苦痛（不安、あせり、抑うつ気分など）の緩和', '身体的苦痛（痛み、しびれ、めまい、不眠など）の緩和', '病気の治癒（がんの副作用緩和、など）', '神秘的・宗教的体験', '性感の増強', '自傷的、自己破壊的な意図', 'その他']	[]	0	0	[]				0	0	0	0	0	0	['タバコ', 'お酒']	タバコ	お酒	大麻			0			0	[]
1/21/2021 14:47:00	1	1	49	1	1	1	高校卒業	1	0	[]	0	0	0	0	[]	0	0	1	19	30	1	月1回～週1回未満	0	['乾燥大麻', '大麻樹脂（ハシシ、ワックス）']	['気ばらし、リラックスのための気分転換', '仕事、学業、家事などのパフォーマンス向上', '心理的苦痛（不安、あせり、抑うつ気分など）の緩和', '身体的苦痛（痛み、しびれ、めまい、不眠など）の緩和']	[]	0	0	[]				0	0	0	0	0	0	['タバコ', 'お酒', '覚せい剤', 'シンナー', 'コカイン', '自然系の幻覚剤（幻覚キノコ、アヤワスカ、ペヨーテなど）', '幻覚薬（LSD、MDMAなど）', 'ベンゾジアゼピン系睡眠薬']	お酒	タバコ	大麻	覚醒剤	大麻	0			0	[]
1/21/2021 14:47:03	1	1	19	1	1	1	中学卒業	1	0	[]	0	0	0	0	[]	0	0	1	19	0	1	週4日以上	0	['乾燥大麻']	['気ばらし、リラックスのための気分転換']	[]	0	0	[]				0	0	0	0	0	0	['タバコ', 'お酒', '市販薬（咳止めなど）']	大麻	タバコ	お酒			1	1回	使用が減った	0	[]
1/21/2021 14:47:11	1	1	24	1	1	1	大学卒業	1	1	['注意欠陥・多動症候群（ADHD）']	14	1	0	0	[]	0	0	1	19	5	1	週1～4日未満	0	['乾燥大麻', '電子タバコ']	['気ばらし、リラックスのための気分転換', '仕事、学業、家事などのパフォーマンス向上', '心理的苦痛（不安、あせり、抑うつ気分など）の緩和', '身体的苦痛（痛み、しびれ、めまい、不眠など）の緩和']	[]	0	1	['嘔気、嘔吐']	2~5回	大した問題ではなかった	数分から数時間	0	0	0	0	0	0	['タバコ', 'お酒', 'コカイン', '幻覚薬（LSD、MDMAなど）', '市販薬（咳止めなど）']	お酒	タバコ	大麻	幻覚薬	市販薬	0			0	[]
1/21/2021 14:47:36	1	1	19	1	1	1	大学卒業	1	0	[]	0	0	0	0	[]	0	0	1	19	0	1	月1回未満	0	['乾燥大麻']	['気ばらし、リラックスのための気分転換']	[]	0	0	[]				0	0	0	0	0	0	['タバコ', 'お酒']	お酒	タバコ	大麻			0			0	[]
1/21/2021 14:47:39	1	1	44	1	1	1	大学院卒業以上	1	0	[]	0	0	0	0	[]	0	0	1	24	20	0		24	['乾燥大麻']	['気ばらし、リラックスのための気分転換', '身体的苦痛（痛み、しびれ、めまい、不眠など）の緩和', '病気の治癒（がんの副作用緩和、など）']	['極端な耐性がついてくる']	0	1	['不安']	2~5回	大した問題ではなかった	数分から数時間	0	0	0	0	0	0	[]						0			0	[]
1/21/2021 14:47:41	1	1	24	0	1	1	高校卒業	1	1	['気分障害（うつ病、うつ状態、双極性障害）', '不安障害', 'パーソナリティ障害']	24	1	0	0	[]	1	0	1	14	10	1	月1回～週1回未満	0	['乾燥大麻', '電子タバコ']	['“ハイ”になること（高揚感、多幸感）', '気ばらし、リラックスのための気分転換', '仕事、学業、家事などのパフォーマンス向上', '心理的苦痛（不安、あせり、抑うつ気分など）の緩和', '身体的苦痛（痛み、しびれ、めまい、不眠など）の緩和']	[]	0	1	['不安', '嘔気、嘔吐']	2~5回	大した問題ではなかった	数分から数時間	0	0	0	0	0	0	['タバコ', 'お酒', 'ベンゾジアゼピン系睡眠薬']	お酒	タバコ	大麻	ベンゾジアゼピン系睡眠薬	覚醒剤	0			0	[]
1/21/2021 14:47:43	1	1	29	1	1	1	高校卒業	1	0	[]	0	0	0	1	['注意欠陥・多動症候群（ADHD）']	0	0	1	24	5	1	週1～4日未満	0	['乾燥大麻', '大麻樹脂（ハシシ、ワックス）', '電子タバコ', 'エディブル（食品）']	['“ハイ”になること（高揚感、多幸感）', '気ばらし、リラックスのための気分転換', '仕事、学業、家事などのパフォーマンス向上', '仲間意識の強化、所属感の向上', '身体的苦痛（痛み、しびれ、めまい、不眠など）の緩和']	[]	0	0	[]				0	0	0	0	0	0	['タバコ', 'お酒']	タバコ	お酒	大麻			0			0	[]
1/21/2021 14:47:50	1	1	24	1	1	1	高校卒業	1	0	[]	0	0	0	0	[]	0	0	1	19	5	1	月1回～週1回未満	0	['乾燥大麻', '大麻樹脂（ハシシ、ワックス）', '電子タバコ', 'エディブル（食品）']	['“ハイ”になること（高揚感、多幸感）', '気ばらし、リラックスのための気分転換', '仲間意識の強化、所属感の向上']	[]	0	1	['嘔気、嘔吐']	2~5回	苦痛を伴うが自分一人で対応できた	数分から数時間	0	0	0	0	0	0	['タバコ', 'お酒']	タバコ	お酒	大麻			1	1回	使用が減った	0	[]
1/21/2021 14:48:21	1	1	39	1	1	1	短大・専門学校卒業	1	0	[]	0	0	0	0	[]	0	0	1	19	20	1	週4日以上	0	['乾燥大麻', '大麻樹脂（ハシシ、ワックス）', '電子タバコ', 'エディブル（食品）']	['“ハイ”になること（高揚感、多幸感）', '気ばらし、リラックスのための気分転換', '身体的苦痛（痛み、しびれ、めまい、不眠など）の緩和']	[]	0	0	[]				0	0	0	0	0	0	['タバコ', 'お酒', 'コカイン', '自然系の幻覚剤（幻覚キノコ、アヤワスカ、ペヨーテなど）', '幻覚薬（LSD、MDMAなど）']	タバコ	お酒	自然系の幻覚剤	大麻	幻覚薬	1	1回	使用をやめた	0	[]
1/21/2021 14:48:36	1	1	49	0	1	1	高校卒業	1	0	[]	0	0	0	0	[]	0	0	1	19	30	1	月1回未満	0	['乾燥大麻', '大麻樹脂（ハシシ、ワックス）', '電子タバコ']	['“ハイ”になること（高揚感、多幸感）', '気ばらし、リラックスのための気分転換', '心理的苦痛（不安、あせり、抑うつ気分など）の緩和', '身体的苦痛（痛み、しびれ、めまい、不眠など）の緩和', '病気の治癒（がんの副作用緩和、など）', '性感の増強']	[]	0	1	['不安', '嘔気、嘔吐', '無気力']	1回	大した問題ではなかった	数分から数時間	0	0	0	0	0	0	['タバコ', 'お酒', '覚せい剤', 'コカイン']	お酒	タバコ	覚醒剤	大麻	コカイン	0			0	[]
1/21/2021 14:48:39	1	1	24	0	1	1	中学卒業	1	0	[]	0	0	0	1	['気分障害（うつ病、うつ状態、双極性障害）']	0	0	1	24	0	1	週4日以上	0	['乾燥大麻', '電子タバコ']	['“ハイ”になること（高揚感、多幸感）', '気ばらし、リラックスのための気分転換']	[]	0	1	['嘔気、嘔吐']	1回	大した問題ではなかった	数分から数時間	0	0	0	0	0	0	['タバコ', 'お酒']	タバコ	お酒	大麻			0			0	[]
1/21/2021 14:48:40	1	1	49	0	1	1	高校卒業	1	1	['気分障害（うつ病、うつ状態、双極性障害）']	34	1	0	1	['気分障害（うつ病、うつ状態、双極性障害）']	1	1	1	24	25	0		39	['乾燥大麻']	['“ハイ”になること（高揚感、多幸感）']	[]	0	1	['不安', '妄想', '抑うつ気分', '無気力']	2~5回	苦痛を伴うが自分一人で対応できた	数時間から1日	0	0	0	0	0	0	['タバコ', 'お酒', '市販薬（咳止めなど）']	市販薬	タバコ	お酒	大麻		0			0	[]
1/21/2021 14:48:59	1	1	34	1	1	1	大学卒業	1	0	[]	0	0	0	0	[]	0	0	1	34	0	1	月1回未満	0	['乾燥大麻']	['“ハイ”になること（高揚感、多幸感）', '気ばらし、リラックスのための気分転換', '心理的苦痛（不安、あせり、抑うつ気分など）の緩和', '身体的苦痛（痛み、しびれ、めまい、不眠など）の緩和', '神秘的・宗教的体験']	['大麻を入手、使用するために多くの時間を費やす']	0	1	['不安', '妄想', '抑うつ気分']	2~5回	苦痛を伴うが自分一人で対応できた	数時間から1日	0	0	0	0	0	0	['タバコ', 'お酒', '幻覚薬（LSD、MDMAなど）']	お酒	タバコ	大麻	自然系の幻覚剤		0			0	[]
1/21/2021 14:49:05	1	1	29	1	1	1	大学卒業	1	0	[]	0	0	0	0	[]	0	0	1	24	5	1	月1回未満	0	['乾燥大麻']	['気ばらし、リラックスのための気分転換', '心理的苦痛（不安、あせり、抑うつ気分など）の緩和']	[]	0	1	['不安']	1回	苦痛を伴うが自分一人で対応できた	数分から数時間	0	0	0	0	0	0	['タバコ', 'お酒']	お酒	タバコ	大麻			0			0	[]
1/21/2021 14:49:28	1	1	44	1	1	1	短大・専門学校卒業	1	0	[]	0	0	0	0	[]	0	0	1	24	20	0		34	['乾燥大麻', '大麻樹脂（ハシシ、ワックス）']	['“ハイ”になること（高揚感、多幸感）', '気ばらし、リラックスのための気分転換', '心理的苦痛（不安、あせり、抑うつ気分など）の緩和']	[]	0	1	['不安']	1回	大した問題ではなかった	数分から数時間	0	0	0	0	0	0	['タバコ', 'お酒', 'コカイン']	タバコ	お酒	大麻	該当なし	該当なし	0			0	[]
1/21/2021 14:51:03	1	1	24	1	1	1	高校卒業	1	0	[]	0	0	0	0	[]	0	0	1	19	5	1	週1～4日未満	0	['乾燥大麻', '大麻樹脂（ハシシ、ワックス）']	['気ばらし、リラックスのための気分転換', '仕事、学業、家事などのパフォーマンス向上', '身体的苦痛（痛み、しびれ、めまい、不眠など）の緩和', '病気の治癒（がんの副作用緩和、など）']	[]	0	0	[]				0	0	0	0	0	0	['タバコ', 'お酒']	タバコ	お酒	大麻			0			0	[]
1/21/2021 14:51:41	1	1	44	1	1	1	中学卒業	0	1	['気分障害（うつ病、うつ状態、双極性障害）', '統合失調症']	29	1	1	1	['その他']	0	0	1	29	15	1	週1～4日未満	0	['乾燥大麻', '大麻樹脂（ハシシ、ワックス）']	['“ハイ”になること（高揚感、多幸感）', '気ばらし、リラックスのための気分転換', '心理的苦痛（不安、あせり、抑うつ気分など）の緩和', '身体的苦痛（痛み、しびれ、めまい、不眠など）の緩和', '病気の治癒（がんの副作用緩和、など）', '性感の増強']	['意図したより大量、または長期間に使用してしまう', '大麻を入手、使用するために多くの時間を費やす', '大麻への強い渇望がある']	1	0	[]				0	0	0	0	0	0	['タバコ', 'お酒', '覚せい剤', '自然系の幻覚剤（幻覚キノコ、アヤワスカ、ペヨーテなど）', '幻覚薬（LSD、MDMAなど）', 'ベンゾジアゼピン系睡眠薬', '市販薬（咳止めなど）']	タバコ	お酒	大麻	覚醒剤	大麻	0			0	[]
1/21/2021 14:51:45	1	1	24	1	1	1	高校卒業	1	0	[]	0	0	0	0	[]	0	0	1	19	5	1	週1～4日未満	0	['乾燥大麻']	['気ばらし、リラックスのための気分転換']	[]	0	0	[]				0	0	0	0	0	0	['タバコ', 'お酒']	タバコ	お酒	大麻			0			0	[]
1/21/2021 14:51:48	1	1	44	1	1	1	短大・専門学校卒業	1	0	[]	0	0	0	0	[]	0	0	1	14	30	1	週1～4日未満	0	['乾燥大麻', '大麻樹脂（ハシシ、ワックス）', '電子タバコ', 'エディブル（食品）']	['“ハイ”になること（高揚感、多幸感）', '気ばらし、リラックスのための気分転換', '仕事、学業、家事などのパフォーマンス向上', '仲間意識の強化、所属感の向上', '心理的苦痛（不安、あせり、抑うつ気分など）の緩和', '身体的苦痛（痛み、しびれ、めまい、不眠など）の緩和', '神秘的・宗教的体験', '性感の増強']	[]	0	1	['不安']	2~5回	大した問題ではなかった	数分から数時間	0	0	0	0	0	0	['タバコ', 'お酒', '覚せい剤', 'シンナー', 'コカイン', '自然系の幻覚剤（幻覚キノコ、アヤワスカ、ペヨーテなど）', '幻覚薬（LSD、MDMAなど）', 'オピオイド（ヘロイン、モルヒネ、あへん、医療用麻薬）', 'ベンゾジアゼピン系睡眠薬', '市販薬（咳止めなど）']	タバコ	お酒	大麻	覚醒剤	シンナー	0			1	['覚醒剤']
1/21/2021 14:51:49	1	1	24	1	1	1	大学卒業	1	0	[]	0	0	0	0	[]	0	0	1	19	5	1	週1～4日未満	0	['乾燥大麻', '大麻樹脂（ハシシ、ワックス）', '電子タバコ', 'エディブル（食品）']	['“ハイ”になること（高揚感、多幸感）', '気ばらし、リラックスのための気分転換', '仕事、学業、家事などのパフォーマンス向上', '仲間意識の強化、所属感の向上', '心理的苦痛（不安、あせり、抑うつ気分など）の緩和', '身体的苦痛（痛み、しびれ、めまい、不眠など）の緩和', '病気の治癒（がんの副作用緩和、など）', '神秘的・宗教的体験', '性感の増強']	[]	0	1	['嘔気、嘔吐']	1回	大した問題ではなかった	数分から数時間	0	0	0	0	0	0	['タバコ', 'お酒', '自然系の幻覚剤（幻覚キノコ、アヤワスカ、ペヨーテなど）']	お酒	タバコ	大麻	大麻	大麻	0			0	[]
1/21/2021 14:52:13	1	1	29	1	1	1	中学卒業	1	0	[]	0	0	0	0	[]	0	0	1	24	5	1	週1～4日未満	0	['乾燥大麻']	['気ばらし、リラックスのための気分転換', '仲間意識の強化、所属感の向上', '身体的苦痛（痛み、しびれ、めまい、不眠など）の緩和']	[]	0	1	['その他']	1回	大した問題ではなかった	数時間から1日	0	0	0	0	0	0	['タバコ', 'お酒']	タバコ	お酒	大麻			0			0	[]
1/21/2021 14:53:09	1	1	29	1	1	1	大学卒業	1	0	[]	0	0	0	0	[]	0	0	1	24	5	0		29	['乾燥大麻', '電子タバコ']	['“ハイ”になること（高揚感、多幸感）', '気ばらし、リラックスのための気分転換', '仲間意識の強化、所属感の向上', '心理的苦痛（不安、あせり、抑うつ気分など）の緩和', 'その他']	[]	0	0	[]				0	0	0	0	0	0	['お酒']	お酒	大麻	該当なし	該当なし	該当なし	0			0	[]
1/21/2021 14:53:10	1	1	44	1	1	1	大学卒業	1	0	[]	0	0	0	0	[]	0	0	1	24	20	0		34	['乾燥大麻']	['“ハイ”になること（高揚感、多幸感）', '仲間意識の強化、所属感の向上']	[]	0	0	[]				0	0	0	0	0	0	['タバコ', 'お酒', '市販薬（咳止めなど）']	市販薬	お酒	タバコ	大麻		0			0	[]
1/21/2021 14:53:30	1	1	19	0	1	1	高校卒業	1	1	['注意欠陥・多動症候群（ADHD）']	14	1	1	1	['その他']	0	0	1	19	0	1	週4日以上	0	['乾燥大麻', '電子タバコ', 'エディブル（食品）']	['“ハイ”になること（高揚感、多幸感）', '気ばらし、リラックスのための気分転換', '仕事、学業、家事などのパフォーマンス向上', '心理的苦痛（不安、あせり、抑うつ気分など）の緩和', '身体的苦痛（痛み、しびれ、めまい、不眠など）の緩和', '病気の治癒（がんの副作用緩和、など）', '性感の増強']	[]	0	0	[]				0	0	0	0	0	0	['タバコ', 'お酒']	お酒	タバコ	大麻			0			0	[]
1/21/2021 14:53:40	1	1	19	0	1	1	高校卒業	1	1	['注意欠陥・多動症候群（ADHD）']	14	1	1	1	['その他']	0	0	1	19	0	1	週4日以上	0	['乾燥大麻', '電子タバコ', 'エディブル（食品）']	['“ハイ”になること（高揚感、多幸感）', '気ばらし、リラックスのための気分転換', '仕事、学業、家事などのパフォーマンス向上', '心理的苦痛（不安、あせり、抑うつ気分など）の緩和', '身体的苦痛（痛み、しびれ、めまい、不眠など）の緩和', '病気の治癒（がんの副作用緩和、など）', '性感の増強']	[]	0	0	[]				0	0	0	0	0	0	['タバコ', 'お酒']	お酒	タバコ	大麻			0			0	[]
1/21/2021 14:53:44	1	1	24	1	1	1	短大・専門学校卒業	1	0	[]	0	0	0	0	[]	0	0	1	24	0	1	週4日以上	0	['乾燥大麻', '大麻樹脂（ハシシ、ワックス）', '電子タバコ', 'エディブル（食品）']	['“ハイ”になること（高揚感、多幸感）', '気ばらし、リラックスのための気分転換', '仕事、学業、家事などのパフォーマンス向上', '仲間意識の強化、所属感の向上', '心理的苦痛（不安、あせり、抑うつ気分など）の緩和', '身体的苦痛（痛み、しびれ、めまい、不眠など）の緩和', '神秘的・宗教的体験', '性感の増強']	['使用をやめようとするけれど上手くいかない', '大麻を入手、使用するために多くの時間を費やす', '大麻への強い渇望がある', '物理的に危険な状況でも大麻を継続的に使用する（例：自動車の運転など）', '極端な耐性がついてくる']	1	0	[]				0	1	0	1	0	0	['タバコ', 'お酒']	タバコ	お酒	大麻			0			0	[]
1/21/2021 14:54:14	1	1	24	0	1	1	中学卒業	1	0	[]	0	0	0	0	[]	0	0	1	24	0	1	月1回未満	0	['乾燥大麻']	['気ばらし、リラックスのための気分転換']	[]	0	0	[]				0	0	0	0	0	0	['お酒']	お酒	該当なし	該当なし	該当なし	該当なし	0			0	[]
1/21/2021 14:54:25	1	1	24	1	1	1	中学卒業	1	0	[]	0	0	0	1	['気分障害（うつ病、うつ状態、双極性障害）', '統合失調症']	0	1	1	19	5	1	週4日以上	0	['乾燥大麻', '大麻樹脂（ハシシ、ワックス）', '電子タバコ', 'エディブル（食品）']	['“ハイ”になること（高揚感、多幸感）', '気ばらし、リラックスのための気分転換', '仕事、学業、家事などのパフォーマンス向上', '心理的苦痛（不安、あせり、抑うつ気分など）の緩和']	['意図したより大量、または長期間に使用してしまう', '大麻を入手、使用するために多くの時間を費やす', '大麻への強い渇望がある', '社会的、対人的な問題が生じて悪化しているにも関わらず使用を続ける', '物理的に危険な状況でも大麻を継続的に使用する（例：自動車の運転など）', '極端な耐性がついてくる', '離脱症状が出現する']	1	0	[]				1	0	0	0	0	0	['タバコ', 'お酒', 'コカイン', '幻覚薬（LSD、MDMAなど）', 'ベンゾジアゼピン系睡眠薬', '市販薬（咳止めなど）']	タバコ	お酒	大麻			1	1回	使用が減った	0	[]
1/21/2021 14:55:03	1	1	29	1	1	1	大学卒業	1	0	[]	0	0	0	0	[]	0	0	1	19	10	1	週4日以上	0	['乾燥大麻', 'エディブル（食品）']	['“ハイ”になること（高揚感、多幸感）', '気ばらし、リラックスのための気分転換', '仕事、学業、家事などのパフォーマンス向上', '身体的苦痛（痛み、しびれ、めまい、不眠など）の緩和']	[]	0	1	['その他']	2~5回	苦痛を伴うが自分一人で対応できた	数分から数時間	0	0	0	0	0	0	['タバコ', 'お酒', '市販薬（咳止めなど）']	お酒	タバコ	大麻			0			0	[]
1/21/2021 14:55:03	1	1	19	1	1	1	高校卒業	1	0	[]	0	0	0	0	[]	0	0	1	19	0	1	月1回～週1回未満	0	['乾燥大麻']	['“ハイ”になること（高揚感、多幸感）', '気ばらし、リラックスのための気分転換', '神秘的・宗教的体験']	[]	0	0	[]				0	0	0	0	0	0	['タバコ', 'お酒']	タバコ	お酒	大麻			0			0	[]
1/21/2021 14:55:27	1	1	29	0	1	1	高校卒業	1	0	[]	0	0	0	0	[]	1	0	1	24	5	1	月1回未満	0	['乾燥大麻', '大麻樹脂（ハシシ、ワックス）', 'エディブル（食品）']	['気ばらし、リラックスのための気分転換', '仕事、学業、家事などのパフォーマンス向上', '仲間意識の強化、所属感の向上', '心理的苦痛（不安、あせり、抑うつ気分など）の緩和', '身体的苦痛（痛み、しびれ、めまい、不眠など）の緩和']	[]	0	0	[]				0	0	0	0	0	0	['タバコ', 'お酒', 'ベンゾジアゼピン系睡眠薬', '市販薬（咳止めなど）']	市販薬	お酒	タバコ	大麻	ベンゾジアゼピン系睡眠薬	0			0	[]
1/21/2021 14:56:01	1	1	24	1	1	1	中学卒業	1	0	[]	0	0	0	1	['気分障害（うつ病、うつ状態、双極性障害）']	1	1	1	19	5	1	月1回～週1回未満	0	['乾燥大麻', '大麻樹脂（ハシシ、ワックス）', '電子タバコ', 'エディブル（食品）']	['“ハイ”になること（高揚感、多幸感）', '気ばらし、リラックスのための気分転換', '仕事、学業、家事などのパフォーマンス向上', '心理的苦痛（不安、あせり、抑うつ気分など）の緩和']	['社会的、対人的な問題が生じて悪化しているにも関わらず使用を続ける', '物理的に危険な状況でも大麻を継続的に使用する（例：自動車の運転など）']	1	0	[]				0	0	0	0	0	0	['タバコ', 'お酒', '覚せい剤', 'コカイン', '自然系の幻覚剤（幻覚キノコ、アヤワスカ、ペヨーテなど）', '幻覚薬（LSD、MDMAなど）', 'ベンゾジアゼピン系睡眠薬', '市販薬（咳止めなど）']	お酒	タバコ	大麻	幻覚薬	コカイン	1	1回	使用が減った	0	[]
1/21/2021 14:56:14	1	1	24	1	1	1	大学卒業	1	0	[]	0	0	0	1	['自閉症スペクトラム', '注意欠陥・多動症候群（ADHD）']	1	0	1	24	0	1	週4日以上	0	['乾燥大麻', '電子タバコ', 'エディブル（食品）']	['“ハイ”になること（高揚感、多幸感）', '気ばらし、リラックスのための気分転換', '仕事、学業、家事などのパフォーマンス向上', '心理的苦痛（不安、あせり、抑うつ気分など）の緩和', '身体的苦痛（痛み、しびれ、めまい、不眠など）の緩和', '病気の治癒（がんの副作用緩和、など）', 'その他']	[]	0	0	[]				0	0	0	0	0	0	['タバコ', 'お酒']	お酒	タバコ	大麻			0			0	[]
1/21/2021 14:56:15	1	1	24	0	1	1	短大・専門学校卒業	1	1	['気分障害（うつ病、うつ状態、双極性障害）', '不安障害', 'その他']	19	1	1	0	[]	0	0	1	19	5	1	月1回未満	0	['乾燥大麻']	['“ハイ”になること（高揚感、多幸感）', '気ばらし、リラックスのための気分転換', '心理的苦痛（不安、あせり、抑うつ気分など）の緩和', '性感の増強']	[]	0	0	[]				0	0	0	0	0	0	['タバコ', 'お酒', '市販薬（咳止めなど）']	タバコ	お酒	大麻			0			0	[]
1/21/2021 14:56:20	1	1	39	1	1	1	高校卒業	1	1	['気分障害（うつ病、うつ状態、双極性障害）', 'その他']	24	1	0	0	[]	0	0	1	19	20	1	週1～4日未満	0	['乾燥大麻', '大麻樹脂（ハシシ、ワックス）']	['“ハイ”になること（高揚感、多幸感）', '気ばらし、リラックスのための気分転換', '仕事、学業、家事などのパフォーマンス向上', '心理的苦痛（不安、あせり、抑うつ気分など）の緩和', '身体的苦痛（痛み、しびれ、めまい、不眠など）の緩和']	[]	0	0	[]				0	0	0	0	0	0	['タバコ', 'お酒', '覚せい剤', 'シンナー', 'コカイン', '自然系の幻覚剤（幻覚キノコ、アヤワスカ、ペヨーテなど）', '幻覚薬（LSD、MDMAなど）', 'ベンゾジアゼピン系睡眠薬', '市販薬（咳止めなど）']	タバコ	お酒	シンナー	大麻	自然系の幻覚剤	1	1回	使用が減った	1	['それ以外（MDMA、LSDなど）']
1/21/2021 14:56:20	1	1	44	1	1	1	大学卒業	1	0	[]	0	0	0	0	[]	0	0	1	24	20	0		39	['乾燥大麻', '大麻樹脂（ハシシ、ワックス）', 'エディブル（食品）']	['“ハイ”になること（高揚感、多幸感）', '気ばらし、リラックスのための気分転換', '仕事、学業、家事などのパフォーマンス向上', '仲間意識の強化、所属感の向上', '神秘的・宗教的体験']	[]	0	1	['その他']	2~5回	大した問題ではなかった	数時間から1日	0	0	0	0	0	0	['タバコ', 'お酒', '覚せい剤', 'コカイン', '幻覚薬（LSD、MDMAなど）']	タバコ	お酒	大麻	コカイン	覚醒剤	0			0	[]
1/21/2021 14:56:35	1	1	29	0	1	1	短大・専門学校卒業	1	0	[]	0	0	0	0	[]	0	0	1	19	10	0		24	['乾燥大麻', '大麻樹脂（ハシシ、ワックス）', 'エディブル（食品）']	['“ハイ”になること（高揚感、多幸感）', '心理的苦痛（不安、あせり、抑うつ気分など）の緩和', '身体的苦痛（痛み、しびれ、めまい、不眠など）の緩和']	[]	0	0	[]				0	0	0	0	0	0	['タバコ', 'お酒', '覚せい剤', 'コカイン', '市販薬（咳止めなど）']	市販薬	タバコ	お酒	覚醒剤	大麻	0			0	[]
1/21/2021 14:57:04	1	1	39	1	1	1	高校卒業	1	0	[]	0	0	0	0	[]	0	0	1	19	20	1	週4日以上	0	['乾燥大麻', '大麻樹脂（ハシシ、ワックス）', '電子タバコ', 'エディブル（食品）']	['“ハイ”になること（高揚感、多幸感）', '気ばらし、リラックスのための気分転換', '仕事、学業、家事などのパフォーマンス向上', '仲間意識の強化、所属感の向上', '心理的苦痛（不安、あせり、抑うつ気分など）の緩和', '身体的苦痛（痛み、しびれ、めまい、不眠など）の緩和', '性感の増強']	[]	0	1	['無気力']	2~5回	大した問題ではなかった	数時間から1日	0	0	0	0	0	0	['タバコ', 'お酒', '自然系の幻覚剤（幻覚キノコ、アヤワスカ、ペヨーテなど）', '幻覚薬（LSD、MDMAなど）']	タバコ	お酒	大麻	自然系の幻覚剤	幻覚薬	0			0	[]
1/21/2021 14:57:32	1	1	24	1	1	1	大学卒業	1	0	[]	0	0	0	0	[]	1	0	1	24	0	1	月1回未満	0	['乾燥大麻', '電子タバコ', 'エディブル（食品）']	['“ハイ”になること（高揚感、多幸感）', '気ばらし、リラックスのための気分転換']	[]	0	0	[]				0	0	0	0	0	0	['タバコ', 'お酒']	タバコ	お酒	大麻			0			0	[]
1/21/2021 14:57:53	1	1	39	1	1	1	短大・専門学校卒業	1	0	[]	0	0	0	0	[]	0	0	1	24	15	0		34	['乾燥大麻']	['気ばらし、リラックスのための気分転換']	[]	0	0	[]				0	0	0	0	0	0	['タバコ', 'お酒']	お酒	タバコ	大麻			0			0	[]
1/21/2021 14:58:16	1	1	44	1	1	1	高校卒業	0	0	[]	0	0	0	0	[]	0	0	1	19	25	1	週4日以上	0	['乾燥大麻', '大麻樹脂（ハシシ、ワックス）']	['気ばらし、リラックスのための気分転換']	[]	0	0	[]				0	0	0	0	0	0	['タバコ', 'お酒', 'コカイン', '自然系の幻覚剤（幻覚キノコ、アヤワスカ、ペヨーテなど）', '幻覚薬（LSD、MDMAなど）', 'ベンゾジアゼピン系睡眠薬']	タバコ	お酒	大麻	ベンゾジアゼピン系睡眠薬	コカイン	0			0	[]
1/21/2021 14:58:46	1	1	24	1	1	1	高校卒業	1	0	[]	0	0	0	1	['気分障害（うつ病、うつ状態、双極性障害）']	0	0	1	19	5	1	週1～4日未満	0	['乾燥大麻']	['“ハイ”になること（高揚感、多幸感）', '気ばらし、リラックスのための気分転換', '仕事、学業、家事などのパフォーマンス向上', '仲間意識の強化、所属感の向上', '神秘的・宗教的体験']	[]	0	0	[]				0	0	0	0	0	0	['タバコ', 'お酒']	お酒	大麻	タバコ	該当なし	該当なし	0			0	[]
1/21/2021 14:58:52	1	1	24	1	1	1	高校卒業	1	1	['その他']	19	1	1	0	[]	0	0	1	19	5	0		24	['乾燥大麻']	['気ばらし、リラックスのための気分転換', '仕事、学業、家事などのパフォーマンス向上', '心理的苦痛（不安、あせり、抑うつ気分など）の緩和', '身体的苦痛（痛み、しびれ、めまい、不眠など）の緩和']	[]	0	0	[]				0	0	0	0	0	0	[]						1	1回	使用をやめた	0	[]
1/21/2021 14:59:05	1	1	29	1	1	1	高校卒業	1	1	['気分障害（うつ病、うつ状態、双極性障害）']	24	1	1	0	[]	1	0	1	19	10	1	週1～4日未満	0	['乾燥大麻', '大麻樹脂（ハシシ、ワックス）']	['仕事、学業、家事などのパフォーマンス向上', '仲間意識の強化、所属感の向上', '心理的苦痛（不安、あせり、抑うつ気分など）の緩和', '身体的苦痛（痛み、しびれ、めまい、不眠など）の緩和', '神秘的・宗教的体験']	[]	0	0	[]				0	0	0	0	0	0	['タバコ', 'お酒', '幻覚薬（LSD、MDMAなど）', '市販薬（咳止めなど）']	大麻	お酒	タバコ			0			0	[]
1/21/2021 14:59:08	1	1	29	1	1	1	高校卒業	1	1	['気分障害（うつ病、うつ状態、双極性障害）']	24	1	1	0	[]	1	0	1	19	10	1	週1～4日未満	0	['乾燥大麻', '大麻樹脂（ハシシ、ワックス）']	['仕事、学業、家事などのパフォーマンス向上', '仲間意識の強化、所属感の向上', '心理的苦痛（不安、あせり、抑うつ気分など）の緩和', '身体的苦痛（痛み、しびれ、めまい、不眠など）の緩和', '神秘的・宗教的体験']	[]	0	0	[]				0	0	0	0	0	0	['タバコ', 'お酒', '幻覚薬（LSD、MDMAなど）', '市販薬（咳止めなど）']	大麻	お酒	タバコ			0			0	[]
1/21/2021 14:59:22	1	1	44	1	1	1	大学卒業	1	0	[]	0	0	0	0	[]	0	0	1	19	25	1	週4日以上	0	['乾燥大麻', '大麻樹脂（ハシシ、ワックス）', '電子タバコ', 'エディブル（食品）']	['気ばらし、リラックスのための気分転換', '身体的苦痛（痛み、しびれ、めまい、不眠など）の緩和']	[]	0	1	['嘔気、嘔吐']	1回	大した問題ではなかった	数時間から1日	0	0	0	0	0	0	['タバコ', 'お酒', '覚せい剤', 'シンナー']	タバコ	お酒	シンナー	大麻	覚醒剤	0			0	[]
1/21/2021 14:59:44	1	1	34	1	1	1	高校卒業	1	0	[]	0	0	0	0	[]	0	0	1	19	15	0		29	['乾燥大麻']	['“ハイ”になること（高揚感、多幸感）', '気ばらし、リラックスのための気分転換']	[]	0	1	['不安']	1回	大した問題ではなかった	数分から数時間	0	0	0	0	0	0	['タバコ', 'お酒']	タバコ	お酒	大麻			0			0	[]
1/21/2021 14:59:47	1	1	29	1	1	1	大学卒業	1	1	['注意欠陥・多動症候群（ADHD）', '不安障害', 'その他']	14	1	1	0	[]	0	0	1	19	10	1	月1回～週1回未満	0	['乾燥大麻', '大麻樹脂（ハシシ、ワックス）', '電子タバコ', 'エディブル（食品）']	['気ばらし、リラックスのための気分転換', '心理的苦痛（不安、あせり、抑うつ気分など）の緩和', '身体的苦痛（痛み、しびれ、めまい、不眠など）の緩和']	[]	0	0	[]				0	0	0	0	0	0	['タバコ', 'お酒', '自然系の幻覚剤（幻覚キノコ、アヤワスカ、ペヨーテなど）', '幻覚薬（LSD、MDMAなど）', 'オピオイド（ヘロイン、モルヒネ、あへん、医療用麻薬）', 'ベンゾジアゼピン系睡眠薬', '市販薬（咳止めなど）']	お酒	タバコ	大麻			0			0	[]
1/21/2021 14:59:55	1	1	24	1	1	1	中学卒業	1	0	[]	0	0	0	0	[]	0	0	1	19	5	1	週4日以上	0	['乾燥大麻', '電子タバコ']	['“ハイ”になること（高揚感、多幸感）', '気ばらし、リラックスのための気分転換', '仕事、学業、家事などのパフォーマンス向上', '仲間意識の強化、所属感の向上']	[]	0	0	[]				0	0	0	0	0	0	['タバコ', 'お酒', '幻覚薬（LSD、MDMAなど）', '市販薬（咳止めなど）']	タバコ	お酒	大麻	幻覚薬	市販薬	0			0	[]
1/21/2021 15:01:34	1	1	24	1	1	1	大学卒業	1	0	[]	0	0	0	0	[]	0	0	1	24	0	1	週4日以上	0	['乾燥大麻', '電子タバコ', 'エディブル（食品）']	['気ばらし、リラックスのための気分転換']	[]	0	0	[]				0	0	0	0	0	0	['タバコ', 'お酒', '幻覚薬（LSD、MDMAなど）']	お酒	タバコ	大麻	幻覚薬		0			0	[]
1/21/2021 15:02:35	1	1	44	1	1	1	中学卒業	1	1	['不安障害']	34	1	0	0	[]	1	0	1	24	20	1	週4日以上	0	['乾燥大麻']	['“ハイ”になること（高揚感、多幸感）', '気ばらし、リラックスのための気分転換', '仕事、学業、家事などのパフォーマンス向上', '仲間意識の強化、所属感の向上', '心理的苦痛（不安、あせり、抑うつ気分など）の緩和', '性感の増強']	['大麻を入手、使用するために多くの時間を費やす', '大麻への強い渇望がある']	1	1	['不安', '妄想', '無気力']	11回以上	大した問題ではなかった	数分から数時間	0	0	0	0	0	0	['タバコ', 'お酒', 'シンナー']	タバコ	お酒	大麻			0			0	[]
1/21/2021 15:04:21	1	1	24	1	1	1	大学卒業	1	0	[]	0	0	0	0	[]	0	0	1	24	0	0		24	['乾燥大麻', '大麻樹脂（ハシシ、ワックス）', 'エディブル（食品）']	['“ハイ”になること（高揚感、多幸感）', '気ばらし、リラックスのための気分転換', '心理的苦痛（不安、あせり、抑うつ気分など）の緩和', '身体的苦痛（痛み、しびれ、めまい、不眠など）の緩和', '神秘的・宗教的体験']	[]	0	1	['不安']	1回	他者の助けを必要とした	数分から数時間	0	0	0	0	0	0	['タバコ', 'お酒']	タバコ	お酒	大麻	該当なし	該当なし	0			0	[]
1/21/2021 15:05:12	1	1	39	1	1	1	大学卒業	1	0	[]	0	0	0	0	[]	0	0	1	29	10	0		29	['乾燥大麻']	['気ばらし、リラックスのための気分転換', '心理的苦痛（不安、あせり、抑うつ気分など）の緩和']	[]	0	0	[]				0	0	0	0	0	0	['タバコ', 'お酒']	お酒	タバコ	大麻			0			0	[]
1/21/2021 15:05:23	1	1	24	1	1	1	高校卒業	1	0	[]	0	0	0	0	[]	0	0	1	24	0	1	月1回～週1回未満	0	['乾燥大麻']	['“ハイ”になること（高揚感、多幸感）', '気ばらし、リラックスのための気分転換', '仕事、学業、家事などのパフォーマンス向上']	[]	0	0	[]				0	0	0	0	0	0	['タバコ', 'お酒']	お酒	タバコ	大麻	該当なし	該当なし	0			0	[]
1/21/2021 15:06:19	1	1	19	1	1	1	中学卒業	1	0	[]	0	0	0	0	[]	0	1	1	19	0	1	週1～4日未満	0	['乾燥大麻', '電子タバコ']	['“ハイ”になること（高揚感、多幸感）', '仲間意識の強化、所属感の向上', '性感の増強']	['意図したより大量、または長期間に使用してしまう', '大麻を入手、使用するために多くの時間を費やす', '大麻への強い渇望がある', '大麻のため、他の活動が疎かになる', '極端な耐性がついてくる']	1	1	['無気力']	1回	苦痛を伴うが自分一人で対応できた	数分から数時間	0	0	0	0	0	0	['タバコ', 'お酒', '市販薬（咳止めなど）']	タバコ	大麻	お酒			0			0	[]
1/21/2021 15:06:30	1	1	24	1	1	1	短大・専門学校卒業	1	0	[]	0	0	0	0	[]	0	0	1	19	5	1	週1～4日未満	0	['乾燥大麻', '電子タバコ', 'エディブル（食品）']	['“ハイ”になること（高揚感、多幸感）', '気ばらし、リラックスのための気分転換', '仕事、学業、家事などのパフォーマンス向上', '心理的苦痛（不安、あせり、抑うつ気分など）の緩和', '身体的苦痛（痛み、しびれ、めまい、不眠など）の緩和', '病気の治癒（がんの副作用緩和、など）']	[]	0	0	[]				0	0	0	0	0	0	['タバコ', 'お酒', 'コカイン', '幻覚薬（LSD、MDMAなど）', '市販薬（咳止めなど）']	お酒	タバコ	大麻	幻覚薬	コカイン	0			0	[]
1/21/2021 15:07:29	1	1	29	1	1	1	高校卒業	1	0	[]	0	0	0	1	['統合失調症']	0	1	1	14	15	1	月1回～週1回未満	0	['乾燥大麻', '大麻樹脂（ハシシ、ワックス）', '電子タバコ', 'エディブル（食品）']	['“ハイ”になること（高揚感、多幸感）', '気ばらし、リラックスのための気分転換', '心理的苦痛（不安、あせり、抑うつ気分など）の緩和', '身体的苦痛（痛み、しびれ、めまい、不眠など）の緩和']	[]	0	0	[]				0	0	0	0	0	0	['タバコ', 'お酒', '覚せい剤', 'シンナー', 'コカイン', '自然系の幻覚剤（幻覚キノコ、アヤワスカ、ペヨーテなど）', '幻覚薬（LSD、MDMAなど）', 'ベンゾジアゼピン系睡眠薬', '市販薬（咳止めなど）']	大麻	タバコ	お酒	シンナー	覚醒剤	0			0	[]
1/21/2021 15:07:38	1	1	29	1	1	1	中学卒業	1	0	[]	0	0	0	0	[]	0	0	1	19	10	1	週4日以上	0	['乾燥大麻', '大麻樹脂（ハシシ、ワックス）', '電子タバコ', 'エディブル（食品）']	['“ハイ”になること（高揚感、多幸感）', '気ばらし、リラックスのための気分転換', '仕事、学業、家事などのパフォーマンス向上', '仲間意識の強化、所属感の向上', '心理的苦痛（不安、あせり、抑うつ気分など）の緩和', '身体的苦痛（痛み、しびれ、めまい、不眠など）の緩和', '病気の治癒（がんの副作用緩和、など）']	[]	0	0	[]				0	0	0	0	0	0	['タバコ', 'お酒', 'シンナー', 'コカイン', '幻覚薬（LSD、MDMAなど）', 'ベンゾジアゼピン系睡眠薬']	お酒	タバコ	大麻			1	1回	変わらない	0	[]
1/21/2021 15:08:00	1	1	39	1	1	1	短大・専門学校卒業	1	0	[]	0	0	0	0	[]	0	0	1	19	20	1	週1～4日未満	0	['乾燥大麻', '大麻樹脂（ハシシ、ワックス）', '電子タバコ', 'エディブル（食品）']	['気ばらし、リラックスのための気分転換', '身体的苦痛（痛み、しびれ、めまい、不眠など）の緩和']	[]	0	0	[]				0	0	0	0	0	0	['タバコ', 'お酒', '自然系の幻覚剤（幻覚キノコ、アヤワスカ、ペヨーテなど）', '幻覚薬（LSD、MDMAなど）']	タバコ	お酒	大麻	自然系の幻覚剤	幻覚薬	0			0	[]
1/21/2021 15:08:15	1	1	24	1	1	1	高校卒業	1	0	[]	0	0	0	0	[]	0	0	1	19	5	1	週1～4日未満	0	['乾燥大麻', '電子タバコ']	['“ハイ”になること（高揚感、多幸感）', '気ばらし、リラックスのための気分転換', '仕事、学業、家事などのパフォーマンス向上', '仲間意識の強化、所属感の向上', '心理的苦痛（不安、あせり、抑うつ気分など）の緩和', '身体的苦痛（痛み、しびれ、めまい、不眠など）の緩和', '神秘的・宗教的体験', '性感の増強']	['大麻への強い渇望がある', '大麻のため、他の活動が疎かになる']	1	0	[]				0	0	0	0	0	0	['タバコ', 'お酒', '幻覚薬（LSD、MDMAなど）']	お酒	タバコ	大麻			0			0	[]
1/21/2021 15:08:32	1	1	29	1	1	1	高校卒業	1	1	['自閉症スペクトラム', '注意欠陥・多動症候群（ADHD）']	14	1	0	0	[]	0	0	1	19	10	0		29	['乾燥大麻', 'エディブル（食品）']	['“ハイ”になること（高揚感、多幸感）', '気ばらし、リラックスのための気分転換', '病気の治癒（がんの副作用緩和、など）']	['大麻への強い渇望がある']	0	0	[]				0	0	0	0	0	0	['タバコ', 'お酒', '自然系の幻覚剤（幻覚キノコ、アヤワスカ、ペヨーテなど）']	お酒	大麻	タバコ	自然系の幻覚剤		0			0	[]
1/21/2021 15:09:17	1	1	34	1	1	1	短大・専門学校卒業	1	0	[]	0	0	0	0	[]	0	0	1	19	15	1	週4日以上	0	['乾燥大麻', '大麻樹脂（ハシシ、ワックス）', '電子タバコ', 'エディブル（食品）']	['“ハイ”になること（高揚感、多幸感）', '気ばらし、リラックスのための気分転換', '仕事、学業、家事などのパフォーマンス向上', '仲間意識の強化、所属感の向上', '心理的苦痛（不安、あせり、抑うつ気分など）の緩和', '身体的苦痛（痛み、しびれ、めまい、不眠など）の緩和', '神秘的・宗教的体験', '性感の増強', 'その他']	[]	0	0	[]				0	0	0	0	0	0	['タバコ', 'お酒', 'コカイン', '自然系の幻覚剤（幻覚キノコ、アヤワスカ、ペヨーテなど）', '幻覚薬（LSD、MDMAなど）']	お酒	タバコ	大麻			1	1回	変わらない	0	[]
1/21/2021 15:10:33	1	1	24	1	1	1	短大・専門学校卒業	1	0	[]	0	0	0	0	[]	0	0	1	19	5	1	週4日以上	0	['乾燥大麻', '大麻樹脂（ハシシ、ワックス）', '電子タバコ']	['“ハイ”になること（高揚感、多幸感）', '気ばらし、リラックスのための気分転換', '心理的苦痛（不安、あせり、抑うつ気分など）の緩和', '身体的苦痛（痛み、しびれ、めまい、不眠など）の緩和']	[]	0	1	['嘔気、嘔吐']	1回	大した問題ではなかった	数分から数時間	0	0	0	0	0	0	['タバコ', 'お酒', '幻覚薬（LSD、MDMAなど）']	タバコ	お酒	大麻	幻覚薬	市販薬	0			0	[]
1/21/2021 15:10:55	1	1	24	1	1	1	高校卒業	1	0	[]	0	0	0	0	[]	0	0	1	19	5	1	月1回未満	0	['乾燥大麻', 'エディブル（食品）']	['“ハイ”になること（高揚感、多幸感）', '気ばらし、リラックスのための気分転換']	[]	0	1	['嘔気、嘔吐']	1回	苦痛を伴うが自分一人で対応できた	数分から数時間	0	0	0	0	0	0	['タバコ', 'お酒']	タバコ	お酒	大麻			0			0	[]
1/21/2021 15:11:05	1	1	29	1	1	1	高校卒業	1	0	[]	0	0	0	0	[]	0	0	1	24	5	1	週1～4日未満	0	['乾燥大麻', '電子タバコ']	['“ハイ”になること（高揚感、多幸感）', '気ばらし、リラックスのための気分転換', '心理的苦痛（不安、あせり、抑うつ気分など）の緩和', '身体的苦痛（痛み、しびれ、めまい、不眠など）の緩和']	[]	0	0	[]				0	0	0	0	0	0	['タバコ', 'お酒', '覚せい剤', '市販薬（咳止めなど）']	タバコ	シンナー	お酒	市販薬	大麻	1	1回	変わらない	0	[]
1/21/2021 15:11:23	1	1	24	0	1	1	短大・専門学校卒業	1	0	[]	0	0	0	1	['その他']	0	1	1	19	5	1	週1～4日未満	0	['乾燥大麻', '電子タバコ', 'エディブル（食品）']	['“ハイ”になること（高揚感、多幸感）', '気ばらし、リラックスのための気分転換', '仕事、学業、家事などのパフォーマンス向上', '仲間意識の強化、所属感の向上', '神秘的・宗教的体験']	[]	0	1	['不安', '嘔気、嘔吐']	1回	大した問題ではなかった	数分から数時間	0	0	0	0	0	0	['タバコ', 'お酒', '幻覚薬（LSD、MDMAなど）']	お酒	タバコ	大麻	幻覚薬		0			0	[]
1/21/2021 15:11:51	1	1	34	1	1	1	高校卒業	1	0	[]	0	0	0	1	['その他']	0	0	1	19	15	1	月1回未満	0	['乾燥大麻', '大麻樹脂（ハシシ、ワックス）', '電子タバコ', 'エディブル（食品）']	['“ハイ”になること（高揚感、多幸感）', '気ばらし、リラックスのための気分転換', '仕事、学業、家事などのパフォーマンス向上', '仲間意識の強化、所属感の向上', '心理的苦痛（不安、あせり、抑うつ気分など）の緩和', '身体的苦痛（痛み、しびれ、めまい、不眠など）の緩和', '神秘的・宗教的体験', '性感の増強', 'その他']	['意図したより大量、または長期間に使用してしまう']	0	1	['無気力', 'その他']	2~5回	大した問題ではなかった	数時間から1日	0	0	0	1	0	0	['タバコ', 'お酒', 'コカイン', '幻覚薬（LSD、MDMAなど）', '市販薬（咳止めなど）']	お酒	タバコ	大麻	覚醒剤		0			0	[]
1/21/2021 15:12:25	1	1	29	1	1	1	大学卒業	1	1	['その他']	19	1	0	0	[]	0	0	1	29	0	0		29	['乾燥大麻']	['“ハイ”になること（高揚感、多幸感）', '身体的苦痛（痛み、しびれ、めまい、不眠など）の緩和']	[]	0	0	[]				0	0	0	0	0	0	['タバコ', 'お酒']	お酒	タバコ	大麻			1	1回	使用をやめた	0	[]
1/21/2021 15:12:27	1	1	39	1	1	1	短大・専門学校卒業	1	0	[]	0	0	0	0	[]	0	0	1	24	15	1	月1回未満	0	['乾燥大麻']	['気ばらし、リラックスのための気分転換', '心理的苦痛（不安、あせり、抑うつ気分など）の緩和']	[]	0	0	[]				0	0	0	0	0	0	['タバコ', 'お酒']	タバコ	お酒	大麻			0			0	[]
1/21/2021 15:12:31	1	1	49	1	1	1	大学卒業	1	1	['気分障害（うつ病、うつ状態、双極性障害）']	24	1	1	1	['統合失調症', '注意欠陥・多動症候群（ADHD）']	0	0	1	24	25	1	週4日以上	0	['乾燥大麻', '大麻樹脂（ハシシ、ワックス）', '電子タバコ', 'エディブル（食品）']	['“ハイ”になること（高揚感、多幸感）', '気ばらし、リラックスのための気分転換', '仕事、学業、家事などのパフォーマンス向上', '仲間意識の強化、所属感の向上', '心理的苦痛（不安、あせり、抑うつ気分など）の緩和', '身体的苦痛（痛み、しびれ、めまい、不眠など）の緩和', '病気の治癒（がんの副作用緩和、など）', '神秘的・宗教的体験', '性感の増強']	[]	0	1	['不安', '妄想', '嘔気、嘔吐']	1回	苦痛を伴うが自分一人で対応できた	数分から数時間	0	0	0	0	0	0	['タバコ', 'お酒', '自然系の幻覚剤（幻覚キノコ、アヤワスカ、ペヨーテなど）', 'ベンゾジアゼピン系睡眠薬', '市販薬（咳止めなど）']	お酒	タバコ	大麻	ベンゾジアゼピン系睡眠薬	市販薬	1	1回	使用が増えた	0	[]
1/21/2021 15:12:45	1	1	29	1	1	1	中学卒業	1	0	[]	0	0	0	0	[]	0	0	1	24	5	1	月1回未満	0	['乾燥大麻']	['気ばらし、リラックスのための気分転換', '仕事、学業、家事などのパフォーマンス向上']	['大麻のため、他の活動が疎かになる']	0	0	[]				0	0	0	0	0	0	['タバコ', 'お酒', '幻覚薬（LSD、MDMAなど）']	タバコ	お酒	大麻	幻覚薬		0			0	[]
1/21/2021 15:13:15	1	1	34	1	1	1	高校卒業	1	0	[]	0	0	0	0	[]	0	0	1	24	10	0		29	['乾燥大麻', '大麻樹脂（ハシシ、ワックス）', '電子タバコ', 'エディブル（食品）']	['気ばらし、リラックスのための気分転換', '仕事、学業、家事などのパフォーマンス向上']	[]	0	0	[]				0	0	0	0	0	0	['お酒', 'コカイン', '幻覚薬（LSD、MDMAなど）', '市販薬（咳止めなど）']	タバコ	お酒	大麻	コカイン	自然系の幻覚剤	0			0	[]
1/21/2021 15:13:45	1	1	44	1	1	1	高校卒業	1	0	[]	0	0	0	0	[]	0	1	1	24	20	1	週4日以上	0	['乾燥大麻', '大麻樹脂（ハシシ、ワックス）', '電子タバコ', 'エディブル（食品）']	['“ハイ”になること（高揚感、多幸感）', '気ばらし、リラックスのための気分転換', '心理的苦痛（不安、あせり、抑うつ気分など）の緩和', '身体的苦痛（痛み、しびれ、めまい、不眠など）の緩和']	[]	0	0	[]				0	0	0	0	0	0	['タバコ', 'お酒', 'シンナー']	タバコ	お酒	大麻			0			1	['それ以外（MDMA、LSDなど）']
1/21/2021 15:13:45	1	1	29	1	1	1	大学卒業	1	0	[]	0	0	0	0	[]	0	0	1	29	0	1	週1～4日未満	0	['乾燥大麻']	['心理的苦痛（不安、あせり、抑うつ気分など）の緩和', '身体的苦痛（痛み、しびれ、めまい、不眠など）の緩和']	[]	0	0	[]				0	0	0	0	0	0	['タバコ', 'お酒', '市販薬（咳止めなど）']	お酒	タバコ	大麻	該当なし	該当なし	0			0	[]
1/21/2021 15:13:47	1	1	39	1	1	1	中学卒業	1	0	[]	0	0	0	0	[]	0	0	1	19	20	0		39	['乾燥大麻', '大麻樹脂（ハシシ、ワックス）']	['“ハイ”になること（高揚感、多幸感）', '気ばらし、リラックスのための気分転換', '性感の増強']	[]	0	0	[]				0	0	0	0	0	0	['タバコ', 'お酒', '幻覚薬（LSD、MDMAなど）']	タバコ	お酒	大麻	幻覚薬	コカイン	0			0	[]
1/21/2021 15:14:01	1	1	49	1	1	1	高校卒業	1	0	[]	0	0	0	0	[]	0	0	1	24	25	0		44	['乾燥大麻']	['気ばらし、リラックスのための気分転換', '心理的苦痛（不安、あせり、抑うつ気分など）の緩和', '身体的苦痛（痛み、しびれ、めまい、不眠など）の緩和']	[]	0	0	[]				0	0	0	0	0	0	['タバコ', 'お酒', '自然系の幻覚剤（幻覚キノコ、アヤワスカ、ペヨーテなど）']	タバコ	お酒	大麻	自然系の幻覚剤		0			0	[]
1/21/2021 15:14:13	1	1	34	1	1	1	大学卒業	1	1	['気分障害（うつ病、うつ状態、双極性障害）', '注意欠陥・多動症候群（ADHD）']	14	0	0	1	['気分障害（うつ病、うつ状態、双極性障害）', '統合失調症', '摂食障害（拒食症）', 'パーソナリティ障害']	1	1	1	24	10	1	月1回～週1回未満	0	['乾燥大麻', '大麻樹脂（ハシシ、ワックス）', '電子タバコ']	['“ハイ”になること（高揚感、多幸感）', '気ばらし、リラックスのための気分転換', '心理的苦痛（不安、あせり、抑うつ気分など）の緩和', '神秘的・宗教的体験']	['意図したより大量、または長期間に使用してしまう', '社会的、対人的な問題が生じて悪化しているにも関わらず使用を続ける', '大麻のため、他の活動が疎かになる']	1	1	['妄想', '嘔気、嘔吐', '無気力']	11回以上	大した問題ではなかった	数時間から1日	0	0	0	1	1	0	['タバコ', 'お酒', 'コカイン', '幻覚薬（LSD、MDMAなど）']	お酒	タバコ	大麻	幻覚薬	コカイン	0			0	[]
1/21/2021 15:14:36	1	1	29	1	1	1	大学卒業	1	0	[]	0	0	0	0	[]	0	0	1	24	5	0		24	['乾燥大麻']	['“ハイ”になること（高揚感、多幸感）', '気ばらし、リラックスのための気分転換', '仕事、学業、家事などのパフォーマンス向上', '心理的苦痛（不安、あせり、抑うつ気分など）の緩和']	[]	0	0	[]				0	0	0	0	0	0	['タバコ', 'お酒']	タバコ	お酒				0			0	[]
1/21/2021 15:14:45	1	1	19	1	1	1	中学卒業	1	1	['その他']	14	1	0	0	[]	0	0	1	19	0	1	月1回未満	0	['乾燥大麻']	['“ハイ”になること（高揚感、多幸感）', '気ばらし、リラックスのための気分転換', '心理的苦痛（不安、あせり、抑うつ気分など）の緩和', '身体的苦痛（痛み、しびれ、めまい、不眠など）の緩和']	[]	0	0	[]				0	0	0	0	0	0	['タバコ', 'お酒']	お酒	タバコ	大麻	該当なし	該当なし	0			0	[]
1/21/2021 15:14:52	1	1	44	1	1	1	高校卒業	1	0	[]	0	0	0	0	[]	0	0	1	19	25	0		39	['乾燥大麻', '大麻樹脂（ハシシ、ワックス）']	['気ばらし、リラックスのための気分転換', '仕事、学業、家事などのパフォーマンス向上', '身体的苦痛（痛み、しびれ、めまい、不眠など）の緩和']	[]	0	0	[]				0	0	0	0	0	0	['タバコ', 'お酒']	タバコ	大麻	お酒			0			0	[]
1/21/2021 15:15:55	1	1	24	1	1	1	中学卒業	1	0	[]	0	0	0	0	[]	0	1	1	24	0	1	週1～4日未満	0	['乾燥大麻', '大麻樹脂（ハシシ、ワックス）', '電子タバコ', 'エディブル（食品）']	['“ハイ”になること（高揚感、多幸感）', '気ばらし、リラックスのための気分転換', '仕事、学業、家事などのパフォーマンス向上', '神秘的・宗教的体験']	[]	0	1	['不安']	2~5回	大した問題ではなかった	数分から数時間	0	0	0	0	0	0	['タバコ', 'お酒', 'コカイン', '自然系の幻覚剤（幻覚キノコ、アヤワスカ、ペヨーテなど）', '幻覚薬（LSD、MDMAなど）', 'オピオイド（ヘロイン、モルヒネ、あへん、医療用麻薬）', 'ベンゾジアゼピン系睡眠薬', '市販薬（咳止めなど）']	お酒	タバコ	大麻	オピオイド	自然系の幻覚剤	0			0	[]
1/21/2021 15:16:40	1	1	44	1	1	1	高校卒業	1	0	[]	0	0	0	0	[]	0	0	1	19	25	0		24	['乾燥大麻', '大麻樹脂（ハシシ、ワックス）', 'エディブル（食品）']	['“ハイ”になること（高揚感、多幸感）', '気ばらし、リラックスのための気分転換', '仕事、学業、家事などのパフォーマンス向上', '仲間意識の強化、所属感の向上', '心理的苦痛（不安、あせり、抑うつ気分など）の緩和', '身体的苦痛（痛み、しびれ、めまい、不眠など）の緩和']	[]	0	1	['不安', '妄想']	1回	大した問題ではなかった	数分から数時間	0	0	0	0	0	0	['タバコ', 'お酒']	お酒	タバコ	大麻			0			0	[]
1/21/2021 15:17:42	1	1	29	0	1	1	短大・専門学校卒業	1	0	[]	0	0	0	0	[]	0	0	1	19	10	1	週1～4日未満	0	['乾燥大麻']	['気ばらし、リラックスのための気分転換', '身体的苦痛（痛み、しびれ、めまい、不眠など）の緩和']	[]	0	0	[]				0	0	0	0	0	0	['タバコ', 'お酒']	お酒	タバコ	大麻	該当なし		0			0	[]
1/21/2021 15:17:56	1	1	29	1	1	1	高校卒業	1	0	[]	0	0	0	0	[]	0	0	1	19	10	1	月1回～週1回未満	0	['乾燥大麻', '電子タバコ']	['“ハイ”になること（高揚感、多幸感）', '気ばらし、リラックスのための気分転換', '身体的苦痛（痛み、しびれ、めまい、不眠など）の緩和']	[]	0	1	['不安']	1回	大した問題ではなかった	数分から数時間	0	0	0	0	0	0	['タバコ', 'お酒', '幻覚薬（LSD、MDMAなど）']	タバコ	大麻	お酒	幻覚薬	該当なし	0			0	[]
1/21/2021 15:18:00	1	1	39	1	1	1	高校卒業	1	1	['気分障害（うつ病、うつ状態、双極性障害）']	34	1	0	0	[]	0	0	1	39	0	1	週1～4日未満	0	['乾燥大麻', '電子タバコ']	['“ハイ”になること（高揚感、多幸感）', '気ばらし、リラックスのための気分転換', '心理的苦痛（不安、あせり、抑うつ気分など）の緩和', '身体的苦痛（痛み、しびれ、めまい、不眠など）の緩和']	['大麻を入手、使用するために多くの時間を費やす']	0	0	[]				0	0	0	0	0	0	['タバコ', 'お酒', '自然系の幻覚剤（幻覚キノコ、アヤワスカ、ペヨーテなど）', '幻覚薬（LSD、MDMAなど）']	タバコ	お酒	自然系の幻覚剤	幻覚薬		0			0	[]
1/21/2021 15:19:20	1	1	24	1	1	1	中学卒業	1	0	[]	0	0	0	0	[]	0	0	1	19	5	1	月1回～週1回未満	0	['乾燥大麻']	['“ハイ”になること（高揚感、多幸感）', '気ばらし、リラックスのための気分転換', '心理的苦痛（不安、あせり、抑うつ気分など）の緩和']	[]	0	0	[]				0	0	0	0	0	0	['タバコ', 'お酒']	タバコ	お酒	大麻			0			0	[]
1/21/2021 15:19:21	1	1	19	1	1	1	高校卒業	1	0	[]	0	0	0	0	[]	0	0	1	19	0	1	週4日以上	0	['乾燥大麻', '大麻樹脂（ハシシ、ワックス）', '電子タバコ', 'エディブル（食品）']	['仕事、学業、家事などのパフォーマンス向上', '心理的苦痛（不安、あせり、抑うつ気分など）の緩和', '身体的苦痛（痛み、しびれ、めまい、不眠など）の緩和', '病気の治癒（がんの副作用緩和、など）']	[]	0	0	[]				0	0	0	0	0	0	['タバコ', 'お酒']	お酒	タバコ	大麻			0			0	[]
1/21/2021 15:19:33	1	1	34	1	1	1	短大・専門学校卒業	1	0	[]	0	0	0	0	[]	0	0	1	19	15	0		29	['乾燥大麻', '大麻樹脂（ハシシ、ワックス）']	['“ハイ”になること（高揚感、多幸感）', '気ばらし、リラックスのための気分転換', '仕事、学業、家事などのパフォーマンス向上']	[]	0	1	['不安', '妄想']	1回	苦痛を伴うが自分一人で対応できた	数分から数時間	0	0	0	0	0	0	['タバコ', 'お酒', 'コカイン']	タバコ	お酒	コカイン	大麻		0			0	[]
1/21/2021 15:19:50	1	1	64	1	1	1	大学卒業	0	0	[]	0	0	0	0	[]	0	0	1	24	40	1	月1回未満	0	['乾燥大麻', '大麻樹脂（ハシシ、ワックス）']	['“ハイ”になること（高揚感、多幸感）', '気ばらし、リラックスのための気分転換', '仕事、学業、家事などのパフォーマンス向上', '仲間意識の強化、所属感の向上', '心理的苦痛（不安、あせり、抑うつ気分など）の緩和', '身体的苦痛（痛み、しびれ、めまい、不眠など）の緩和', '性感の増強']	[]	0	0	[]				0	0	0	0	0	0	['タバコ', 'お酒', '市販薬（咳止めなど）']	タバコ	お酒	大麻	市販薬	該当なし	1	1回	使用が減った	0	[]
1/21/2021 15:19:54	1	1	29	1	1	1	大学卒業	1	0	[]	0	0	0	0	[]	1	0	1	19	10	1	週1～4日未満	0	['乾燥大麻', '電子タバコ']	['“ハイ”になること（高揚感、多幸感）', '気ばらし、リラックスのための気分転換', '仕事、学業、家事などのパフォーマンス向上', '心理的苦痛（不安、あせり、抑うつ気分など）の緩和', '身体的苦痛（痛み、しびれ、めまい、不眠など）の緩和']	[]	0	0	[]				0	0	0	0	0	0	['タバコ', 'お酒']	タバコ	お酒	大麻			0			0	[]
1/21/2021 15:19:57	1	1	19	1	1	1	中学卒業	1	1	['その他']	14	1	1	0	[]	1	0	1	19	0	1	週1～4日未満	0	['乾燥大麻', '大麻樹脂（ハシシ、ワックス）', '電子タバコ']	['“ハイ”になること（高揚感、多幸感）', '気ばらし、リラックスのための気分転換']	['大麻を入手、使用するために多くの時間を費やす', '大麻のため、他の活動が疎かになる', '物理的に危険な状況でも大麻を継続的に使用する（例：自動車の運転など）']	1	1	['その他']	2~5回	大した問題ではなかった	数分から数時間	0	0	0	0	0	0	['タバコ', 'お酒', 'コカイン']	大麻	タバコ	お酒	覚醒剤	覚醒剤	0			0	[]
1/21/2021 15:20:02	1	1	19	1	1	1	中学卒業	1	1	['その他']	14	1	1	0	[]	1	0	1	19	0	1	週1～4日未満	0	['乾燥大麻', '大麻樹脂（ハシシ、ワックス）', '電子タバコ']	['“ハイ”になること（高揚感、多幸感）', '気ばらし、リラックスのための気分転換']	['大麻を入手、使用するために多くの時間を費やす', '大麻のため、他の活動が疎かになる', '物理的に危険な状況でも大麻を継続的に使用する（例：自動車の運転など）']	1	1	['その他']	2~5回	大した問題ではなかった	数分から数時間	0	0	0	0	0	0	['タバコ', 'お酒', 'コカイン']	大麻	タバコ	お酒	覚醒剤	覚醒剤	0			0	[]
1/21/2021 15:20:08	1	1	24	1	1	1	中学卒業	1	0	[]	0	0	0	0	[]	0	0	1	19	5	1	週4日以上	0	['乾燥大麻', '大麻樹脂（ハシシ、ワックス）', '電子タバコ', 'エディブル（食品）']	['“ハイ”になること（高揚感、多幸感）', '気ばらし、リラックスのための気分転換', '仕事、学業、家事などのパフォーマンス向上', '仲間意識の強化、所属感の向上']	['意図したより大量、または長期間に使用してしまう', '極端な耐性がついてくる']	1	1	['嘔気、嘔吐', '無気力']	2~5回	大した問題ではなかった	数分から数時間	0	0	0	1	0	0	['タバコ', 'お酒', '覚せい剤', 'コカイン', '自然系の幻覚剤（幻覚キノコ、アヤワスカ、ペヨーテなど）', '幻覚薬（LSD、MDMAなど）', '市販薬（咳止めなど）']	お酒	タバコ	大麻	覚醒剤		0			0	[]
1/21/2021 15:20:08	1	1	39	0	1	1	中学卒業	1	0	[]	0	0	0	0	[]	0	0	1	24	15	0		34	['乾燥大麻']	['“ハイ”になること（高揚感、多幸感）', '気ばらし、リラックスのための気分転換', '性感の増強']	[]	0	1	['嘔気、嘔吐']	2~5回	苦痛を伴うが自分一人で対応できた	数分から数時間	0	0	0	0	0	0	['タバコ', 'お酒', '市販薬（咳止めなど）']	市販薬	お酒	タバコ	大麻	該当なし	0			0	[]
1/21/2021 15:20:09	1	1	34	1	1	1	高校卒業	1	0	[]	0	0	0	1	['気分障害（うつ病、うつ状態、双極性障害）', '不安障害']	0	1	1	24	10	0		29	['乾燥大麻']	['仕事、学業、家事などのパフォーマンス向上', '心理的苦痛（不安、あせり、抑うつ気分など）の緩和', '身体的苦痛（痛み、しびれ、めまい、不眠など）の緩和']	[]	0	0	[]				0	0	0	0	0	0	['タバコ', 'お酒', 'ベンゾジアゼピン系睡眠薬']	タバコ	お酒	ベンゾジアゼピン系睡眠薬	大麻		0			0	[]
1/21/2021 15:20:40	1	1	19	1	1	1	高校卒業	1	0	[]	0	0	0	0	[]	0	0	1	19	0	1	週4日以上	0	['乾燥大麻', '電子タバコ', 'エディブル（食品）']	['“ハイ”になること（高揚感、多幸感）', '気ばらし、リラックスのための気分転換', '仕事、学業、家事などのパフォーマンス向上', '仲間意識の強化、所属感の向上', '心理的苦痛（不安、あせり、抑うつ気分など）の緩和', '身体的苦痛（痛み、しびれ、めまい、不眠など）の緩和']	['大麻を入手、使用するために多くの時間を費やす']	0	0	[]				0	0	0	0	0	0	['タバコ', 'お酒']	お酒	タバコ	大麻			0			0	[]
1/21/2021 15:21:02	1	1	29	1	1	1	中学卒業	1	0	[]	0	0	0	0	[]	0	0	1	19	10	1	週4日以上	0	['乾燥大麻', '大麻樹脂（ハシシ、ワックス）', '電子タバコ']	['“ハイ”になること（高揚感、多幸感）', '仕事、学業、家事などのパフォーマンス向上', '仲間意識の強化、所属感の向上', '心理的苦痛（不安、あせり、抑うつ気分など）の緩和', '身体的苦痛（痛み、しびれ、めまい、不眠など）の緩和', '性感の増強']	[]	0	1	['嘔気、嘔吐']	1回	大した問題ではなかった	数分から数時間	0	0	0	0	0	0	['タバコ', 'お酒']	お酒	タバコ	大麻			0			0	[]
1/21/2021 15:21:02	1	1	44	1	1	1	高校卒業	1	0	[]	0	0	0	0	[]	0	0	1	19	25	1	週4日以上	0	['乾燥大麻', '大麻樹脂（ハシシ、ワックス）', '電子タバコ', 'エディブル（食品）']	['“ハイ”になること（高揚感、多幸感）', '気ばらし、リラックスのための気分転換', '仕事、学業、家事などのパフォーマンス向上', '仲間意識の強化、所属感の向上', '心理的苦痛（不安、あせり、抑うつ気分など）の緩和', '身体的苦痛（痛み、しびれ、めまい、不眠など）の緩和', '病気の治癒（がんの副作用緩和、など）']	[]	0	0	[]				0	0	0	0	0	0	['タバコ', 'お酒', 'シンナー']	タバコ	シンナー	お酒	大麻		0			0	[]
1/21/2021 15:21:06	1	1	29	1	1	1	高校卒業	1	0	[]	0	0	0	0	[]	0	0	1	24	5	1	週1～4日未満	0	['乾燥大麻', '大麻樹脂（ハシシ、ワックス）', '電子タバコ', 'エディブル（食品）']	['“ハイ”になること（高揚感、多幸感）', '気ばらし、リラックスのための気分転換']	[]	0	0	[]				0	0	0	0	0	0	['タバコ', 'お酒']	タバコ	お酒	大麻	コカイン	覚醒剤	0			0	[]
1/21/2021 15:21:27	1	1	39	1	1	1	短大・専門学校卒業	1	0	[]	0	0	0	0	[]	0	0	1	19	20	1	週1～4日未満	0	['乾燥大麻', '大麻樹脂（ハシシ、ワックス）', '電子タバコ']	['“ハイ”になること（高揚感、多幸感）', '気ばらし、リラックスのための気分転換', '仕事、学業、家事などのパフォーマンス向上', '心理的苦痛（不安、あせり、抑うつ気分など）の緩和', '身体的苦痛（痛み、しびれ、めまい、不眠など）の緩和', '病気の治癒（がんの副作用緩和、など）', '性感の増強']	[]	0	0	[]				0	0	0	0	0	0	['タバコ', 'お酒', '覚せい剤', 'コカイン', '自然系の幻覚剤（幻覚キノコ、アヤワスカ、ペヨーテなど）', '幻覚薬（LSD、MDMAなど）']	タバコ	お酒	自然系の幻覚剤	大麻	コカイン	0			0	[]
1/21/2021 15:22:09	1	1	44	1	1	1	大学卒業	1	0	[]	0	0	0	0	[]	0	0	1	24	20	1	週1～4日未満	0	['乾燥大麻', '大麻樹脂（ハシシ、ワックス）', '電子タバコ', 'エディブル（食品）']	['“ハイ”になること（高揚感、多幸感）', '気ばらし、リラックスのための気分転換', '仲間意識の強化、所属感の向上', '心理的苦痛（不安、あせり、抑うつ気分など）の緩和']	[]	0	0	[]				0	0	0	0	0	0	['タバコ', '自然系の幻覚剤（幻覚キノコ、アヤワスカ、ペヨーテなど）', '幻覚薬（LSD、MDMAなど）']	タバコ	お酒	大麻	自然系の幻覚剤	幻覚薬	0			0	[]
1/21/2021 15:22:40	1	1	24	1	1	1	中学卒業	1	0	[]	0	0	0	1	['気分障害（うつ病、うつ状態、双極性障害）']	1	0	1	19	5	1	週4日以上	0	['乾燥大麻', '大麻樹脂（ハシシ、ワックス）', '電子タバコ', 'エディブル（食品）']	['“ハイ”になること（高揚感、多幸感）', '気ばらし、リラックスのための気分転換', '仕事、学業、家事などのパフォーマンス向上', '仲間意識の強化、所属感の向上', '心理的苦痛（不安、あせり、抑うつ気分など）の緩和', '身体的苦痛（痛み、しびれ、めまい、不眠など）の緩和', '神秘的・宗教的体験', '性感の増強']	[]	0	0	[]				0	0	0	0	0	0	['タバコ', 'お酒', '市販薬（咳止めなど）']	タバコ	お酒	大麻	大麻	大麻	0			0	[]
1/21/2021 15:23:50	1	1	24	1	1	1	高校卒業	0	0	[]	0	0	0	0	[]	0	0	1	19	5	1	週4日以上	0	['乾燥大麻', '大麻樹脂（ハシシ、ワックス）', '電子タバコ']	['“ハイ”になること（高揚感、多幸感）', '気ばらし、リラックスのための気分転換', '仕事、学業、家事などのパフォーマンス向上', '仲間意識の強化、所属感の向上', '心理的苦痛（不安、あせり、抑うつ気分など）の緩和', '身体的苦痛（痛み、しびれ、めまい、不眠など）の緩和', 'その他']	[]	0	0	[]				0	0	0	0	0	0	['タバコ', 'お酒']	大麻	タバコ	お酒			0			0	[]
1/21/2021 15:23:53	1	1	24	1	1	1	高校卒業	1	0	[]	0	0	0	0	[]	0	0	1	19	5	1	週4日以上	0	['乾燥大麻', '大麻樹脂（ハシシ、ワックス）', '電子タバコ']	['“ハイ”になること（高揚感、多幸感）', '気ばらし、リラックスのための気分転換', '心理的苦痛（不安、あせり、抑うつ気分など）の緩和']	[]	0	0	[]				0	0	0	0	0	0	['タバコ', 'お酒']	タバコ	お酒	大麻	該当なし	該当なし	0			0	[]
1/21/2021 15:25:35	1	1	24	1	1	1	高校卒業	1	0	[]	0	0	0	0	[]	0	0	1	19	5	0		24	['乾燥大麻', 'エディブル（食品）']	['“ハイ”になること（高揚感、多幸感）', '気ばらし、リラックスのための気分転換']	[]	0	0	[]				0	0	0	0	0	0	['タバコ', 'お酒']	お酒	タバコ	大麻			0			0	[]
1/21/2021 15:26:02	1	1	39	1	1	1	短大・専門学校卒業	1	0	[]	0	0	0	0	[]	0	0	1	29	10	1	月1回未満	0	['乾燥大麻', '大麻樹脂（ハシシ、ワックス）', 'エディブル（食品）']	['“ハイ”になること（高揚感、多幸感）', '気ばらし、リラックスのための気分転換', '神秘的・宗教的体験', '性感の増強']	[]	0	0	[]				0	0	0	0	0	0	['タバコ', 'お酒']	タバコ	お酒	大麻			0			0	[]
1/21/2021 15:26:20	1	1	29	1	1	1	高校卒業	1	1	['気分障害（うつ病、うつ状態、双極性障害）']	19	1	0	0	[]	0	0	1	24	5	1	月1回～週1回未満	0	['乾燥大麻', '電子タバコ']	['“ハイ”になること（高揚感、多幸感）', '気ばらし、リラックスのための気分転換', '心理的苦痛（不安、あせり、抑うつ気分など）の緩和', '身体的苦痛（痛み、しびれ、めまい、不眠など）の緩和']	[]	0	1	['不安', '嘔気、嘔吐']	2~5回	苦痛を伴うが自分一人で対応できた	数分から数時間	0	0	0	0	0	0	['タバコ', 'お酒', 'コカイン', '幻覚薬（LSD、MDMAなど）', 'ベンゾジアゼピン系睡眠薬', '市販薬（咳止めなど）']	お酒	タバコ	市販薬	ベンゾジアゼピン系睡眠薬	大麻	0			0	[]
1/21/2021 15:26:33	1	1	44	0	1	1	短大・専門学校卒業	1	0	[]	0	0	0	0	[]	0	0	1	34	10	1	月1回～週1回未満	0	['乾燥大麻']	['“ハイ”になること（高揚感、多幸感）', '気ばらし、リラックスのための気分転換']	[]	0	0	[]				0	0	0	0	0	0	['タバコ', 'お酒']	タバコ	お酒	大麻	該当なし	該当なし	0			0	[]
1/21/2021 15:26:35	1	1	24	1	1	1	短大・専門学校卒業	1	0	[]	0	0	0	0	[]	1	0	1	19	5	1	週4日以上	0	['乾燥大麻', '大麻樹脂（ハシシ、ワックス）', '電子タバコ', 'エディブル（食品）']	['“ハイ”になること（高揚感、多幸感）', '気ばらし、リラックスのための気分転換', '仕事、学業、家事などのパフォーマンス向上', '仲間意識の強化、所属感の向上', '心理的苦痛（不安、あせり、抑うつ気分など）の緩和', '身体的苦痛（痛み、しびれ、めまい、不眠など）の緩和', '神秘的・宗教的体験', '性感の増強']	['物理的に危険な状況でも大麻を継続的に使用する（例：自動車の運転など）']	0	1	['不安', '嘔気、嘔吐']	2~5回	大した問題ではなかった	数分から数時間	0	0	0	0	0	0	['タバコ', 'お酒', '幻覚薬（LSD、MDMAなど）']	お酒	タバコ	大麻			0			0	[]
1/21/2021 15:28:02	1	1	29	1	1	1	中学卒業	1	0	[]	0	0	0	0	[]	0	0	1	24	5	1	月1回～週1回未満	0	['乾燥大麻', '大麻樹脂（ハシシ、ワックス）', '電子タバコ']	['“ハイ”になること（高揚感、多幸感）', '気ばらし、リラックスのための気分転換', '仕事、学業、家事などのパフォーマンス向上', '心理的苦痛（不安、あせり、抑うつ気分など）の緩和', '身体的苦痛（痛み、しびれ、めまい、不眠など）の緩和', '病気の治癒（がんの副作用緩和、など）', 'その他']	[]	0	0	[]				0	0	0	0	0	0	['タバコ', 'お酒']	タバコ	お酒	大麻			0			0	[]
1/21/2021 15:28:22	1	1	29	1	1	1	高校卒業	1	0	[]	0	0	0	0	[]	1	0	1	24	5	1	週4日以上	0	['乾燥大麻', '電子タバコ']	['“ハイ”になること（高揚感、多幸感）', '気ばらし、リラックスのための気分転換', '仕事、学業、家事などのパフォーマンス向上', '仲間意識の強化、所属感の向上', '心理的苦痛（不安、あせり、抑うつ気分など）の緩和', '身体的苦痛（痛み、しびれ、めまい、不眠など）の緩和', '性感の増強']	[]	0	1	['その他']	1回	苦痛を伴うが自分一人で対応できた	数分から数時間	0	0	0	0	0	0	['タバコ', 'お酒']	タバコ	お酒	大麻			0			0	[]
1/21/2021 15:29:46	1	1	39	1	1	1	高校卒業	1	0	[]	0	0	0	0	[]	0	0	1	19	20	1	月1回未満	0	['乾燥大麻']	['“ハイ”になること（高揚感、多幸感）', '気ばらし、リラックスのための気分転換', '仕事、学業、家事などのパフォーマンス向上', '心理的苦痛（不安、あせり、抑うつ気分など）の緩和', '身体的苦痛（痛み、しびれ、めまい、不眠など）の緩和']	[]	0	0	[]				0	0	0	0	0	0	['タバコ', 'お酒', 'ベンゾジアゼピン系睡眠薬', '市販薬（咳止めなど）']	タバコ	お酒	ベンゾジアゼピン系睡眠薬	市販薬	該当なし	0			0	[]
1/21/2021 15:29:48	1	1	29	1	1	1	中学卒業	1	0	[]	0	0	0	0	[]	0	0	1	29	0	0		29	['乾燥大麻']	['気ばらし、リラックスのための気分転換']	[]	0	0	[]				0	0	0	0	0	0	['タバコ', 'お酒', 'シンナー']	タバコ	お酒	シンナー	大麻		0			0	[]
1/21/2021 15:29:52	1	1	34	1	1	1	中学卒業	1	0	[]	0	0	0	0	[]	0	0	1	19	15	1	週4日以上	0	['乾燥大麻', '大麻樹脂（ハシシ、ワックス）', '電子タバコ', 'エディブル（食品）']	['気ばらし、リラックスのための気分転換', '身体的苦痛（痛み、しびれ、めまい、不眠など）の緩和', 'その他']	[]	0	0	[]				0	0	0	0	0	0	['タバコ', 'お酒', '覚せい剤', 'シンナー', 'コカイン']	タバコ	お酒	シンナー	覚醒剤	大麻	0			0	[]
1/21/2021 15:30:12	1	1	24	0	1	1	高校卒業	1	1	['気分障害（うつ病、うつ状態、双極性障害）', 'その他']	24	1	1	0	[]	0	0	1	24	0	1	週1～4日未満	0	['乾燥大麻']	['気ばらし、リラックスのための気分転換', '仕事、学業、家事などのパフォーマンス向上', '心理的苦痛（不安、あせり、抑うつ気分など）の緩和']	[]	0	1	['不安', '幻覚', '抑うつ気分']	2~5回	苦痛を伴うが自分一人で対応できた	数分から数時間	0	0	0	0	0	0	['タバコ', 'お酒', '幻覚薬（LSD、MDMAなど）', '市販薬（咳止めなど）']	市販薬	お酒	タバコ	覚醒剤		0			0	[]
1/21/2021 15:30:15	1	1	24	1	1	1	高校卒業	1	0	[]	0	0	0	0	[]	0	0	1	19	5	1	週1～4日未満	0	['乾燥大麻', '電子タバコ']	['気ばらし、リラックスのための気分転換', '仲間意識の強化、所属感の向上']	[]	0	1	['嘔気、嘔吐']	1回	大した問題ではなかった	数分から数時間	0	0	0	0	0	0	['幻覚薬（LSD、MDMAなど）']	大麻	幻覚薬				0			0	[]
1/21/2021 15:30:35	1	1	24	1	1	1	中学卒業	1	0	[]	0	0	0	0	[]	1	1	1	19	5	1	週4日以上	0	['乾燥大麻', '大麻樹脂（ハシシ、ワックス）', '電子タバコ']	['“ハイ”になること（高揚感、多幸感）', '気ばらし、リラックスのための気分転換', '仕事、学業、家事などのパフォーマンス向上', '仲間意識の強化、所属感の向上', '性感の増強']	[]	0	0	[]				0	0	0	0	0	0	['タバコ', 'お酒', 'コカイン', '幻覚薬（LSD、MDMAなど）']	お酒	タバコ	大麻	コカイン	幻覚薬	0			0	[]
1/21/2021 15:31:10	1	1	49	1	1	1	大学卒業	1	0	[]	0	0	0	0	[]	0	0	1	24	25	1	週1～4日未満	0	['乾燥大麻', '大麻樹脂（ハシシ、ワックス）']	['“ハイ”になること（高揚感、多幸感）', '気ばらし、リラックスのための気分転換', '仕事、学業、家事などのパフォーマンス向上', '心理的苦痛（不安、あせり、抑うつ気分など）の緩和', '身体的苦痛（痛み、しびれ、めまい、不眠など）の緩和']	[]	0	1	['不安', '妄想']	6~10回	大した問題ではなかった	数分から数時間	0	0	0	0	0	0	['タバコ', 'お酒', '覚せい剤']	お酒	タバコ	覚醒剤	大麻	該当なし	0			0	[]
1/21/2021 15:31:39	1	1	44	1	1	1	高校卒業	1	1	['その他']	29	1	0	0	[]	0	0	1	19	25	1	週4日以上	0	['乾燥大麻', '大麻樹脂（ハシシ、ワックス）', '電子タバコ']	['“ハイ”になること（高揚感、多幸感）', '気ばらし、リラックスのための気分転換', '仕事、学業、家事などのパフォーマンス向上', '仲間意識の強化、所属感の向上', '心理的苦痛（不安、あせり、抑うつ気分など）の緩和', '身体的苦痛（痛み、しびれ、めまい、不眠など）の緩和', '神秘的・宗教的体験', '性感の増強']	['物理的に危険な状況でも大麻を継続的に使用する（例：自動車の運転など）']	0	1	['不安']	2~5回	大した問題ではなかった	数分から数時間	0	0	0	0	0	0	['タバコ', 'お酒', '覚せい剤', 'コカイン', '幻覚薬（LSD、MDMAなど）', 'ベンゾジアゼピン系睡眠薬', '市販薬（咳止めなど）']	タバコ	お酒	大麻	覚醒剤		0			0	[]
1/21/2021 15:32:33	1	1	39	1	1	1	高校卒業	1	0	[]	0	0	0	0	[]	0	0	1	29	10	0		29	['乾燥大麻']	['身体的苦痛（痛み、しびれ、めまい、不眠など）の緩和', '病気の治癒（がんの副作用緩和、など）']	[]	0	1	['不安']	1回	苦痛を伴うが自分一人で対応できた	1週間以上	0	0	0	0	0	0	['タバコ', 'お酒']	大麻	タバコ				0			0	[]
1/21/2021 15:32:44	1	1	39	1	1	1	高校卒業	1	0	[]	0	0	0	0	[]	1	0	1	19	20	0		29	['乾燥大麻', '電子タバコ']	['“ハイ”になること（高揚感、多幸感）', '気ばらし、リラックスのための気分転換']	[]	0	0	[]				0	0	0	0	0	0	['タバコ', 'お酒', '市販薬（咳止めなど）']	市販薬	タバコ	お酒	大麻	該当なし	0			0	[]
1/21/2021 15:33:21	1	1	29	0	1	1	高校卒業	1	0	[]	0	0	0	0	[]	0	1	1	19	10	1	週1～4日未満	0	['乾燥大麻', '大麻樹脂（ハシシ、ワックス）', '電子タバコ', 'エディブル（食品）']	['気ばらし、リラックスのための気分転換', '仕事、学業、家事などのパフォーマンス向上', '身体的苦痛（痛み、しびれ、めまい、不眠など）の緩和', '病気の治癒（がんの副作用緩和、など）']	[]	0	0	[]				0	0	0	0	0	0	['タバコ']	タバコ				大麻	0			0	[]
1/21/2021 15:33:25	1	1	39	1	1	1	高校卒業	1	0	[]	0	0	0	0	[]	0	0	1	24	15	0		34	['乾燥大麻', '大麻樹脂（ハシシ、ワックス）', 'エディブル（食品）']	['“ハイ”になること（高揚感、多幸感）', '気ばらし、リラックスのための気分転換', '身体的苦痛（痛み、しびれ、めまい、不眠など）の緩和', '性感の増強']	[]	0	0	[]				0	0	0	0	0	0	['タバコ', 'お酒', '幻覚薬（LSD、MDMAなど）', '市販薬（咳止めなど）']	お酒	大麻	幻覚薬	タバコ	該当なし	0			0	[]
1/21/2021 15:33:47	1	1	24	1	1	1	短大・専門学校卒業	1	0	[]	0	0	0	0	[]	0	0	1	24	0	0		24	['乾燥大麻']	['気ばらし、リラックスのための気分転換']	[]	0	0	[]				0	0	0	0	0	0	['タバコ', 'お酒']	タバコ	お酒	大麻			0			0	[]
1/21/2021 15:34:37	1	1	29	1	1	1	中学卒業	1	0	[]	0	0	0	0	[]	1	0	1	19	10	0		24	['乾燥大麻']	['気ばらし、リラックスのための気分転換', '仲間意識の強化、所属感の向上']	[]	0	0	[]				0	0	0	0	0	0	['タバコ', 'お酒', '市販薬（咳止めなど）']	タバコ	お酒	大麻	覚醒剤	市販薬	0			0	[]
1/21/2021 15:35:41	1	1	39	1	1	1	短大・専門学校卒業	1	0	[]	0	0	0	0	[]	0	0	1	24	15	1	週4日以上	0	['乾燥大麻']	['“ハイ”になること（高揚感、多幸感）', '気ばらし、リラックスのための気分転換', '仕事、学業、家事などのパフォーマンス向上', '仲間意識の強化、所属感の向上', '心理的苦痛（不安、あせり、抑うつ気分など）の緩和']	['大麻の使用が原因で仕事や生活に支障が出る']	0	0	[]				0	0	0	0	0	0	['タバコ', 'お酒', '市販薬（咳止めなど）']	市販薬	タバコ	お酒	大麻	該当なし	0			0	[]
1/21/2021 15:36:09	1	1	24	1	1	1	高校卒業	1	0	[]	0	0	0	0	[]	0	0	1	19	5	1	週4日以上	0	['乾燥大麻', '大麻樹脂（ハシシ、ワックス）', '電子タバコ', 'エディブル（食品）']	['“ハイ”になること（高揚感、多幸感）', '気ばらし、リラックスのための気分転換', '仕事、学業、家事などのパフォーマンス向上', '仲間意識の強化、所属感の向上', '身体的苦痛（痛み、しびれ、めまい、不眠など）の緩和', '病気の治癒（がんの副作用緩和、など）']	['大麻を入手、使用するために多くの時間を費やす', '大麻への強い渇望がある']	1	1	['嘔気、嘔吐']	1回	大した問題ではなかった	数分から数時間	0	0	0	0	0	0	['タバコ', 'お酒']	お酒	タバコ	大麻			0			0	[]
1/21/2021 15:36:13	1	1	34	1	1	1	大学卒業	1	0	[]	0	0	0	0	[]	0	0	1	24	10	1	月1回～週1回未満	0	['乾燥大麻', '電子タバコ']	['“ハイ”になること（高揚感、多幸感）', '気ばらし、リラックスのための気分転換', '仕事、学業、家事などのパフォーマンス向上', '仲間意識の強化、所属感の向上']	[]	0	0	[]				0	0	0	0	0	0	['コカイン', '幻覚薬（LSD、MDMAなど）']	大麻	幻覚薬	コカイン			0			0	[]
1/21/2021 15:36:41	1	1	29	1	1	1	大学卒業	1	0	[]	0	0	0	0	[]	0	0	1	24	5	1	月1回～週1回未満	0	['乾燥大麻']	['“ハイ”になること（高揚感、多幸感）', '気ばらし、リラックスのための気分転換', '身体的苦痛（痛み、しびれ、めまい、不眠など）の緩和', '性感の増強']	['使用をやめようとするけれど上手くいかない', '大麻への強い渇望がある', '大麻のため、他の活動が疎かになる']	1	0	[]				0	0	0	0	0	0	['タバコ', 'お酒']	タバコ	お酒	大麻			0			0	[]
1/21/2021 15:37:06	1	1	34	1	1	1	大学卒業	1	0	[]	0	0	0	0	[]	1	0	1	19	15	0		34	['乾燥大麻', '大麻樹脂（ハシシ、ワックス）', '電子タバコ']	['“ハイ”になること（高揚感、多幸感）', '神秘的・宗教的体験']	[]	0	0	[]				0	0	0	0	0	0	['タバコ', 'お酒', '自然系の幻覚剤（幻覚キノコ、アヤワスカ、ペヨーテなど）', '幻覚薬（LSD、MDMAなど）', '市販薬（咳止めなど）']	大麻	お酒	タバコ	市販薬	自然系の幻覚剤	0			0	[]
1/21/2021 15:37:52	1	1	49	1	1	1	高校卒業	1	0	[]	0	0	0	0	[]	0	1	1	24	25	0		24	['乾燥大麻']	['“ハイ”になること（高揚感、多幸感）', '気ばらし、リラックスのための気分転換', '仕事、学業、家事などのパフォーマンス向上', '性感の増強']	[]	0	0	[]				0	0	0	0	0	0	['タバコ', 'お酒']	タバコ	お酒	大麻			0			0	[]
1/21/2021 15:39:57	1	1	24	1	1	1	高校卒業	1	0	[]	0	0	0	0	[]	0	0	1	19	5	1	週1～4日未満	0	['乾燥大麻', '大麻樹脂（ハシシ、ワックス）']	['仕事、学業、家事などのパフォーマンス向上', '性感の増強']	['極端な耐性がついてくる']	0	1	['嘔気、嘔吐']	2~5回	大した問題ではなかった	数分から数時間	0	0	0	0	1	0	['タバコ', 'お酒', '幻覚薬（LSD、MDMAなど）', '市販薬（咳止めなど）']	タバコ	お酒	大麻	市販薬	幻覚薬	0			0	[]
1/21/2021 15:40:02	1	1	34	1	1	1	高校卒業	1	0	[]	0	0	0	0	[]	0	0	1	19	15	1	週4日以上	0	['乾燥大麻', '電子タバコ', 'エディブル（食品）']	['“ハイ”になること（高揚感、多幸感）', '気ばらし、リラックスのための気分転換', '仕事、学業、家事などのパフォーマンス向上', '仲間意識の強化、所属感の向上']	[]	0	1	['不安', '嘔気、嘔吐']	2~5回	苦痛を伴うが自分一人で対応できた	数分から数時間	0	0	0	0	0	0	['タバコ', 'お酒', 'コカイン', '幻覚薬（LSD、MDMAなど）']	お酒	大麻	タバコ	コカイン		0			0	[]
1/21/2021 15:41:22	1	1	24	1	1	1	高校卒業	0	0	[]	0	0	0	0	[]	0	0	1	24	0	1	週4日以上	0	['乾燥大麻', '電子タバコ', 'エディブル（食品）']	['“ハイ”になること（高揚感、多幸感）', '気ばらし、リラックスのための気分転換', '身体的苦痛（痛み、しびれ、めまい、不眠など）の緩和', '性感の増強']	['大麻のため、他の活動が疎かになる']	0	0	[]				0	0	0	0	0	0	['タバコ', 'お酒', '幻覚薬（LSD、MDMAなど）', 'ベンゾジアゼピン系睡眠薬', '市販薬（咳止めなど）']	タバコ	お酒	市販薬	ベンゾジアゼピン系睡眠薬	大麻	0			0	[]
1/21/2021 15:41:34	1	1	29	1	1	1	高校卒業	1	0	[]	0	0	0	0	[]	0	1	1	29	0	1	週1～4日未満	0	['乾燥大麻']	['“ハイ”になること（高揚感、多幸感）', '気ばらし、リラックスのための気分転換', '心理的苦痛（不安、あせり、抑うつ気分など）の緩和', '身体的苦痛（痛み、しびれ、めまい、不眠など）の緩和', '性感の増強']	[]	0	0	[]				0	0	0	0	0	0	['タバコ', 'お酒', '市販薬（咳止めなど）']	タバコ	お酒	市販薬	大麻	該当なし	0			0	[]
1/21/2021 15:42:36	1	1	24	1	1	1	大学卒業	1	0	[]	0	0	0	0	[]	0	0	1	19	5	1	週4日以上	0	['乾燥大麻', '電子タバコ']	['“ハイ”になること（高揚感、多幸感）', '気ばらし、リラックスのための気分転換', '身体的苦痛（痛み、しびれ、めまい、不眠など）の緩和', '性感の増強']	['意図したより大量、または長期間に使用してしまう', '使用をやめようとするけれど上手くいかない', '大麻を入手、使用するために多くの時間を費やす', '大麻への強い渇望がある']	1	0	[]				0	0	0	0	0	0	['タバコ', 'お酒', '幻覚薬（LSD、MDMAなど）']	お酒	タバコ	大麻	幻覚薬		0			0	[]
1/21/2021 15:43:19	1	1	24	0	1	1	大学卒業	1	0	[]	0	0	0	0	[]	0	0	1	19	5	1	週4日以上	0	['乾燥大麻', '電子タバコ']	['“ハイ”になること（高揚感、多幸感）', '気ばらし、リラックスのための気分転換', '心理的苦痛（不安、あせり、抑うつ気分など）の緩和', '身体的苦痛（痛み、しびれ、めまい、不眠など）の緩和']	[]	0	1	['嘔気、嘔吐']	2~5回	大した問題ではなかった	数分から数時間	0	0	0	0	0	0	['タバコ', 'お酒', 'コカイン', '幻覚薬（LSD、MDMAなど）', 'ベンゾジアゼピン系睡眠薬', '市販薬（咳止めなど）']	タバコ	お酒	大麻	コカイン	市販薬	0			0	[]
1/21/2021 15:43:36	1	1	19	1	1	1	中学卒業	1	0	[]	0	0	0	0	[]	0	1	1	19	0	1	週1～4日未満	0	['乾燥大麻', '大麻樹脂（ハシシ、ワックス）', '電子タバコ']	['“ハイ”になること（高揚感、多幸感）', '気ばらし、リラックスのための気分転換', '仕事、学業、家事などのパフォーマンス向上', '心理的苦痛（不安、あせり、抑うつ気分など）の緩和', '身体的苦痛（痛み、しびれ、めまい、不眠など）の緩和', '性感の増強']	[]	0	0	[]				0	0	0	0	0	0	['タバコ', 'お酒', '幻覚薬（LSD、MDMAなど）']	タバコ	お酒	大麻	幻覚薬		0			0	[]
1/21/2021 15:44:08	1	1	29	1	1	1	短大・専門学校卒業	1	0	[]	0	0	0	0	[]	0	0	1	24	5	0		24	['乾燥大麻', '大麻樹脂（ハシシ、ワックス）', 'エディブル（食品）']	['“ハイ”になること（高揚感、多幸感）', '気ばらし、リラックスのための気分転換', '仕事、学業、家事などのパフォーマンス向上', '仲間意識の強化、所属感の向上', '身体的苦痛（痛み、しびれ、めまい、不眠など）の緩和']	[]	0	1	['妄想', '嘔気、嘔吐']	2~5回	大した問題ではなかった	数分から数時間	0	0	0	0	0	0	['タバコ', 'お酒', '自然系の幻覚剤（幻覚キノコ、アヤワスカ、ペヨーテなど）', '幻覚薬（LSD、MDMAなど）']	お酒	大麻	タバコ			0			0	[]
1/21/2021 15:46:43	1	1	19	1	1	1	中学卒業	1	0	[]	0	0	0	0	[]	1	0	1	19	0	1	週1～4日未満	0	['乾燥大麻', '電子タバコ']	['“ハイ”になること（高揚感、多幸感）', '気ばらし、リラックスのための気分転換', '性感の増強']	[]	0	0	[]				0	0	0	0	0	0	['お酒']						0			0	[]
1/21/2021 15:47:03	1	1	24	1	1	1	高校卒業	1	0	[]	0	0	0	0	[]	0	0	1	19	5	1	週1～4日未満	0	['乾燥大麻', '大麻樹脂（ハシシ、ワックス）', '電子タバコ', 'エディブル（食品）']	['“ハイ”になること（高揚感、多幸感）', '気ばらし、リラックスのための気分転換', '仕事、学業、家事などのパフォーマンス向上', '心理的苦痛（不安、あせり、抑うつ気分など）の緩和', '身体的苦痛（痛み、しびれ、めまい、不眠など）の緩和', '性感の増強']	[]	0	1	['不安']	2~5回	苦痛を伴うが自分一人で対応できた	数分から数時間	0	0	0	0	0	0	['タバコ', 'お酒', '幻覚薬（LSD、MDMAなど）', '市販薬（咳止めなど）']	市販薬	お酒	タバコ	大麻	幻覚薬	0			0	[]
1/21/2021 15:47:06	1	1	34	1	1	1	高校卒業	1	0	[]	0	0	0	0	[]	0	1	1	29	5	0		34	['乾燥大麻', '大麻樹脂（ハシシ、ワックス）']	['“ハイ”になること（高揚感、多幸感）', '気ばらし、リラックスのための気分転換', '仕事、学業、家事などのパフォーマンス向上', '心理的苦痛（不安、あせり、抑うつ気分など）の緩和', '身体的苦痛（痛み、しびれ、めまい、不眠など）の緩和']	[]	0	1	['不安', '嘔気、嘔吐']	6~10回	大した問題ではなかった	数分から数時間	0	0	0	0	0	0	['タバコ', 'お酒', '幻覚薬（LSD、MDMAなど）']	タバコ	お酒	大麻	幻覚薬		1	1回	使用をやめた	0	[]
1/21/2021 15:47:10	1	1	24	0	1	1	中学卒業	1	0	[]	0	0	0	0	[]	0	0	1	19	5	1	週1～4日未満	0	['乾燥大麻', '電子タバコ']	['“ハイ”になること（高揚感、多幸感）', '気ばらし、リラックスのための気分転換', '心理的苦痛（不安、あせり、抑うつ気分など）の緩和', '身体的苦痛（痛み、しびれ、めまい、不眠など）の緩和']	[]	0	0	[]				0	0	0	0	0	0	['タバコ', 'お酒', 'シンナー']	タバコ	お酒	シンナー	大麻		0			0	[]
1/21/2021 15:47:22	1	1	29	0	1	1	高校卒業	0	1	['気分障害（うつ病、うつ状態、双極性障害）', '統合失調症', 'パーソナリティ障害']	14	1	1	0	[]	0	1	1	14	15	1	週4日以上	0	['乾燥大麻', '大麻樹脂（ハシシ、ワックス）', '電子タバコ', 'エディブル（食品）']	['“ハイ”になること（高揚感、多幸感）', '気ばらし、リラックスのための気分転換', '仕事、学業、家事などのパフォーマンス向上', '心理的苦痛（不安、あせり、抑うつ気分など）の緩和', '身体的苦痛（痛み、しびれ、めまい、不眠など）の緩和', '神秘的・宗教的体験', '性感の増強']	['意図したより大量、または長期間に使用してしまう', '大麻のため、他の活動が疎かになる', '極端な耐性がついてくる']	1	1	['不安', '妄想', '無気力']	2~5回	苦痛を伴うが自分一人で対応できた	数分から数時間	0	0	0	1	1	0	['タバコ', 'お酒', 'コカイン', '自然系の幻覚剤（幻覚キノコ、アヤワスカ、ペヨーテなど）', '幻覚薬（LSD、MDMAなど）', '市販薬（咳止めなど）']	タバコ	大麻	お酒	幻覚薬	市販薬	0			0	[]
1/21/2021 15:48:22	1	1	24	1	1	1	大学卒業	0	0	[]	0	0	0	0	[]	0	0	1	24	0	1	週4日以上	0	['乾燥大麻', '大麻樹脂（ハシシ、ワックス）', '電子タバコ', 'エディブル（食品）']	['心理的苦痛（不安、あせり、抑うつ気分など）の緩和', '身体的苦痛（痛み、しびれ、めまい、不眠など）の緩和', '病気の治癒（がんの副作用緩和、など）']	[]	0	0	[]				0	0	0	0	0	0	['タバコ', '自然系の幻覚剤（幻覚キノコ、アヤワスカ、ペヨーテなど）', '幻覚薬（LSD、MDMAなど）']	自然系の幻覚剤	大麻	幻覚薬			0			0	[]
1/21/2021 15:48:37	1	1	19	1	1	1	高校卒業	1	0	[]	0	0	0	1	['気分障害（うつ病、うつ状態、双極性障害）']	0	1	1	19	0	1	週1～4日未満	0	['乾燥大麻', '大麻樹脂（ハシシ、ワックス）', '電子タバコ']	['“ハイ”になること（高揚感、多幸感）', '気ばらし、リラックスのための気分転換', '仕事、学業、家事などのパフォーマンス向上', '仲間意識の強化、所属感の向上', '心理的苦痛（不安、あせり、抑うつ気分など）の緩和', '身体的苦痛（痛み、しびれ、めまい、不眠など）の緩和', '病気の治癒（がんの副作用緩和、など）', '性感の増強']	[]	0	0	[]				0	0	0	0	0	0	['タバコ', 'お酒', '幻覚薬（LSD、MDMAなど）', 'ベンゾジアゼピン系睡眠薬', '市販薬（咳止めなど）']	タバコ	お酒	大麻	市販薬	幻覚薬	0			0	[]
1/21/2021 15:48:57	1	1	19	0	1	1	中学卒業	1	0	[]	0	0	0	1	['統合失調症']	0	0	1	19	0	1	月1回～週1回未満	0	['乾燥大麻']	['気ばらし、リラックスのための気分転換']	[]	0	0	[]				0	0	0	0	0	0	['タバコ', 'お酒']	お酒	大麻	タバコ			0			0	[]
1/21/2021 15:49:16	1	1	29	0	1	1	大学卒業	1	0	[]	0	0	0	0	[]	0	1	1	24	5	1	月1回未満	0	['乾燥大麻', '電子タバコ', 'エディブル（食品）']	['“ハイ”になること（高揚感、多幸感）', '気ばらし、リラックスのための気分転換', '仕事、学業、家事などのパフォーマンス向上', '仲間意識の強化、所属感の向上', '性感の増強']	[]	0	1	['嘔気、嘔吐']	1回	苦痛を伴うが自分一人で対応できた	数分から数時間	0	0	0	0	0	0	['タバコ', 'お酒']	お酒	タバコ	大麻	該当なし	該当なし	0			0	[]
1/21/2021 15:49:40	1	1	44	1	1	1	大学卒業	1	0	[]	0	0	0	0	[]	0	0	1	19	25	1	週1～4日未満	0	['乾燥大麻', '大麻樹脂（ハシシ、ワックス）', '電子タバコ']	['気ばらし、リラックスのための気分転換', '心理的苦痛（不安、あせり、抑うつ気分など）の緩和', '身体的苦痛（痛み、しびれ、めまい、不眠など）の緩和']	[]	0	0	[]				0	0	0	0	0	0	['タバコ', 'お酒', '自然系の幻覚剤（幻覚キノコ、アヤワスカ、ペヨーテなど）', '幻覚薬（LSD、MDMAなど）']	タバコ	お酒	大麻			0			0	[]
1/21/2021 15:50:04	1	1	44	1	1	1	高校卒業	1	0	[]	0	0	0	0	[]	1	0	1	24	20	0		29	['乾燥大麻', '大麻樹脂（ハシシ、ワックス）', 'エディブル（食品）']	['気ばらし、リラックスのための気分転換', '仕事、学業、家事などのパフォーマンス向上', '心理的苦痛（不安、あせり、抑うつ気分など）の緩和', '身体的苦痛（痛み、しびれ、めまい、不眠など）の緩和']	[]	0	0	[]				0	0	0	0	0	0	['タバコ', 'お酒']	タバコ	お酒	大麻			0			0	[]
1/21/2021 15:50:51	1	1	24	1	1	1	中学卒業	1	1	['不安障害']	19	1	0	0	[]	0	0	1	19	5	0		19	['乾燥大麻', '電子タバコ']	['気ばらし、リラックスのための気分転換', '心理的苦痛（不安、あせり、抑うつ気分など）の緩和', '神秘的・宗教的体験']	[]	0	0	[]				0	0	0	0	0	0	['タバコ', 'お酒', 'シンナー', '市販薬（咳止めなど）']	タバコ	お酒	大麻	シンナー		0			0	[]
1/21/2021 15:51:01	1	1	19	1	1	1	高校卒業	1	0	[]	0	0	0	0	[]	0	0	1	19	0	1	週1～4日未満	0	['乾燥大麻', '電子タバコ']	['“ハイ”になること（高揚感、多幸感）', '気ばらし、リラックスのための気分転換', '仕事、学業、家事などのパフォーマンス向上', '仲間意識の強化、所属感の向上', '心理的苦痛（不安、あせり、抑うつ気分など）の緩和', '身体的苦痛（痛み、しびれ、めまい、不眠など）の緩和', '病気の治癒（がんの副作用緩和、など）', '神秘的・宗教的体験', '性感の増強']	[]	0	0	[]				0	0	0	0	0	0	['タバコ', 'お酒']	お酒	大麻	タバコ			0			0	[]
1/21/2021 15:52:07	1	1	29	1	1	1	高校卒業	1	0	[]	0	0	0	0	[]	0	0	1	19	10	0		24	['乾燥大麻', '大麻樹脂（ハシシ、ワックス）']	['気ばらし、リラックスのための気分転換']	[]	0	0	[]				0	0	0	0	0	0	['タバコ', 'お酒', 'シンナー', 'コカイン']	お酒	タバコ	大麻	コカイン	シンナー	0			0	[]
1/21/2021 15:53:05	1	1	39	1	1	1	大学卒業	1	0	[]	0	0	0	0	[]	0	0	1	19	20	1	週1～4日未満	0	['乾燥大麻', '大麻樹脂（ハシシ、ワックス）']	['“ハイ”になること（高揚感、多幸感）', '気ばらし、リラックスのための気分転換']	[]	0	1	['不安']	1回	大した問題ではなかった	数分から数時間	0	0	0	0	0	0	['タバコ', 'お酒', 'コカイン', '自然系の幻覚剤（幻覚キノコ、アヤワスカ、ペヨーテなど）']	タバコ	お酒	大麻	コカイン	自然系の幻覚剤	0			0	[]
1/21/2021 15:53:10	1	1	29	0	1	1	中学卒業	1	1	['気分障害（うつ病、うつ状態、双極性障害）', '摂食障害（拒食症）']	24	1	1	1	['気分障害（うつ病、うつ状態、双極性障害）', 'パーソナリティ障害']	1	1	1	19	10	1	週4日以上	0	['乾燥大麻', '大麻樹脂（ハシシ、ワックス）', '電子タバコ', 'エディブル（食品）']	['“ハイ”になること（高揚感、多幸感）', '気ばらし、リラックスのための気分転換', '仕事、学業、家事などのパフォーマンス向上', '心理的苦痛（不安、あせり、抑うつ気分など）の緩和', '身体的苦痛（痛み、しびれ、めまい、不眠など）の緩和', '神秘的・宗教的体験', '性感の増強']	['大麻を入手、使用するために多くの時間を費やす', '大麻への強い渇望がある', '大麻の使用が原因で仕事や生活に支障が出る', '社会的、対人的な問題が生じて悪化しているにも関わらず使用を続ける', '大麻のため、他の活動が疎かになる']	1	1	['不安', '抑うつ気分', '無気力']	2~5回	大した問題ではなかった	数時間から1日	0	0	0	0	0	0	['タバコ', 'お酒', '自然系の幻覚剤（幻覚キノコ、アヤワスカ、ペヨーテなど）', 'ベンゾジアゼピン系睡眠薬', '市販薬（咳止めなど）']	お酒	タバコ	ベンゾジアゼピン系睡眠薬	大麻	自然系の幻覚剤	0			0	[]
1/21/2021 15:53:31	1	1	24	1	1	1	中学卒業	1	0	[]	0	0	0	0	[]	0	0	1	14	10	1	週4日以上	0	['乾燥大麻', '大麻樹脂（ハシシ、ワックス）']	['“ハイ”になること（高揚感、多幸感）', '気ばらし、リラックスのための気分転換']	[]	0	0	[]				0	0	0	0	0	0	['タバコ', 'お酒']	市販薬	タバコ	お酒	大麻		0			0	[]
1/21/2021 15:54:18	1	1	24	1	1	1	高校卒業	1	0	[]	0	0	0	0	[]	0	0	1	19	5	1	週4日以上	0	['乾燥大麻', '大麻樹脂（ハシシ、ワックス）', '電子タバコ']	['“ハイ”になること（高揚感、多幸感）', '気ばらし、リラックスのための気分転換', '仕事、学業、家事などのパフォーマンス向上']	[]	0	0	[]				0	0	0	0	0	0	['タバコ', 'お酒']	タバコ	お酒	大麻			0			0	[]
1/21/2021 15:55:49	1	1	39	1	1	1	高校卒業	1	0	[]	0	0	0	0	[]	0	0	1	24	15	1	月1回未満	0	['乾燥大麻', '大麻樹脂（ハシシ、ワックス）', '電子タバコ']	['“ハイ”になること（高揚感、多幸感）', '気ばらし、リラックスのための気分転換', '神秘的・宗教的体験', 'その他']	[]	0	1	['その他']	2~5回	苦痛を伴うが自分一人で対応できた	数分から数時間	0	0	0	0	0	0	['タバコ', 'お酒', 'コカイン', '自然系の幻覚剤（幻覚キノコ、アヤワスカ、ペヨーテなど）', '幻覚薬（LSD、MDMAなど）']	タバコ	お酒	大麻	自然系の幻覚剤	コカイン	0			0	[]
1/21/2021 15:57:03	1	1	24	1	1	1	中学卒業	1	0	[]	0	0	0	1	['統合失調症']	0	0	1	19	5	1	週4日以上	0	['乾燥大麻', '大麻樹脂（ハシシ、ワックス）', '電子タバコ']	['“ハイ”になること（高揚感、多幸感）', '気ばらし、リラックスのための気分転換', '心理的苦痛（不安、あせり、抑うつ気分など）の緩和', '身体的苦痛（痛み、しびれ、めまい、不眠など）の緩和', '性感の増強']	[]	0	0	[]				0	0	0	0	0	0	['タバコ', 'お酒', '幻覚薬（LSD、MDMAなど）']	タバコ	お酒	大麻	幻覚薬	ベンゾジアゼピン系睡眠薬	0			0	[]
1/21/2021 15:57:20	1	1	59	1	1	1	短大・専門学校卒業	1	0	[]	0	0	0	0	[]	0	0	1	19	40	1	月1回未満	0	['乾燥大麻', '大麻樹脂（ハシシ、ワックス）']	['“ハイ”になること（高揚感、多幸感）', '気ばらし、リラックスのための気分転換', '仕事、学業、家事などのパフォーマンス向上', '仲間意識の強化、所属感の向上', '心理的苦痛（不安、あせり、抑うつ気分など）の緩和', '身体的苦痛（痛み、しびれ、めまい、不眠など）の緩和', '病気の治癒（がんの副作用緩和、など）', '神秘的・宗教的体験', '性感の増強']	[]	0	0	[]				0	0	0	0	0	0	['タバコ', 'お酒', '自然系の幻覚剤（幻覚キノコ、アヤワスカ、ペヨーテなど）', '幻覚薬（LSD、MDMAなど）', 'ベンゾジアゼピン系睡眠薬']	タバコ	お酒	大麻	ベンゾジアゼピン系睡眠薬	自然系の幻覚剤	1	2回	変わらない	0	[]
1/21/2021 15:59:45	1	1	59	1	1	1	大学卒業	1	1	['気分障害（うつ病、うつ状態、双極性障害）']	24	1	0	0	[]	0	0	1	19	40	1	月1回未満	0	['乾燥大麻', '電子タバコ']	['“ハイ”になること（高揚感、多幸感）', '気ばらし、リラックスのための気分転換']	[]	0	0	[]				0	0	0	0	0	0	['タバコ', 'お酒', 'コカイン', '自然系の幻覚剤（幻覚キノコ、アヤワスカ、ペヨーテなど）', '幻覚薬（LSD、MDMAなど）', 'オピオイド（ヘロイン、モルヒネ、あへん、医療用麻薬）', '市販薬（咳止めなど）']	お酒	タバコ	大麻			0			0	[]
1/21/2021 16:00:39	1	1	29	0	1	1	高校卒業	0	1	['気分障害（うつ病、うつ状態、双極性障害）', '不安障害']	19	1	1	0	[]	0	0	1	24	5	1	月1回～週1回未満	0	['乾燥大麻', '大麻樹脂（ハシシ、ワックス）', '電子タバコ']	['気ばらし、リラックスのための気分転換', '心理的苦痛（不安、あせり、抑うつ気分など）の緩和', '身体的苦痛（痛み、しびれ、めまい、不眠など）の緩和', '神秘的・宗教的体験', '性感の増強']	['意図したより大量、または長期間に使用してしまう']	0	1	['嘔気、嘔吐']	1回	苦痛を伴うが自分一人で対応できた	数分から数時間	0	0	0	0	0	0	['タバコ', 'お酒', '幻覚薬（LSD、MDMAなど）', 'ベンゾジアゼピン系睡眠薬', '市販薬（咳止めなど）']	お酒	タバコ	ベンゾジアゼピン系睡眠薬	幻覚薬	大麻	0			0	[]
1/21/2021 16:01:23	1	1	24	1	1	1	中学卒業	1	0	[]	0	0	0	0	[]	0	0	1	19	5	1	週4日以上	0	['乾燥大麻', '大麻樹脂（ハシシ、ワックス）', '電子タバコ', 'エディブル（食品）']	['“ハイ”になること（高揚感、多幸感）', '気ばらし、リラックスのための気分転換', '仕事、学業、家事などのパフォーマンス向上', '仲間意識の強化、所属感の向上', '神秘的・宗教的体験', '性感の増強']	[]	0	0	[]				0	0	0	0	0	0	['タバコ', 'お酒', '幻覚薬（LSD、MDMAなど）', '市販薬（咳止めなど）']	タバコ	お酒	大麻			0			0	[]
1/21/2021 16:01:29	1	1	24	1	1	1	高校卒業	0	0	[]	0	0	0	1	['注意欠陥・多動症候群（ADHD）']	0	0	1	19	5	1	週1～4日未満	0	['乾燥大麻', '大麻樹脂（ハシシ、ワックス）', '電子タバコ']	['“ハイ”になること（高揚感、多幸感）', '気ばらし、リラックスのための気分転換', '仲間意識の強化、所属感の向上']	[]	0	1	['不安', '妄想']	2~5回	大した問題ではなかった	数分から数時間	0	0	0	0	0	0	['タバコ', 'お酒', '自然系の幻覚剤（幻覚キノコ、アヤワスカ、ペヨーテなど）', '幻覚薬（LSD、MDMAなど）']	お酒	大麻	タバコ	幻覚薬	自然系の幻覚剤	0			0	[]
1/21/2021 16:02:17	1	1	24	1	1	1	大学卒業	1	0	[]	0	0	0	0	[]	0	0	1	24	0	1	週4日以上	0	['乾燥大麻']	['“ハイ”になること（高揚感、多幸感）', '気ばらし、リラックスのための気分転換', '仕事、学業、家事などのパフォーマンス向上', '心理的苦痛（不安、あせり、抑うつ気分など）の緩和', '身体的苦痛（痛み、しびれ、めまい、不眠など）の緩和', '性感の増強']	['大麻のため、他の活動が疎かになる']	0	1	['嘔気、嘔吐']	1回	苦痛を伴うが自分一人で対応できた	数分から数時間	0	0	0	0	0	0	['タバコ', 'お酒']	お酒	大麻	タバコ			0			0	[]
1/21/2021 16:03:09	1	1	24	1	1	1	高校卒業	1	0	[]	0	0	0	0	[]	0	0	1	24	0	1	週1～4日未満	0	['乾燥大麻', '電子タバコ', 'エディブル（食品）']	['“ハイ”になること（高揚感、多幸感）', '気ばらし、リラックスのための気分転換', '仕事、学業、家事などのパフォーマンス向上', '心理的苦痛（不安、あせり、抑うつ気分など）の緩和', '身体的苦痛（痛み、しびれ、めまい、不眠など）の緩和', '性感の増強', 'その他']	[]	0	1	['不安']	1回	苦痛を伴うが自分一人で対応できた	数分から数時間	0	0	0	0	0	0	['タバコ', 'お酒']	お酒	タバコ	大麻			0			0	[]
1/21/2021 16:03:33	1	1	44	1	1	1	大学院卒業以上	1	0	[]	0	0	0	0	[]	0	0	1	19	25	1	週4日以上	0	['乾燥大麻', '大麻樹脂（ハシシ、ワックス）', '電子タバコ', 'エディブル（食品）']	['“ハイ”になること（高揚感、多幸感）', '仕事、学業、家事などのパフォーマンス向上', '身体的苦痛（痛み、しびれ、めまい、不眠など）の緩和', '性感の増強']	[]	0	0	[]				0	0	0	0	0	0	['タバコ', 'お酒', 'コカイン', '自然系の幻覚剤（幻覚キノコ、アヤワスカ、ペヨーテなど）', '幻覚薬（LSD、MDMAなど）']	タバコ	お酒	大麻	幻覚薬	コカイン	0			0	[]
1/21/2021 16:04:19	1	1	29	1	1	1	中学卒業	1	0	[]	0	0	0	0	[]	0	0	1	19	10	1	週4日以上	0	['乾燥大麻', '大麻樹脂（ハシシ、ワックス）', '電子タバコ', 'エディブル（食品）']	['“ハイ”になること（高揚感、多幸感）', '気ばらし、リラックスのための気分転換', '仕事、学業、家事などのパフォーマンス向上', '仲間意識の強化、所属感の向上', '心理的苦痛（不安、あせり、抑うつ気分など）の緩和', '身体的苦痛（痛み、しびれ、めまい、不眠など）の緩和', '性感の増強']	[]	0	0	[]				0	0	0	0	0	0	['タバコ', 'お酒', 'コカイン', '幻覚薬（LSD、MDMAなど）']	タバコ	お酒	大麻	幻覚薬	コカイン	0			0	[]
1/21/2021 16:06:27	1	1	14	1	1	1	高校卒業	1	1	['気分障害（うつ病、うつ状態、双極性障害）', '注意欠陥・多動症候群（ADHD）']	14	1	1	0	[]	1	1	1	19	0	1	月1回未満	0	['乾燥大麻']	['“ハイ”になること（高揚感、多幸感）', '気ばらし、リラックスのための気分転換']	[]	0	1	['その他']	1回	大した問題ではなかった	数分から数時間	0	0	0	0	0	0	['タバコ', 'お酒']	タバコ	お酒	大麻	該当なし	該当なし	0			0	[]
1/21/2021 16:06:29	1	1	19	0	1	1	中学卒業	1	0	[]	0	0	0	0	[]	0	0	1	19	0	1	月1回～週1回未満	0	['乾燥大麻', '電子タバコ']	['“ハイ”になること（高揚感、多幸感）', '気ばらし、リラックスのための気分転換', '仕事、学業、家事などのパフォーマンス向上', '仲間意識の強化、所属感の向上', '性感の増強']	[]	0	1	['嘔気、嘔吐']	1回	大した問題ではなかった	数分から数時間	0	0	0	0	0	0	['タバコ', 'お酒', '市販薬（咳止めなど）']	タバコ	お酒	大麻		該当なし	0			0	[]
1/21/2021 16:06:35	1	1	24	1	1	1	大学卒業	1	0	[]	0	0	0	0	[]	0	0	1	24	0	1	月1回未満	0	['乾燥大麻']	['“ハイ”になること（高揚感、多幸感）', '気ばらし、リラックスのための気分転換']	[]	0	0	[]				0	0	0	0	0	0	['タバコ', 'お酒']	お酒	タバコ	大麻			0			0	[]
1/21/2021 16:06:49	1	1	19	1	1	1	高校卒業	0	0	[]	0	0	0	0	[]	0	0	1	19	0	0		19	['乾燥大麻']	['“ハイ”になること（高揚感、多幸感）']	[]	0	0	[]				0	0	0	0	0	0	['タバコ', 'お酒']	お酒	タバコ	大麻			0			0	[]
1/21/2021 16:07:33	1	1	24	1	1	1	大学卒業	1	0	[]	0	0	0	0	[]	0	0	1	19	5	1	週4日以上	0	['乾燥大麻', '大麻樹脂（ハシシ、ワックス）', '電子タバコ', 'エディブル（食品）']	['“ハイ”になること（高揚感、多幸感）', '気ばらし、リラックスのための気分転換', '仕事、学業、家事などのパフォーマンス向上', '仲間意識の強化、所属感の向上', '心理的苦痛（不安、あせり、抑うつ気分など）の緩和', '身体的苦痛（痛み、しびれ、めまい、不眠など）の緩和', '病気の治癒（がんの副作用緩和、など）']	[]	0	0	[]				0	0	0	0	0	0	['タバコ', 'お酒', 'コカイン', '自然系の幻覚剤（幻覚キノコ、アヤワスカ、ペヨーテなど）', '幻覚薬（LSD、MDMAなど）', 'ベンゾジアゼピン系睡眠薬', '市販薬（咳止めなど）']	タバコ	お酒	市販薬	大麻		0			0	[]
1/21/2021 16:07:53	1	1	29	0	1	1	大学卒業	1	0	[]	0	0	0	0	[]	0	0	1	29	0	0		29	['乾燥大麻', '大麻樹脂（ハシシ、ワックス）']	['気ばらし、リラックスのための気分転換', '心理的苦痛（不安、あせり、抑うつ気分など）の緩和', '神秘的・宗教的体験']	[]	0	0	[]				0	0	0	0	0	0	['お酒', '幻覚薬（LSD、MDMAなど）']	お酒	大麻	幻覚薬			0			0	[]
1/21/2021 16:09:02	1	1	19	1	1	1	大学卒業	1	0	[]	0	0	0	0	[]	0	0	1	19	0	0		19	['乾燥大麻']	['“ハイ”になること（高揚感、多幸感）', '気ばらし、リラックスのための気分転換']	[]	0	0	[]				0	0	0	0	0	0	['タバコ', 'お酒']	お酒	大麻	タバコ			0			0	[]
1/21/2021 16:09:39	1	1	44	1	1	1	短大・専門学校卒業	1	1	['気分障害（うつ病、うつ状態、双極性障害）']	34	1	0	0	[]	0	0	1	24	20	1	月1回未満	0	['乾燥大麻']	['気ばらし、リラックスのための気分転換', '心理的苦痛（不安、あせり、抑うつ気分など）の緩和']	[]	0	0	[]				0	0	0	0	0	0	['タバコ', 'お酒', 'シンナー']	タバコ	お酒	シンナー	大麻		0			0	[]
1/21/2021 16:10:00	1	1	34	1	1	1	大学卒業	1	1	['気分障害（うつ病、うつ状態、双極性障害）', 'その他']	29	1	0	0	[]	0	0	1	19	15	1	月1回未満	0	['乾燥大麻']	['気ばらし、リラックスのための気分転換', '心理的苦痛（不安、あせり、抑うつ気分など）の緩和', '身体的苦痛（痛み、しびれ、めまい、不眠など）の緩和']	[]	0	1	['その他']	2~5回	大した問題ではなかった	数分から数時間	0	0	0	0	0	0	['タバコ', 'お酒', 'コカイン', '自然系の幻覚剤（幻覚キノコ、アヤワスカ、ペヨーテなど）', '幻覚薬（LSD、MDMAなど）', 'ベンゾジアゼピン系睡眠薬', '市販薬（咳止めなど）']	タバコ	お酒	大麻	自然系の幻覚剤	コカイン	0			0	[]
1/21/2021 16:10:04	1	1	39	1	1	1	大学卒業	1	0	[]	0	0	0	0	[]	0	0	1	19	20	0		39	['乾燥大麻', '電子タバコ', 'エディブル（食品）']	['“ハイ”になること（高揚感、多幸感）', '気ばらし、リラックスのための気分転換']	[]	0	0	[]				0	0	0	0	0	0	['タバコ', 'お酒', 'コカイン', '自然系の幻覚剤（幻覚キノコ、アヤワスカ、ペヨーテなど）', '幻覚薬（LSD、MDMAなど）']	お酒	タバコ	自然系の幻覚剤	大麻	幻覚薬	0			0	[]
1/21/2021 16:10:37	1	1	19	1	1	1	高校卒業	1	0	[]	0	0	0	0	[]	0	0	1	19	0	1	週1～4日未満	0	['乾燥大麻', '大麻樹脂（ハシシ、ワックス）', '電子タバコ']	['“ハイ”になること（高揚感、多幸感）', '気ばらし、リラックスのための気分転換', '仲間意識の強化、所属感の向上']	[]	0	1	['不安', '嘔気、嘔吐', '無気力']	2~5回	苦痛を伴うが自分一人で対応できた	数分から数時間	0	0	0	0	0	0	['タバコ', 'お酒', '幻覚薬（LSD、MDMAなど）', 'ベンゾジアゼピン系睡眠薬', '市販薬（咳止めなど）']	タバコ	お酒	大麻	幻覚薬	市販薬	0			0	[]
1/21/2021 16:10:39	1	1	24	1	1	1	大学卒業	1	0	[]	0	0	0	0	[]	0	0	1	19	5	1	月1回～週1回未満	0	['乾燥大麻']	['気ばらし、リラックスのための気分転換', '心理的苦痛（不安、あせり、抑うつ気分など）の緩和']	[]	0	0	[]				0	0	0	0	0	0	['タバコ', 'お酒']	お酒	タバコ	大麻			0			0	[]
1/21/2021 16:10:51	1	1	39	1	1	1	高校卒業	1	0	[]	0	0	0	0	[]	0	0	1	24	15	1	週1～4日未満	0	['乾燥大麻', '大麻樹脂（ハシシ、ワックス）', '電子タバコ']	['“ハイ”になること（高揚感、多幸感）', '気ばらし、リラックスのための気分転換', '身体的苦痛（痛み、しびれ、めまい、不眠など）の緩和']	[]	0	0	[]				0	0	0	0	0	0	['タバコ', 'お酒', '幻覚薬（LSD、MDMAなど）', 'ベンゾジアゼピン系睡眠薬']	タバコ	お酒	大麻			1	1回	使用が減った	0	[]
1/21/2021 16:11:15	1	1	19	1	1	1	中学卒業	1	0	[]	0	0	0	0	[]	0	0	1	19	0	1	週4日以上	0	['乾燥大麻', '大麻樹脂（ハシシ、ワックス）', '電子タバコ', 'エディブル（食品）']	['“ハイ”になること（高揚感、多幸感）', '気ばらし、リラックスのための気分転換', '仕事、学業、家事などのパフォーマンス向上', '仲間意識の強化、所属感の向上']	[]	0	0	[]				0	0	0	0	0	0	['タバコ', 'お酒']	タバコ	お酒	大麻			0			0	[]
1/21/2021 16:11:21	1	1	24	1	1	1	大学卒業	1	0	[]	0	0	0	0	[]	0	0	1	19	5	1	月1回～週1回未満	0	['乾燥大麻', '大麻樹脂（ハシシ、ワックス）', '電子タバコ', 'エディブル（食品）']	['気ばらし、リラックスのための気分転換', '仕事、学業、家事などのパフォーマンス向上']	['大麻によって健康被害が出ているとわかっても使用を続ける']	0	0	[]				0	0	0	0	0	0	['タバコ', 'お酒', '幻覚薬（LSD、MDMAなど）']	お酒	大麻	タバコ	幻覚薬	該当なし	0			0	[]
1/21/2021 16:11:25	1	1	29	1	1	1	大学卒業	1	0	[]	0	0	0	0	[]	0	0	1	24	5	1	月1回～週1回未満	0	['乾燥大麻']	['“ハイ”になること（高揚感、多幸感）', '気ばらし、リラックスのための気分転換', '仕事、学業、家事などのパフォーマンス向上', '仲間意識の強化、所属感の向上', '性感の増強']	[]	0	0	[]				0	0	0	0	0	0	['タバコ', 'お酒']	タバコ	お酒	大麻			0			0	[]
1/21/2021 16:13:10	1	1	24	1	1	1	大学卒業	1	0	[]	0	0	0	0	[]	0	0	1	24	0	1	月1回未満	0	['乾燥大麻']	['“ハイ”になること（高揚感、多幸感）', '気ばらし、リラックスのための気分転換', '仲間意識の強化、所属感の向上']	[]	0	1	['不安', '無気力']	1回	苦痛を伴うが自分一人で対応できた	数分から数時間	0	0	0	0	0	0	['タバコ', 'お酒']	お酒	タバコ				0			0	[]
1/21/2021 16:14:48	1	1	24	1	1	1	高校卒業	1	0	[]	0	0	0	0	[]	0	0	1	19	5	1	月1回～週1回未満	0	['乾燥大麻', '大麻樹脂（ハシシ、ワックス）', '電子タバコ', 'エディブル（食品）']	['“ハイ”になること（高揚感、多幸感）', '気ばらし、リラックスのための気分転換', '仕事、学業、家事などのパフォーマンス向上', '仲間意識の強化、所属感の向上', '心理的苦痛（不安、あせり、抑うつ気分など）の緩和', '身体的苦痛（痛み、しびれ、めまい、不眠など）の緩和', '性感の増強']	[]	0	0	[]				0	0	0	0	0	0	['タバコ', 'コカイン', '自然系の幻覚剤（幻覚キノコ、アヤワスカ、ペヨーテなど）', '幻覚薬（LSD、MDMAなど）', 'ベンゾジアゼピン系睡眠薬']	タバコ	ベンゾジアゼピン系睡眠薬	コカイン	幻覚薬	自然系の幻覚剤	0			0	[]
1/21/2021 16:15:00	1	1	39	1	1	1	高校卒業	1	0	[]	0	0	0	0	[]	0	1	1	24	15	0		34	['乾燥大麻', '大麻樹脂（ハシシ、ワックス）', '電子タバコ', 'エディブル（食品）']	['“ハイ”になること（高揚感、多幸感）', '気ばらし、リラックスのための気分転換', '心理的苦痛（不安、あせり、抑うつ気分など）の緩和', '身体的苦痛（痛み、しびれ、めまい、不眠など）の緩和']	[]	0	0	[]				0	0	0	0	0	0	['タバコ', 'お酒', '市販薬（咳止めなど）']	市販薬	タバコ	お酒	大麻	該当なし	0			0	[]
1/21/2021 16:16:40	1	1	24	1	1	1	短大・専門学校卒業	1	0	[]	0	0	0	0	[]	0	0	1	19	5	1	週1～4日未満	0	['乾燥大麻', '電子タバコ']	['気ばらし、リラックスのための気分転換']	[]	0	0	[]				0	0	0	0	0	0	['タバコ', 'お酒']	タバコ	お酒	大麻			0			0	[]
1/21/2021 16:16:54	1	1	44	1	1	1	大学卒業	1	0	[]	0	0	0	0	[]	0	0	1	24	20	0		39	['大麻樹脂（ハシシ、ワックス）', '電子タバコ']	['心理的苦痛（不安、あせり、抑うつ気分など）の緩和', '病気の治癒（がんの副作用緩和、など）']	[]	0	0	[]				0	0	0	0	0	0	['タバコ', 'お酒', 'ベンゾジアゼピン系睡眠薬', '市販薬（咳止めなど）']	お酒	タバコ	市販薬	ベンゾジアゼピン系睡眠薬	該当なし	0			0	[]
1/21/2021 16:18:34	1	1	39	1	1	1	高校卒業	1	0	[]	0	0	0	0	[]	0	0	1	19	20	1	月1回未満	0	['乾燥大麻', '大麻樹脂（ハシシ、ワックス）', '電子タバコ', 'エディブル（食品）']	['“ハイ”になること（高揚感、多幸感）', '気ばらし、リラックスのための気分転換', '仕事、学業、家事などのパフォーマンス向上', '仲間意識の強化、所属感の向上', '心理的苦痛（不安、あせり、抑うつ気分など）の緩和', '身体的苦痛（痛み、しびれ、めまい、不眠など）の緩和', '病気の治癒（がんの副作用緩和、など）', '神秘的・宗教的体験', '性感の増強', 'その他']	[]	0	0	[]				0	0	0	0	0	0	['タバコ', 'お酒', '幻覚薬（LSD、MDMAなど）']	タバコ	お酒	大麻			0			0	[]
1/21/2021 16:19:01	1	1	39	1	1	1	高校卒業	1	1	['気分障害（うつ病、うつ状態、双極性障害）', '不安障害', 'その他']	24	1	1	0	[]	1	0	1	24	15	0		29	['乾燥大麻']	['“ハイ”になること（高揚感、多幸感）', '気ばらし、リラックスのための気分転換', '仕事、学業、家事などのパフォーマンス向上', '心理的苦痛（不安、あせり、抑うつ気分など）の緩和', '性感の増強']	['大麻のため、他の活動が疎かになる', '極端な耐性がついてくる']	1	0	[]				0	0	0	0	0	0	['タバコ', 'お酒', 'シンナー', '幻覚薬（LSD、MDMAなど）', 'ベンゾジアゼピン系睡眠薬', '市販薬（咳止めなど）']	タバコ	お酒	大麻	覚醒剤		0			0	[]
1/21/2021 16:19:15	1	1	44	1	1	1	大学卒業	1	0	[]	0	0	0	0	[]	0	0	1	24	20	1	月1回未満	0	['乾燥大麻', '大麻樹脂（ハシシ、ワックス）']	['“ハイ”になること（高揚感、多幸感）', '気ばらし、リラックスのための気分転換']	[]	0	0	[]				0	0	0	0	0	0	['タバコ', 'お酒', 'ベンゾジアゼピン系睡眠薬']	タバコ	お酒	大麻			0			0	[]
1/21/2021 16:19:21	1	1	24	0	1	1	大学卒業	1	0	[]	0	0	0	0	[]	0	1	1	19	5	1	週4日以上	0	['乾燥大麻', '大麻樹脂（ハシシ、ワックス）', '電子タバコ', 'エディブル（食品）']	['“ハイ”になること（高揚感、多幸感）', '気ばらし、リラックスのための気分転換', '仕事、学業、家事などのパフォーマンス向上', '仲間意識の強化、所属感の向上', '心理的苦痛（不安、あせり、抑うつ気分など）の緩和', '身体的苦痛（痛み、しびれ、めまい、不眠など）の緩和', '病気の治癒（がんの副作用緩和、など）', '神秘的・宗教的体験', '性感の増強']	[]	0	1	['その他']	2~5回	大した問題ではなかった	数分から数時間	0	0	0	0	0	0	['タバコ']	大麻	タバコ				0			0	[]
1/21/2021 16:19:24	1	1	29	0	1	1	高校卒業	1	0	[]	0	0	0	0	[]	0	0	1	24	5	0		29	['乾燥大麻']	['“ハイ”になること（高揚感、多幸感）', '気ばらし、リラックスのための気分転換', '仕事、学業、家事などのパフォーマンス向上']	[]	0	0	[]				0	0	0	0	0	0	['タバコ', 'お酒']	タバコ	お酒	大麻			0			0	[]
1/21/2021 16:20:05	1	1	29	1	1	1	大学卒業	1	1	['気分障害（うつ病、うつ状態、双極性障害）']	24	1	1	0	[]	0	1	1	24	5	1	月1回～週1回未満	0	['乾燥大麻', '電子タバコ']	['“ハイ”になること（高揚感、多幸感）', '気ばらし、リラックスのための気分転換', '仕事、学業、家事などのパフォーマンス向上', '仲間意識の強化、所属感の向上', '心理的苦痛（不安、あせり、抑うつ気分など）の緩和', '身体的苦痛（痛み、しびれ、めまい、不眠など）の緩和', '性感の増強']	[]	0	0	[]				0	0	0	0	1	0	['タバコ', 'お酒', 'ベンゾジアゼピン系睡眠薬', '市販薬（咳止めなど）']	タバコ	お酒	大麻			0			0	[]
1/21/2021 16:20:09	1	1	39	1	1	1	大学卒業	1	0	[]	0	0	0	0	[]	0	0	1	24	15	1	週1～4日未満	0	['乾燥大麻']	['“ハイ”になること（高揚感、多幸感）', '気ばらし、リラックスのための気分転換']	[]	0	0	[]				0	0	0	0	0	0	['タバコ', 'お酒', 'コカイン']	タバコ	お酒	覚醒剤	該当なし	該当なし	0			0	[]
1/21/2021 16:20:16	1	1	34	1	1	1	大学卒業	1	0	[]	0	0	0	0	[]	0	0	1	24	10	1	週4日以上	0	['乾燥大麻', '電子タバコ']	['“ハイ”になること（高揚感、多幸感）', '気ばらし、リラックスのための気分転換', '仕事、学業、家事などのパフォーマンス向上', '仲間意識の強化、所属感の向上', '心理的苦痛（不安、あせり、抑うつ気分など）の緩和', '身体的苦痛（痛み、しびれ、めまい、不眠など）の緩和', '神秘的・宗教的体験']	[]	0	0	[]				0	0	0	1	0	0	['お酒', 'コカイン', '自然系の幻覚剤（幻覚キノコ、アヤワスカ、ペヨーテなど）', '幻覚薬（LSD、MDMAなど）']	お酒	大麻	コカイン	自然系の幻覚剤	幻覚薬	0			0	[]
1/21/2021 16:21:01	1	1	24	0	1	1	中学卒業	1	0	[]	0	0	0	1	['注意欠陥・多動症候群（ADHD）']	1	0	1	14	10	1	週4日以上	0	['乾燥大麻', '大麻樹脂（ハシシ、ワックス）', '電子タバコ']	['“ハイ”になること（高揚感、多幸感）', '気ばらし、リラックスのための気分転換', '仲間意識の強化、所属感の向上', '心理的苦痛（不安、あせり、抑うつ気分など）の緩和', '身体的苦痛（痛み、しびれ、めまい、不眠など）の緩和', '性感の増強']	[]	0	1	['その他']	2~5回	大した問題ではなかった	数分から数時間	0	0	0	0	0	0	['タバコ', 'お酒', '覚せい剤', 'コカイン', '幻覚薬（LSD、MDMAなど）', '市販薬（咳止めなど）']	タバコ	お酒	大麻	市販薬	自然系の幻覚剤	0			0	[]
1/21/2021 16:21:12	1	1	39	1	1	1	短大・専門学校卒業	1	0	[]	0	0	0	0	[]	0	0	1	19	20	0		39	['乾燥大麻', '大麻樹脂（ハシシ、ワックス）']	['“ハイ”になること（高揚感、多幸感）', '気ばらし、リラックスのための気分転換', '仕事、学業、家事などのパフォーマンス向上', '心理的苦痛（不安、あせり、抑うつ気分など）の緩和', '身体的苦痛（痛み、しびれ、めまい、不眠など）の緩和']	[]	0	0	[]				0	0	0	0	0	0	['タバコ', 'お酒']	タバコ	お酒	大麻			1	1回	使用をやめた	0	[]
1/21/2021 16:23:01	1	1	39	1	1	1	大学卒業	1	0	[]	0	0	0	0	[]	0	0	1	24	15	0		34	['乾燥大麻']	['“ハイ”になること（高揚感、多幸感）', '気ばらし、リラックスのための気分転換']	[]	0	0	[]				0	0	0	0	0	0	['タバコ', 'お酒', 'コカイン', '幻覚薬（LSD、MDMAなど）']	タバコ	お酒	大麻			0			0	[]
1/21/2021 16:23:03	1	1	24	1	1	1	高校卒業	1	0	[]	0	0	0	0	[]	0	0	1	19	5	1	週1～4日未満	0	['乾燥大麻', '電子タバコ']	['“ハイ”になること（高揚感、多幸感）', '気ばらし、リラックスのための気分転換', '仕事、学業、家事などのパフォーマンス向上', '仲間意識の強化、所属感の向上', '心理的苦痛（不安、あせり、抑うつ気分など）の緩和', '身体的苦痛（痛み、しびれ、めまい、不眠など）の緩和', '病気の治癒（がんの副作用緩和、など）', '神秘的・宗教的体験', '性感の増強', '自傷的、自己破壊的な意図', 'その他']	[]	0	1	['嘔気、嘔吐']	2~5回	苦痛を伴うが自分一人で対応できた	数分から数時間	0	0	0	0	0	0	['タバコ', 'お酒']	お酒	タバコ	大麻			0			0	[]
1/21/2021 16:23:19	1	1	29	1	1	1	高校卒業	1	0	[]	0	0	0	0	[]	0	0	1	19	10	1	週1～4日未満	0	['乾燥大麻']	['“ハイ”になること（高揚感、多幸感）', '気ばらし、リラックスのための気分転換', '仕事、学業、家事などのパフォーマンス向上', '仲間意識の強化、所属感の向上', '心理的苦痛（不安、あせり、抑うつ気分など）の緩和']	[]	0	1	['不安', '妄想', '無気力']	11回以上	苦痛を伴うが自分一人で対応できた	数分から数時間	0	0	0	0	0	0	['タバコ', 'お酒']	お酒	タバコ	大麻			0			0	[]
1/21/2021 16:23:53	1	1	39	1	1	1	高校卒業	1	0	[]	0	0	0	0	[]	0	0	1	19	20	0		24	['乾燥大麻', '大麻樹脂（ハシシ、ワックス）']	['“ハイ”になること（高揚感、多幸感）', '気ばらし、リラックスのための気分転換', '仲間意識の強化、所属感の向上', '心理的苦痛（不安、あせり、抑うつ気分など）の緩和', '身体的苦痛（痛み、しびれ、めまい、不眠など）の緩和']	['大麻のため、他の活動が疎かになる', '物理的に危険な状況でも大麻を継続的に使用する（例：自動車の運転など）']	1	1	['不安', '嘔気、嘔吐', '無気力']	2~5回	大した問題ではなかった	数分から数時間	0	0	0	1	1	0	['タバコ', 'お酒']	お酒	タバコ	大麻			1	1回	使用をやめた	0	[]
1/21/2021 16:24:58	1	1	24	1	1	1	大学卒業	1	0	[]	0	0	0	0	[]	0	0	1	24	0	1	月1回～週1回未満	0	['乾燥大麻', '電子タバコ']	['“ハイ”になること（高揚感、多幸感）', '気ばらし、リラックスのための気分転換', '仲間意識の強化、所属感の向上', '神秘的・宗教的体験']	['大麻を入手、使用するために多くの時間を費やす', '大麻によって健康被害が出ているとわかっても使用を続ける', '離脱症状が出現する']	1	1	['不安', '妄想', '抑うつ気分', '嘔気、嘔吐']	2~5回	他者の助けを必要とした	1日から1週間	0	0	0	0	0	0	['タバコ', 'お酒', '幻覚薬（LSD、MDMAなど）', '市販薬（咳止めなど）']	お酒	タバコ	幻覚薬	市販薬		0			0	[]
1/21/2021 16:25:45	1	1	39	0	1	1	大学卒業	1	1	['気分障害（うつ病、うつ状態、双極性障害）']	34	1	1	0	[]	0	0	1	24	15	0		29	['乾燥大麻', '大麻樹脂（ハシシ、ワックス）']	['“ハイ”になること（高揚感、多幸感）', '気ばらし、リラックスのための気分転換']	[]	0	0	[]				0	0	0	0	0	0	['タバコ', 'お酒']	お酒	タバコ	大麻			0			0	[]
1/21/2021 16:26:36	1	1	24	1	1	1	大学卒業	1	0	[]	0	0	0	0	[]	0	0	1	24	0	1	月1回未満	0	['乾燥大麻']	['“ハイ”になること（高揚感、多幸感）', '気ばらし、リラックスのための気分転換', '仕事、学業、家事などのパフォーマンス向上', '心理的苦痛（不安、あせり、抑うつ気分など）の緩和', '身体的苦痛（痛み、しびれ、めまい、不眠など）の緩和']	[]	0	0	[]				0	0	0	0	0	0	['タバコ', 'お酒', '市販薬（咳止めなど）']	市販薬	お酒	タバコ	大麻		0			0	[]
1/21/2021 16:27:01	1	1	24	1	1	1	高校卒業	1	0	[]	0	0	0	0	[]	0	0	1	19	5	1	週1～4日未満	0	['乾燥大麻', '大麻樹脂（ハシシ、ワックス）']	['気ばらし、リラックスのための気分転換', '仕事、学業、家事などのパフォーマンス向上', '仲間意識の強化、所属感の向上', '心理的苦痛（不安、あせり、抑うつ気分など）の緩和', '身体的苦痛（痛み、しびれ、めまい、不眠など）の緩和']	[]	0	0	[]				0	0	0	0	0	0	['タバコ', 'お酒']	タバコ	お酒	大麻	該当なし	該当なし	0			0	[]
1/21/2021 16:27:02	1	1	29	1	1	1	高校卒業	1	1	['不安障害', 'パーソナリティ障害']	19	1	1	1	['気分障害（うつ病、うつ状態、双極性障害）', '統合失調症', '不安障害', 'その他']	1	1	1	19	10	1	月1回～週1回未満	0	['乾燥大麻', '電子タバコ']	['“ハイ”になること（高揚感、多幸感）', '気ばらし、リラックスのための気分転換', '仕事、学業、家事などのパフォーマンス向上', '心理的苦痛（不安、あせり、抑うつ気分など）の緩和', '身体的苦痛（痛み、しびれ、めまい、不眠など）の緩和', '性感の増強']	[]	0	0	[]				0	0	0	0	0	0	['タバコ', 'お酒']	タバコ	お酒	大麻			0			0	[]
1/21/2021 16:27:29	1	1	34	1	1	1	中学卒業	1	0	[]	0	0	0	0	[]	0	0	1	19	15	0		29	['乾燥大麻']	['“ハイ”になること（高揚感、多幸感）', '気ばらし、リラックスのための気分転換', '心理的苦痛（不安、あせり、抑うつ気分など）の緩和', '身体的苦痛（痛み、しびれ、めまい、不眠など）の緩和', '神秘的・宗教的体験']	['大麻の使用が原因で仕事や生活に支障が出る']	0	1	['不安']	1回	大した問題ではなかった	数分から数時間	0	0	0	0	0	0	['タバコ', 'お酒', 'シンナー', '市販薬（咳止めなど）']	お酒	タバコ	大麻			0			0	[]
1/21/2021 16:27:30	1	1	49	1	1	1	大学卒業	1	0	[]	0	0	0	0	[]	0	0	1	24	25	0		34	['乾燥大麻', '大麻樹脂（ハシシ、ワックス）']	['“ハイ”になること（高揚感、多幸感）', '気ばらし、リラックスのための気分転換', '身体的苦痛（痛み、しびれ、めまい、不眠など）の緩和']	[]	0	0	[]				0	0	0	0	0	0	['タバコ', 'お酒']	お酒	タバコ	大麻			0			0	[]
1/21/2021 16:27:40	1	1	19	1	1	1	中学卒業	1	0	[]	0	0	0	0	[]	0	0	1	14	5	1	週1～4日未満	0	['乾燥大麻', '大麻樹脂（ハシシ、ワックス）', '電子タバコ']	['“ハイ”になること（高揚感、多幸感）', '気ばらし、リラックスのための気分転換', '仕事、学業、家事などのパフォーマンス向上']	[]	0	0	[]				0	0	0	0	0	0	['タバコ', 'お酒', '幻覚薬（LSD、MDMAなど）', '市販薬（咳止めなど）']	お酒	タバコ	大麻	幻覚薬	市販薬	0			0	[]
1/21/2021 16:28:25	1	1	49	0	1	1	高校卒業	1	0	[]	0	0	0	0	[]	0	0	1	24	25	0		24	['乾燥大麻', '大麻樹脂（ハシシ、ワックス）']	['“ハイ”になること（高揚感、多幸感）', '気ばらし、リラックスのための気分転換']	[]	0	0	[]				0	0	0	0	0	0	['タバコ', 'お酒', 'コカイン', '自然系の幻覚剤（幻覚キノコ、アヤワスカ、ペヨーテなど）', '幻覚薬（LSD、MDMAなど）']	お酒	タバコ	大麻	幻覚薬	コカイン	0			0	[]
1/21/2021 16:28:52	1	1	24	1	1	1	大学卒業	1	1	['気分障害（うつ病、うつ状態、双極性障害）']	19	0	0	0	[]	0	0	1	24	0	1	週1～4日未満	0	['乾燥大麻', '大麻樹脂（ハシシ、ワックス）', '電子タバコ', 'エディブル（食品）']	['“ハイ”になること（高揚感、多幸感）', '気ばらし、リラックスのための気分転換', '仕事、学業、家事などのパフォーマンス向上', '心理的苦痛（不安、あせり、抑うつ気分など）の緩和', '神秘的・宗教的体験', '性感の増強']	[]	0	1	['不安', '嘔気、嘔吐']	2~5回	大した問題ではなかった	数分から数時間	1	0	0	0	0	0	['タバコ', 'お酒', '自然系の幻覚剤（幻覚キノコ、アヤワスカ、ペヨーテなど）', '幻覚薬（LSD、MDMAなど）']	お酒	大麻	タバコ	自然系の幻覚剤	幻覚薬	0			0	[]
1/21/2021 16:28:59	1	1	29	1	1	1	高校卒業	1	0	[]	0	0	0	0	[]	0	0	1	19	10	1	週4日以上	0	['乾燥大麻', '電子タバコ']	['“ハイ”になること（高揚感、多幸感）', '気ばらし、リラックスのための気分転換', '仕事、学業、家事などのパフォーマンス向上', '仲間意識の強化、所属感の向上', '心理的苦痛（不安、あせり、抑うつ気分など）の緩和']	['意図したより大量、または長期間に使用してしまう', '使用をやめようとするけれど上手くいかない', '大麻への強い渇望がある', '社会的、対人的な問題が生じて悪化しているにも関わらず使用を続ける']	1	1	['不安', '無気力']	1回	大した問題ではなかった	数分から数時間	0	0	0	1	1	0	['タバコ', 'お酒', 'コカイン']	お酒	タバコ	大麻	コカイン		0			0	[]
1/21/2021 16:29:00	1	1	19	0	1	1	高校卒業	1	1	['気分障害（うつ病、うつ状態、双極性障害）', '統合失調症', '摂食障害（拒食症）']	19	1	1	0	[]	1	0	1	14	5	1	月1回～週1回未満	0	['乾燥大麻', '電子タバコ']	['気ばらし、リラックスのための気分転換', '心理的苦痛（不安、あせり、抑うつ気分など）の緩和', '身体的苦痛（痛み、しびれ、めまい、不眠など）の緩和']	[]	0	0	[]				0	0	0	0	0	0	['タバコ', 'お酒', '市販薬（咳止めなど）']	お酒	タバコ	市販薬			0			0	[]
1/21/2021 16:29:51	1	1	24	1	1	1	高校卒業	1	0	[]	0	0	0	0	[]	0	0	1	19	5	1	月1回未満	0	['乾燥大麻']	['気ばらし、リラックスのための気分転換', '仕事、学業、家事などのパフォーマンス向上', '仲間意識の強化、所属感の向上', '心理的苦痛（不安、あせり、抑うつ気分など）の緩和', '身体的苦痛（痛み、しびれ、めまい、不眠など）の緩和']	[]	0	0	[]				0	0	0	0	0	0	['タバコ', 'お酒']	タバコ	お酒	大麻			0			0	[]
1/21/2021 16:30:11	1	1	39	1	1	1	高校卒業	1	0	[]	0	0	0	0	[]	0	0	1	19	20	1	月1回～週1回未満	0	['乾燥大麻', '大麻樹脂（ハシシ、ワックス）', '電子タバコ']	['“ハイ”になること（高揚感、多幸感）', '気ばらし、リラックスのための気分転換', '仕事、学業、家事などのパフォーマンス向上', '仲間意識の強化、所属感の向上', '心理的苦痛（不安、あせり、抑うつ気分など）の緩和', '身体的苦痛（痛み、しびれ、めまい、不眠など）の緩和']	[]	0	0	[]				0	0	0	0	0	0	['タバコ', 'お酒', '覚せい剤', 'コカイン', '幻覚薬（LSD、MDMAなど）']	タバコ	お酒	大麻	覚醒剤	コカイン	0			0	[]
1/21/2021 16:30:29	1	1	54	1	1	1	高校卒業	1	0	[]	0	0	0	0	[]	1	1	1	19	35	0		44	['乾燥大麻']	['気ばらし、リラックスのための気分転換', '心理的苦痛（不安、あせり、抑うつ気分など）の緩和', '身体的苦痛（痛み、しびれ、めまい、不眠など）の緩和', '性感の増強', 'その他']	[]	0	0	[]				0	0	0	0	0	0	['タバコ', 'お酒']	お酒	タバコ	大麻			0			0	[]
1/21/2021 16:31:17	1	1	44	1	1	1	短大・専門学校卒業	1	0	[]	0	0	0	0	[]	0	0	1	19	25	1	月1回未満	0	['乾燥大麻', '大麻樹脂（ハシシ、ワックス）', '電子タバコ']	['“ハイ”になること（高揚感、多幸感）', '気ばらし、リラックスのための気分転換', '身体的苦痛（痛み、しびれ、めまい、不眠など）の緩和', '神秘的・宗教的体験']	[]	0	1	['不安', '無気力']	2~5回	大した問題ではなかった	数分から数時間	0	0	0	0	0	0	['タバコ', 'お酒', '自然系の幻覚剤（幻覚キノコ、アヤワスカ、ペヨーテなど）', '幻覚薬（LSD、MDMAなど）']	タバコ	お酒	自然系の幻覚剤	大麻	幻覚薬	0			0	[]
1/21/2021 16:32:58	1	1	39	1	1	1	高校卒業	1	0	[]	0	0	0	0	[]	0	0	1	19	20	1	月1回～週1回未満	0	['乾燥大麻', '大麻樹脂（ハシシ、ワックス）', '電子タバコ', 'エディブル（食品）']	['気ばらし、リラックスのための気分転換', '仕事、学業、家事などのパフォーマンス向上', '心理的苦痛（不安、あせり、抑うつ気分など）の緩和', '身体的苦痛（痛み、しびれ、めまい、不眠など）の緩和']	[]	0	0	[]				0	0	0	0	0	0	['タバコ', 'お酒', '覚せい剤', 'シンナー', 'コカイン', '自然系の幻覚剤（幻覚キノコ、アヤワスカ、ペヨーテなど）', '幻覚薬（LSD、MDMAなど）', 'オピオイド（ヘロイン、モルヒネ、あへん、医療用麻薬）', 'ベンゾジアゼピン系睡眠薬', '市販薬（咳止めなど）']	タバコ	お酒	シンナー	覚醒剤	自然系の幻覚剤	1	1回	使用が減った	0	[]
1/21/2021 16:33:57	1	1	24	1	1	1	高校卒業	1	1	['その他']	14	0	0	0	[]	0	0	1	24	0	0		24	['乾燥大麻']	['身体的苦痛（痛み、しびれ、めまい、不眠など）の緩和']	[]	0	0	[]				0	0	0	0	0	0	['タバコ', 'お酒']	大麻	タバコ	お酒	該当なし	該当なし	0			0	[]
1/21/2021 16:35:16	1	1	34	1	1	1	大学卒業	1	0	[]	0	0	0	0	[]	0	0	1	24	10	1	週4日以上	0	['乾燥大麻', '大麻樹脂（ハシシ、ワックス）', '電子タバコ']	['“ハイ”になること（高揚感、多幸感）', '気ばらし、リラックスのための気分転換', '仕事、学業、家事などのパフォーマンス向上', '心理的苦痛（不安、あせり、抑うつ気分など）の緩和']	['大麻への強い渇望がある', '物理的に危険な状況でも大麻を継続的に使用する（例：自動車の運転など）']	1	1	['不安']	2~5回	苦痛を伴うが自分一人で対応できた	数分から数時間	0	0	0	0	0	0	['タバコ', 'お酒']	お酒	タバコ	大麻			0			0	[]
1/21/2021 16:35:55	1	1	24	1	1	1	高校卒業	1	0	[]	0	0	0	0	[]	0	0	1	19	5	1	週1～4日未満	0	['乾燥大麻', '大麻樹脂（ハシシ、ワックス）', '電子タバコ', 'エディブル（食品）']	['“ハイ”になること（高揚感、多幸感）', '気ばらし、リラックスのための気分転換', '仕事、学業、家事などのパフォーマンス向上', '仲間意識の強化、所属感の向上']	[]	0	0	[]				0	0	0	0	0	0	['タバコ', 'お酒']	タバコ	お酒	大麻	該当なし	該当なし	0			0	[]
1/21/2021 16:36:18	1	1	64	1	1	1	短大・専門学校卒業	1	0	[]	0	0	0	0	[]	0	0	1	24	40	1	週4日以上	0	['乾燥大麻']	['気ばらし、リラックスのための気分転換', '心理的苦痛（不安、あせり、抑うつ気分など）の緩和', '性感の増強']	[]	0	0	[]				0	0	0	0	0	0	['タバコ', 'お酒', '覚せい剤', 'コカイン', '幻覚薬（LSD、MDMAなど）', 'オピオイド（ヘロイン、モルヒネ、あへん、医療用麻薬）']	タバコ	お酒	大麻	コカイン	自然系の幻覚剤	1	1回	使用が減った	1	['覚醒剤']
1/21/2021 16:36:22	1	1	24	1	1	1	大学卒業	1	0	[]	0	0	0	0	[]	0	0	1	19	5	1	週4日以上	0	['乾燥大麻', '大麻樹脂（ハシシ、ワックス）', '電子タバコ', 'エディブル（食品）']	['“ハイ”になること（高揚感、多幸感）', '気ばらし、リラックスのための気分転換', '仕事、学業、家事などのパフォーマンス向上', '心理的苦痛（不安、あせり、抑うつ気分など）の緩和', '身体的苦痛（痛み、しびれ、めまい、不眠など）の緩和']	['意図したより大量、または長期間に使用してしまう', '大麻を入手、使用するために多くの時間を費やす', '大麻によって健康被害が出ているとわかっても使用を続ける', '極端な耐性がついてくる']	1	0	[]				0	0	0	0	0	0	['タバコ', 'お酒', '自然系の幻覚剤（幻覚キノコ、アヤワスカ、ペヨーテなど）', '幻覚薬（LSD、MDMAなど）']	タバコ	お酒	自然系の幻覚剤	大麻	幻覚薬	0			0	[]
1/21/2021 16:36:52	1	1	44	1	1	1	大学卒業	1	0	[]	0	0	0	0	[]	0	0	1	24	20	0		44	['乾燥大麻', '大麻樹脂（ハシシ、ワックス）', '電子タバコ']	['“ハイ”になること（高揚感、多幸感）', '気ばらし、リラックスのための気分転換', '仕事、学業、家事などのパフォーマンス向上', '心理的苦痛（不安、あせり、抑うつ気分など）の緩和']	[]	0	1	['不安']	2~5回	苦痛を伴うが自分一人で対応できた	数分から数時間	0	0	0	0	0	0	['タバコ', 'お酒', '覚せい剤', '自然系の幻覚剤（幻覚キノコ、アヤワスカ、ペヨーテなど）', '幻覚薬（LSD、MDMAなど）', 'オピオイド（ヘロイン、モルヒネ、あへん、医療用麻薬）']	お酒	タバコ	覚醒剤	大麻	自然系の幻覚剤	0			0	[]
1/21/2021 16:37:44	1	1	24	1	1	1	大学卒業	1	0	[]	0	0	0	0	[]	0	0	1	24	0	1	週1～4日未満	0	['乾燥大麻', '大麻樹脂（ハシシ、ワックス）']	['“ハイ”になること（高揚感、多幸感）', '気ばらし、リラックスのための気分転換', '仲間意識の強化、所属感の向上']	[]	0	1	['妄想', '嘔気、嘔吐']	1回	大した問題ではなかった	数分から数時間	0	0	0	0	0	0	['お酒']	お酒	大麻				0			0	[]
1/21/2021 16:39:17	1	1	24	1	1	1	高校卒業	0	0	[]	0	0	0	0	[]	0	0	1	19	5	1	月1回未満	0	['乾燥大麻', '電子タバコ']	['“ハイ”になること（高揚感、多幸感）', '気ばらし、リラックスのための気分転換', '仲間意識の強化、所属感の向上', '心理的苦痛（不安、あせり、抑うつ気分など）の緩和', 'その他']	[]	0	1	['嘔気、嘔吐', 'その他']	1回	他者の助けを必要とした	数分から数時間	0	0	0	0	0	0	['お酒']	お酒	大麻				0			0	[]
1/21/2021 16:39:51	1	1	34	1	1	1	短大・専門学校卒業	1	0	[]	0	0	0	0	[]	1	0	1	19	15	1	週1～4日未満	0	['乾燥大麻', 'エディブル（食品）']	['“ハイ”になること（高揚感、多幸感）', '気ばらし、リラックスのための気分転換', '心理的苦痛（不安、あせり、抑うつ気分など）の緩和', '身体的苦痛（痛み、しびれ、めまい、不眠など）の緩和']	[]	0	1	['嘔気、嘔吐']	1回	苦痛を伴うが自分一人で対応できた	数分から数時間	0	0	0	0	0	0	['タバコ', 'お酒']	タバコ	お酒	大麻	該当なし	該当なし	0			0	[]
1/21/2021 16:41:23	1	1	39	1	1	1	高校卒業	1	0	[]	0	0	0	0	[]	0	0	1	24	15	0		24	['乾燥大麻']	['“ハイ”になること（高揚感、多幸感）', '気ばらし、リラックスのための気分転換', 'その他']	[]	0	0	[]				0	0	0	0	0	0	['タバコ', 'お酒']	お酒	タバコ	大麻			0			0	[]
1/21/2021 16:42:12	1	1	19	1	1	1	高校卒業	0	0	[]	0	0	0	0	[]	0	0	1	19	0	1	月1回未満	0	['乾燥大麻', '電子タバコ']	['気ばらし、リラックスのための気分転換', '仲間意識の強化、所属感の向上', '心理的苦痛（不安、あせり、抑うつ気分など）の緩和', '神秘的・宗教的体験']	[]	0	0	[]				0	0	0	0	0	0	['お酒', '幻覚薬（LSD、MDMAなど）']	大麻	自然系の幻覚剤	お酒			0			0	[]
1/21/2021 16:42:22	1	1	24	0	1	1	高校卒業	1	1	['気分障害（うつ病、うつ状態、双極性障害）', '注意欠陥・多動症候群（ADHD）', '不安障害', 'その他']	14	1	1	1	['気分障害（うつ病、うつ状態、双極性障害）', '統合失調症', '注意欠陥・多動症候群（ADHD）', '不安障害', 'パーソナリティ障害']	1	0	1	24	0	1	月1回未満	0	['乾燥大麻']	['“ハイ”になること（高揚感、多幸感）', '気ばらし、リラックスのための気分転換', '性感の増強']	[]	0	1	['嘔気、嘔吐']	1回	大した問題ではなかった	数分から数時間	0	0	0	0	0	0	['タバコ', 'お酒']	お酒	タバコ	大麻	該当なし	該当なし	0			0	[]
1/21/2021 16:44:56	1	1	19	1	1	1	中学卒業	1	0	[]	0	0	0	0	[]	0	0	1	14	5	1	週4日以上	0	['乾燥大麻', '電子タバコ']	['“ハイ”になること（高揚感、多幸感）', '気ばらし、リラックスのための気分転換', '心理的苦痛（不安、あせり、抑うつ気分など）の緩和']	[]	0	0	[]				0	0	0	0	0	0	['タバコ', 'お酒', 'コカイン', '幻覚薬（LSD、MDMAなど）', 'オピオイド（ヘロイン、モルヒネ、あへん、医療用麻薬）', 'ベンゾジアゼピン系睡眠薬', '市販薬（咳止めなど）']	大麻	タバコ	幻覚薬	ベンゾジアゼピン系睡眠薬	コカイン	0			0	[]
1/21/2021 16:45:35	1	1	24	1	1	1	高校卒業	1	0	[]	0	0	0	0	[]	0	0	1	19	5	1	月1回未満	0	['乾燥大麻', '電子タバコ']	['“ハイ”になること（高揚感、多幸感）', '気ばらし、リラックスのための気分転換', '仲間意識の強化、所属感の向上', '身体的苦痛（痛み、しびれ、めまい、不眠など）の緩和']	[]	0	0	[]				0	0	0	0	0	0	['タバコ', 'お酒']	お酒	タバコ	大麻			0			0	[]
1/21/2021 16:47:31	1	1	39	1	1	1	短大・専門学校卒業	1	0	[]	0	0	0	0	[]	0	0	1	29	10	0		34	['乾燥大麻']	['“ハイ”になること（高揚感、多幸感）', '気ばらし、リラックスのための気分転換']	[]	0	1	['嘔気、嘔吐']	1回	大した問題ではなかった	数分から数時間	0	0	0	0	0	0	['お酒']	お酒					0			0	[]
1/21/2021 16:48:05	1	1	24	1	1	1	大学卒業	1	0	[]	0	0	0	0	[]	0	0	1	24	0	1	月1回未満	0	['乾燥大麻']	['身体的苦痛（痛み、しびれ、めまい、不眠など）の緩和']	[]	0	0	[]				0	0	0	0	0	0	['タバコ', 'お酒']	タバコ	お酒				0			0	[]
1/21/2021 16:48:49	1	1	19	1	1	1	高校卒業	1	0	[]	0	0	0	0	[]	0	0	1	19	0	1	月1回未満	0	['乾燥大麻']	['気ばらし、リラックスのための気分転換', '仕事、学業、家事などのパフォーマンス向上', 'その他']	[]	0	0	[]				0	0	0	0	0	0	['タバコ', 'お酒']	タバコ	お酒	大麻			0			0	[]
1/21/2021 16:49:47	1	1	39	1	1	1	高校卒業	1	0	[]	0	0	0	1	['気分障害（うつ病、うつ状態、双極性障害）']	0	0	1	19	20	1	月1回～週1回未満	0	['乾燥大麻', '大麻樹脂（ハシシ、ワックス）', '電子タバコ', 'エディブル（食品）']	['“ハイ”になること（高揚感、多幸感）', '気ばらし、リラックスのための気分転換', '身体的苦痛（痛み、しびれ、めまい、不眠など）の緩和']	['意図したより大量、または長期間に使用してしまう', '物理的に危険な状況でも大麻を継続的に使用する（例：自動車の運転など）']	1	0	[]				0	0	0	0	1	0	['タバコ', 'お酒', '覚せい剤', 'コカイン', '自然系の幻覚剤（幻覚キノコ、アヤワスカ、ペヨーテなど）', '幻覚薬（LSD、MDMAなど）', 'ベンゾジアゼピン系睡眠薬']	タバコ	お酒	幻覚薬	自然系の幻覚剤	大麻	1	2回	使用が減った	0	[]
1/21/2021 16:51:03	1	1	39	1	1	1	高校卒業	1	0	[]	0	0	0	1	['気分障害（うつ病、うつ状態、双極性障害）']	0	0	1	24	15	0		39	['乾燥大麻', '大麻樹脂（ハシシ、ワックス）']	['“ハイ”になること（高揚感、多幸感）', '気ばらし、リラックスのための気分転換']	['意図したより大量、または長期間に使用してしまう']	0	1	['不安']	11回以上	大した問題ではなかった	数分から数時間	0	0	0	0	0	0	['タバコ', 'お酒', 'コカイン', '自然系の幻覚剤（幻覚キノコ、アヤワスカ、ペヨーテなど）', '幻覚薬（LSD、MDMAなど）', 'オピオイド（ヘロイン、モルヒネ、あへん、医療用麻薬）']	タバコ	大麻	幻覚薬	自然系の幻覚剤	お酒	0			0	[]
1/21/2021 16:51:59	1	1	24	1	1	1	大学卒業	1	1	['気分障害（うつ病、うつ状態、双極性障害）', '注意欠陥・多動症候群（ADHD）', '不安障害']	14	1	0	0	[]	0	0	1	24	0	1	月1回～週1回未満	0	['乾燥大麻', '大麻樹脂（ハシシ、ワックス）', 'エディブル（食品）']	['“ハイ”になること（高揚感、多幸感）', '気ばらし、リラックスのための気分転換', '心理的苦痛（不安、あせり、抑うつ気分など）の緩和', '身体的苦痛（痛み、しびれ、めまい、不眠など）の緩和', '病気の治癒（がんの副作用緩和、など）']	[]	0	0	[]				0	0	0	0	0	0	['タバコ', 'お酒', '自然系の幻覚剤（幻覚キノコ、アヤワスカ、ペヨーテなど）', 'ベンゾジアゼピン系睡眠薬']	お酒	タバコ	ベンゾジアゼピン系睡眠薬	大麻	自然系の幻覚剤	0			0	[]
1/21/2021 16:54:02	1	1	64	1	1	1	大学卒業	1	0	[]	0	0	0	0	[]	0	0	1	24	40	0		64	['乾燥大麻', '大麻樹脂（ハシシ、ワックス）', 'エディブル（食品）']	['“ハイ”になること（高揚感、多幸感）', '気ばらし、リラックスのための気分転換', '仲間意識の強化、所属感の向上', '神秘的・宗教的体験', '性感の増強', 'その他']	[]	0	0	[]				0	0	0	0	0	0	['タバコ', 'お酒', 'コカイン', '自然系の幻覚剤（幻覚キノコ、アヤワスカ、ペヨーテなど）']	お酒	タバコ	大麻	コカイン	自然系の幻覚剤	0			0	[]
1/21/2021 16:55:38	1	1	24	1	1	1	大学卒業	1	0	[]	0	0	0	0	[]	0	0	1	19	5	1	週4日以上	0	['乾燥大麻', '大麻樹脂（ハシシ、ワックス）']	['“ハイ”になること（高揚感、多幸感）', '気ばらし、リラックスのための気分転換', '仕事、学業、家事などのパフォーマンス向上', '心理的苦痛（不安、あせり、抑うつ気分など）の緩和', '身体的苦痛（痛み、しびれ、めまい、不眠など）の緩和', '神秘的・宗教的体験']	['意図したより大量、または長期間に使用してしまう']	0	1	['抑うつ気分', '嘔気、嘔吐', '無気力']	2~5回	大した問題ではなかった	数分から数時間	0	0	0	0	1	0	['タバコ', 'お酒', '幻覚薬（LSD、MDMAなど）', '市販薬（咳止めなど）']	お酒	タバコ	大麻	幻覚薬	市販薬	0			0	[]
1/21/2021 16:55:54	1	1	39	1	1	1	短大・専門学校卒業	1	0	[]	0	0	0	0	[]	0	0	1	19	20	1	週4日以上	0	['乾燥大麻', '大麻樹脂（ハシシ、ワックス）', '電子タバコ', 'エディブル（食品）']	['“ハイ”になること（高揚感、多幸感）', '気ばらし、リラックスのための気分転換', '身体的苦痛（痛み、しびれ、めまい、不眠など）の緩和']	['極端な耐性がついてくる']	0	1	['不安', '嘔気、嘔吐']	2~5回	大した問題ではなかった	数分から数時間	0	0	0	0	0	0	['タバコ', 'お酒', '自然系の幻覚剤（幻覚キノコ、アヤワスカ、ペヨーテなど）', '幻覚薬（LSD、MDMAなど）']	タバコ	お酒	大麻			0			0	[]
1/21/2021 16:56:09	1	1	24	1	1	1	短大・専門学校卒業	1	0	[]	0	0	0	0	[]	1	0	1	24	0	1	週4日以上	0	['乾燥大麻', '大麻樹脂（ハシシ、ワックス）', 'エディブル（食品）']	['“ハイ”になること（高揚感、多幸感）', '気ばらし、リラックスのための気分転換', '心理的苦痛（不安、あせり、抑うつ気分など）の緩和', '身体的苦痛（痛み、しびれ、めまい、不眠など）の緩和']	['意図したより大量、または長期間に使用してしまう']	0	0	[]				0	0	0	0	0	0	['タバコ', 'お酒']	お酒	タバコ	大麻			0			0	[]
1/21/2021 16:56:33	1	1	39	1	1	1	短大・専門学校卒業	1	1	['気分障害（うつ病、うつ状態、双極性障害）']	29	0	0	0	[]	0	0	1	19	20	0		34	['乾燥大麻']	['“ハイ”になること（高揚感、多幸感）', '気ばらし、リラックスのための気分転換']	[]	0	0	[]				0	0	0	0	0	0	['タバコ', 'お酒', '覚せい剤', '幻覚薬（LSD、MDMAなど）', 'ベンゾジアゼピン系睡眠薬']	お酒	タバコ	大麻	ベンゾジアゼピン系睡眠薬	覚醒剤	0			0	[]
1/21/2021 16:56:49	1	1	29	1	1	1	短大・専門学校卒業	1	0	[]	0	0	0	0	[]	0	0	1	24	5	1	月1回～週1回未満	0	['乾燥大麻']	['病気の治癒（がんの副作用緩和、など）']	[]	0	0	[]				0	0	0	0	0	0	['タバコ', 'お酒']	タバコ	お酒	大麻			0			0	[]
1/21/2021 16:57:18	1	1	19	0	1	1	中学卒業	1	0	[]	0	0	0	0	[]	0	0	1	19	0	1	週4日以上	0	['乾燥大麻', '電子タバコ']	['“ハイ”になること（高揚感、多幸感）', '気ばらし、リラックスのための気分転換', '仕事、学業、家事などのパフォーマンス向上', '心理的苦痛（不安、あせり、抑うつ気分など）の緩和', '身体的苦痛（痛み、しびれ、めまい、不眠など）の緩和', '神秘的・宗教的体験', '性感の増強']	[]	0	0	[]				0	0	0	0	0	0	['タバコ', 'お酒', '幻覚薬（LSD、MDMAなど）', 'ベンゾジアゼピン系睡眠薬']	タバコ	お酒	ベンゾジアゼピン系睡眠薬	大麻	自然系の幻覚剤	0			0	[]
1/21/2021 16:57:50	1	1	34	1	1	1	高校卒業	1	0	[]	0	0	0	0	[]	0	0	1	19	15	0		29	['乾燥大麻', '大麻樹脂（ハシシ、ワックス）', '電子タバコ', 'エディブル（食品）']	['気ばらし、リラックスのための気分転換', '心理的苦痛（不安、あせり、抑うつ気分など）の緩和', '身体的苦痛（痛み、しびれ、めまい、不眠など）の緩和']	[]	0	1	['嘔気、嘔吐']	1回	大した問題ではなかった	数分から数時間	0	0	0	0	0	0	['タバコ', 'お酒', 'コカイン', '幻覚薬（LSD、MDMAなど）', 'ベンゾジアゼピン系睡眠薬', '市販薬（咳止めなど）']	お酒	タバコ	市販薬	ベンゾジアゼピン系睡眠薬	大麻	0			0	[]
1/21/2021 16:57:59	1	1	34	1	1	1	高校卒業	1	0	[]	0	0	0	0	[]	0	0	1	29	5	1	週1～4日未満	0	['乾燥大麻', '大麻樹脂（ハシシ、ワックス）', '電子タバコ']	['“ハイ”になること（高揚感、多幸感）', '気ばらし、リラックスのための気分転換', '仕事、学業、家事などのパフォーマンス向上', '仲間意識の強化、所属感の向上', '心理的苦痛（不安、あせり、抑うつ気分など）の緩和', '身体的苦痛（痛み、しびれ、めまい、不眠など）の緩和', '神秘的・宗教的体験']	['大麻を入手、使用するために多くの時間を費やす', '大麻への強い渇望がある', '大麻の使用が原因で仕事や生活に支障が出る', '社会的、対人的な問題が生じて悪化しているにも関わらず使用を続ける', '大麻のため、他の活動が疎かになる']	1	1	['不安', '無気力']	2~5回	苦痛を伴うが自分一人で対応できた	数時間から1日	0	0	0	1	1	0	['タバコ', 'お酒']	お酒	タバコ	大麻			0			0	[]
1/21/2021 16:58:01	1	1	39	1	1	1	短大・専門学校卒業	1	0	[]	0	0	0	0	[]	0	0	1	24	15	1	週1～4日未満	0	['乾燥大麻', '大麻樹脂（ハシシ、ワックス）', '電子タバコ', 'エディブル（食品）']	['“ハイ”になること（高揚感、多幸感）', '気ばらし、リラックスのための気分転換', '身体的苦痛（痛み、しびれ、めまい、不眠など）の緩和', '病気の治癒（がんの副作用緩和、など）', 'その他']	[]	0	0	[]				0	0	0	0	0	0	['タバコ', 'お酒', '幻覚薬（LSD、MDMAなど）']	お酒	タバコ	大麻			0			0	[]
1/21/2021 16:58:14	1	1	34	0	1	1	高校卒業	1	1	['気分障害（うつ病、うつ状態、双極性障害）', '注意欠陥・多動症候群（ADHD）']	14	1	1	1	['気分障害（うつ病、うつ状態、双極性障害）', '統合失調症', '注意欠陥・多動症候群（ADHD）']	1	1	1	24	10	1	月1回～週1回未満	0	['乾燥大麻', '大麻樹脂（ハシシ、ワックス）', '電子タバコ', 'エディブル（食品）']	['“ハイ”になること（高揚感、多幸感）', '気ばらし、リラックスのための気分転換', '仕事、学業、家事などのパフォーマンス向上', '心理的苦痛（不安、あせり、抑うつ気分など）の緩和', '身体的苦痛（痛み、しびれ、めまい、不眠など）の緩和', '性感の増強']	[]	0	0	[]				0	0	0	0	0	0	['タバコ', 'お酒', '自然系の幻覚剤（幻覚キノコ、アヤワスカ、ペヨーテなど）', '幻覚薬（LSD、MDMAなど）', 'ベンゾジアゼピン系睡眠薬']	お酒	タバコ	ベンゾジアゼピン系睡眠薬	大麻	自然系の幻覚剤	0			0	[]
1/21/2021 16:58:33	1	1	59	1	1	1	大学卒業	1	0	[]	0	0	0	0	[]	0	0	1	19	40	0		54	['乾燥大麻', '大麻樹脂（ハシシ、ワックス）', 'エディブル（食品）']	['“ハイ”になること（高揚感、多幸感）', '気ばらし、リラックスのための気分転換', '仲間意識の強化、所属感の向上', '心理的苦痛（不安、あせり、抑うつ気分など）の緩和']	['極端な耐性がついてくる']	0	0	[]				0	0	0	0	0	0	['タバコ', 'お酒', '覚せい剤', 'コカイン', '自然系の幻覚剤（幻覚キノコ、アヤワスカ、ペヨーテなど）', '幻覚薬（LSD、MDMAなど）', 'オピオイド（ヘロイン、モルヒネ、あへん、医療用麻薬）', 'ベンゾジアゼピン系睡眠薬', '市販薬（咳止めなど）']	タバコ	お酒	大麻	コカイン	覚醒剤	0			0	[]
1/21/2021 16:59:52	1	1	34	1	1	1	大学卒業	1	0	[]	0	0	0	0	[]	0	0	1	24	10	0		29	['乾燥大麻', 'エディブル（食品）']	['“ハイ”になること（高揚感、多幸感）', '気ばらし、リラックスのための気分転換', '神秘的・宗教的体験', 'その他']	[]	0	0	[]				0	0	0	0	0	0	['タバコ', 'お酒', '覚せい剤', '自然系の幻覚剤（幻覚キノコ、アヤワスカ、ペヨーテなど）', '幻覚薬（LSD、MDMAなど）', 'オピオイド（ヘロイン、モルヒネ、あへん、医療用麻薬）', 'ベンゾジアゼピン系睡眠薬', '市販薬（咳止めなど）']	お酒	タバコ	ベンゾジアゼピン系睡眠薬	大麻	覚醒剤	0			0	[]
1/21/2021 17:00:31	1	1	24	1	1	1	短大・専門学校卒業	1	0	[]	0	0	0	0	[]	0	0	1	19	5	1	月1回未満	0	['乾燥大麻']	['“ハイ”になること（高揚感、多幸感）', '気ばらし、リラックスのための気分転換', '仕事、学業、家事などのパフォーマンス向上', '心理的苦痛（不安、あせり、抑うつ気分など）の緩和']	[]	0	0	[]				0	0	0	0	0	0	['タバコ', 'お酒']	タバコ	お酒	大麻			0			0	[]
1/21/2021 17:00:40	1	1	24	1	1	1	中学卒業	1	0	[]	0	0	0	0	[]	0	0	1	19	5	1	週1～4日未満	0	['乾燥大麻', '大麻樹脂（ハシシ、ワックス）']	['“ハイ”になること（高揚感、多幸感）', '気ばらし、リラックスのための気分転換', '性感の増強']	[]	0	0	[]				0	0	0	0	0	0	['タバコ', 'お酒', 'シンナー', '幻覚薬（LSD、MDMAなど）']	タバコ	お酒	大麻	シンナー	幻覚薬	0			0	[]
1/21/2021 17:00:50	1	1	19	1	1	1	中学卒業	1	0	[]	0	0	0	0	[]	0	0	1	19	0	1	週4日以上	0	['乾燥大麻', '電子タバコ', 'エディブル（食品）']	['“ハイ”になること（高揚感、多幸感）', '気ばらし、リラックスのための気分転換', '仕事、学業、家事などのパフォーマンス向上', '仲間意識の強化、所属感の向上', '身体的苦痛（痛み、しびれ、めまい、不眠など）の緩和']	[]	0	1	['不安', '無気力']	1回	大した問題ではなかった	数分から数時間	0	0	0	0	0	0	['タバコ', 'お酒']	タバコ	お酒	大麻			0			0	[]
1/21/2021 17:01:48	1	1	19	1	1	1	高校卒業	1	0	[]	0	0	0	0	[]	0	0	1	19	0	1	週4日以上	0	['乾燥大麻', '大麻樹脂（ハシシ、ワックス）', '電子タバコ']	['その他']	[]	0	0	[]				0	0	0	0	0	0	['お酒', '市販薬（咳止めなど）']	タバコ	お酒	大麻			0			0	[]
1/21/2021 17:01:58	1	1	24	1	1	1	大学卒業	1	0	[]	0	0	0	0	[]	0	0	1	19	5	1	週1～4日未満	0	['乾燥大麻', '大麻樹脂（ハシシ、ワックス）', '電子タバコ', 'エディブル（食品）']	['“ハイ”になること（高揚感、多幸感）', '気ばらし、リラックスのための気分転換', '仕事、学業、家事などのパフォーマンス向上', '仲間意識の強化、所属感の向上', '心理的苦痛（不安、あせり、抑うつ気分など）の緩和', '身体的苦痛（痛み、しびれ、めまい、不眠など）の緩和', '病気の治癒（がんの副作用緩和、など）']	['大麻のため、他の活動が疎かになる']	0	0	[]				0	0	0	0	0	0	['タバコ', 'お酒', 'コカイン', '幻覚薬（LSD、MDMAなど）', 'ベンゾジアゼピン系睡眠薬', '市販薬（咳止めなど）']	タバコ	お酒	大麻	コカイン	市販薬	0			0	[]
1/21/2021 17:03:10	1	1	24	0	1	1	高校卒業	1	0	[]	0	0	0	0	[]	0	0	1	19	5	1	週1～4日未満	0	['乾燥大麻', '電子タバコ']	['気ばらし、リラックスのための気分転換', '仕事、学業、家事などのパフォーマンス向上', '性感の増強']	[]	0	1	['その他']	1回	大した問題ではなかった	数分から数時間	0	0	0	0	0	0	['タバコ', 'お酒', 'シンナー', '市販薬（咳止めなど）']	シンナー	お酒	タバコ	大麻	市販薬	0			0	[]
1/21/2021 17:04:06	1	1	24	1	1	1	高校卒業	1	0	[]	0	0	0	0	[]	0	0	1	19	5	1	週1～4日未満	0	['乾燥大麻', '大麻樹脂（ハシシ、ワックス）', '電子タバコ', 'エディブル（食品）']	['“ハイ”になること（高揚感、多幸感）', '気ばらし、リラックスのための気分転換', '仲間意識の強化、所属感の向上', '心理的苦痛（不安、あせり、抑うつ気分など）の緩和', '身体的苦痛（痛み、しびれ、めまい、不眠など）の緩和', '病気の治癒（がんの副作用緩和、など）', '性感の増強']	[]	0	1	['不安', '嘔気、嘔吐', '無気力']	1回	苦痛を伴うが自分一人で対応できた	数時間から1日	0	0	0	0	0	0	['タバコ', 'お酒', '覚せい剤', '幻覚薬（LSD、MDMAなど）', '市販薬（咳止めなど）']	お酒	タバコ	大麻	幻覚薬	市販薬	0			0	[]
1/21/2021 17:04:39	1	1	19	1	1	1	中学卒業	1	0	[]	0	0	0	0	[]	0	0	1	19	0	1	週1～4日未満	0	['乾燥大麻', '電子タバコ']	['“ハイ”になること（高揚感、多幸感）', '気ばらし、リラックスのための気分転換', '仕事、学業、家事などのパフォーマンス向上', '身体的苦痛（痛み、しびれ、めまい、不眠など）の緩和']	[]	0	0	[]				0	0	0	0	0	0	['タバコ', 'お酒']	お酒	タバコ	大麻			0			0	[]
1/21/2021 17:05:15	1	1	24	1	1	1	中学卒業	1	0	[]	0	0	0	0	[]	0	0	1	24	0	1	週4日以上	0	['乾燥大麻', '電子タバコ', 'エディブル（食品）']	['“ハイ”になること（高揚感、多幸感）', '気ばらし、リラックスのための気分転換', '心理的苦痛（不安、あせり、抑うつ気分など）の緩和']	[]	0	0	[]				0	0	0	0	0	0	['タバコ', 'お酒', '覚せい剤', 'シンナー', 'コカイン', '幻覚薬（LSD、MDMAなど）']	タバコ	お酒	覚醒剤	大麻		0			0	[]
1/21/2021 17:07:27	1	1	39	1	1	1	高校卒業	1	0	[]	0	0	0	0	[]	0	0	1	19	20	1	週1～4日未満	0	['乾燥大麻', '大麻樹脂（ハシシ、ワックス）', '電子タバコ', 'エディブル（食品）']	['“ハイ”になること（高揚感、多幸感）', '気ばらし、リラックスのための気分転換', '仕事、学業、家事などのパフォーマンス向上', '心理的苦痛（不安、あせり、抑うつ気分など）の緩和']	[]	0	0	[]				0	0	0	0	0	0	['タバコ', 'お酒', 'コカイン', '自然系の幻覚剤（幻覚キノコ、アヤワスカ、ペヨーテなど）']						0			0	[]
1/21/2021 17:08:05	1	1	24	1	1	1	高校卒業	1	1	['気分障害（うつ病、うつ状態、双極性障害）']	24	1	0	1	['気分障害（うつ病、うつ状態、双極性障害）']	0	0	1	19	5	1	月1回未満	0	['乾燥大麻', '大麻樹脂（ハシシ、ワックス）']	['“ハイ”になること（高揚感、多幸感）', '気ばらし、リラックスのための気分転換', '心理的苦痛（不安、あせり、抑うつ気分など）の緩和', '身体的苦痛（痛み、しびれ、めまい、不眠など）の緩和']	[]	0	1	['その他']	2~5回	大した問題ではなかった	数分から数時間	0	0	0	0	0	0	['タバコ', 'お酒']	お酒	タバコ	大麻			0			0	[]
1/21/2021 17:08:05	1	1	24	1	1	1	高校卒業	1	0	[]	0	0	0	0	[]	0	0	1	19	5	1	週1～4日未満	0	['乾燥大麻', '電子タバコ']	['気ばらし、リラックスのための気分転換', '仕事、学業、家事などのパフォーマンス向上', '心理的苦痛（不安、あせり、抑うつ気分など）の緩和']	[]	0	0	[]				0	0	0	0	0	0	['タバコ', 'お酒', 'ベンゾジアゼピン系睡眠薬', '市販薬（咳止めなど）']	お酒	タバコ	ベンゾジアゼピン系睡眠薬	大麻	市販薬	0			0	[]
1/21/2021 17:09:47	1	1	34	1	1	1	大学卒業	1	1	['気分障害（うつ病、うつ状態、双極性障害）', '自閉症スペクトラム']	24	1	1	0	[]	0	0	1	29	5	0		29	['乾燥大麻', 'エディブル（食品）']	['“ハイ”になること（高揚感、多幸感）', '神秘的・宗教的体験']	[]	0	0	[]				0	0	0	0	0	0	['タバコ', 'お酒', '自然系の幻覚剤（幻覚キノコ、アヤワスカ、ペヨーテなど）', '市販薬（咳止めなど）']	タバコ	お酒	市販薬	大麻	自然系の幻覚剤	0			0	[]
1/21/2021 17:11:12	1	1	39	1	1	1	高校卒業	1	1	['その他']	34	0	0	0	[]	1	0	1	19	20	0		34	['乾燥大麻', '大麻樹脂（ハシシ、ワックス）', 'エディブル（食品）']	['“ハイ”になること（高揚感、多幸感）', '気ばらし、リラックスのための気分転換', '仕事、学業、家事などのパフォーマンス向上', '仲間意識の強化、所属感の向上', '心理的苦痛（不安、あせり、抑うつ気分など）の緩和', '身体的苦痛（痛み、しびれ、めまい、不眠など）の緩和', '病気の治癒（がんの副作用緩和、など）', '神秘的・宗教的体験', '性感の増強', 'その他']	['意図したより大量、または長期間に使用してしまう', '大麻への強い渇望がある', '極端な耐性がついてくる']	1	1	['不安', '嘔気、嘔吐']	2~5回	大した問題ではなかった	数分から数時間	0	1	0	1	0	1	['タバコ', 'お酒', 'コカイン']	タバコ	お酒	大麻	コカイン		1	1回	使用をやめた	0	[]
1/21/2021 17:11:37	1	1	44	1	1	1	大学卒業	1	0	[]	0	0	0	0	[]	0	0	1	29	15	0		34	['乾燥大麻', '大麻樹脂（ハシシ、ワックス）']	['“ハイ”になること（高揚感、多幸感）', '気ばらし、リラックスのための気分転換']	[]	0	1	['不安']	1回	大した問題ではなかった	数時間から1日	0	0	0	0	0	0	['タバコ', 'お酒', '幻覚薬（LSD、MDMAなど）']	お酒	タバコ	幻覚薬			0			0	[]
1/21/2021 17:11:41	1	1	39	1	1	1	高校卒業	1	0	[]	0	0	0	0	[]	0	0	1	24	15	1	週4日以上	0	['乾燥大麻']	['“ハイ”になること（高揚感、多幸感）', '気ばらし、リラックスのための気分転換', '仕事、学業、家事などのパフォーマンス向上', '心理的苦痛（不安、あせり、抑うつ気分など）の緩和', '身体的苦痛（痛み、しびれ、めまい、不眠など）の緩和', 'その他']	[]	0	0	[]				0	0	0	0	0	0	['タバコ', 'お酒']	タバコ	お酒	大麻			0			0	[]
1/21/2021 17:12:19	1	1	44	1	1	1	中学卒業	1	0	[]	0	0	0	0	[]	0	0	1	19	25	1	週4日以上	0	['乾燥大麻', '大麻樹脂（ハシシ、ワックス）', '電子タバコ']	['“ハイ”になること（高揚感、多幸感）', '気ばらし、リラックスのための気分転換', '心理的苦痛（不安、あせり、抑うつ気分など）の緩和', '身体的苦痛（痛み、しびれ、めまい、不眠など）の緩和', '性感の増強']	[]	0	0	[]				0	0	0	0	0	0	['タバコ', 'お酒', '覚せい剤', 'シンナー', 'コカイン', '自然系の幻覚剤（幻覚キノコ、アヤワスカ、ペヨーテなど）', '幻覚薬（LSD、MDMAなど）']	タバコ	お酒	シンナー	大麻	覚醒剤	0			0	[]
1/21/2021 17:13:29	1	1	44	1	1	1	大学院卒業以上	1	0	[]	0	0	0	0	[]	0	0	1	19	25	1	週4日以上	0	['乾燥大麻']	['“ハイ”になること（高揚感、多幸感）', '気ばらし、リラックスのための気分転換', '仕事、学業、家事などのパフォーマンス向上', '仲間意識の強化、所属感の向上', '心理的苦痛（不安、あせり、抑うつ気分など）の緩和', '身体的苦痛（痛み、しびれ、めまい、不眠など）の緩和', '性感の増強']	['極端な耐性がついてくる']	0	0	[]				0	0	0	0	0	0	['タバコ', 'お酒', '自然系の幻覚剤（幻覚キノコ、アヤワスカ、ペヨーテなど）', 'ベンゾジアゼピン系睡眠薬', '市販薬（咳止めなど）']	タバコ	お酒	大麻	自然系の幻覚剤	ベンゾジアゼピン系睡眠薬	0			0	[]
1/21/2021 17:13:32	1	1	24	1	1	1	高校卒業	1	0	[]	0	0	0	0	[]	0	0	1	24	0	1	週1～4日未満	0	['乾燥大麻', '電子タバコ']	['“ハイ”になること（高揚感、多幸感）', '気ばらし、リラックスのための気分転換', '仲間意識の強化、所属感の向上', '身体的苦痛（痛み、しびれ、めまい、不眠など）の緩和', '性感の増強']	[]	0	0	[]				0	0	0	0	0	0	['タバコ', 'お酒']	お酒	タバコ	大麻	該当なし	該当なし	0			0	[]
1/21/2021 17:13:49	1	1	24	1	1	1	大学卒業	1	0	[]	0	0	0	0	[]	0	0	1	19	5	0		19	['乾燥大麻', '大麻樹脂（ハシシ、ワックス）', '電子タバコ']	['“ハイ”になること（高揚感、多幸感）', '気ばらし、リラックスのための気分転換']	[]	0	0	[]				0	0	0	0	0	0	['タバコ', 'お酒', '市販薬（咳止めなど）']	お酒	タバコ	大麻	オピオイド	市販薬	0			0	[]
1/21/2021 17:14:12	1	1	39	1	1	1	大学卒業	1	0	[]	0	0	0	0	[]	0	0	1	34	5	1	月1回～週1回未満	0	['乾燥大麻']	['“ハイ”になること（高揚感、多幸感）', '気ばらし、リラックスのための気分転換', '神秘的・宗教的体験', '性感の増強']	['大麻のため、他の活動が疎かになる']	0	0	[]				0	0	0	0	1	0	['タバコ', 'お酒']	お酒	タバコ	大麻			0			0	[]
1/21/2021 17:14:21	1	1	24	1	1	1	短大・専門学校卒業	1	0	[]	0	0	0	0	[]	0	0	1	19	5	1	週4日以上	0	['乾燥大麻', '電子タバコ']	['気ばらし、リラックスのための気分転換', '仕事、学業、家事などのパフォーマンス向上', '心理的苦痛（不安、あせり、抑うつ気分など）の緩和', '性感の増強']	[]	0	0	[]				0	0	0	0	0	0	['タバコ', 'お酒', 'コカイン']	お酒	タバコ	大麻	コカイン	該当なし	0			1	['それ以外（MDMA、LSDなど）']
1/21/2021 17:14:39	1	1	19	1	1	1	中学卒業	1	0	[]	0	0	0	0	[]	0	0	1	14	5	1	週4日以上	0	['乾燥大麻', '大麻樹脂（ハシシ、ワックス）', '電子タバコ']	['“ハイ”になること（高揚感、多幸感）', '気ばらし、リラックスのための気分転換', '仕事、学業、家事などのパフォーマンス向上', '仲間意識の強化、所属感の向上', '心理的苦痛（不安、あせり、抑うつ気分など）の緩和', '身体的苦痛（痛み、しびれ、めまい、不眠など）の緩和', '病気の治癒（がんの副作用緩和、など）', '性感の増強', 'その他']	[]	0	0	[]				0	0	0	0	0	0	['タバコ', 'お酒', '市販薬（咳止めなど）']	タバコ	大麻		お酒	覚醒剤	0			0	[]
1/21/2021 17:15:27	1	1	29	1	1	1	中学卒業	1	0	[]	0	0	0	0	[]	0	0	1	24	5	1	週1～4日未満	0	['乾燥大麻', '電子タバコ']	['“ハイ”になること（高揚感、多幸感）', '気ばらし、リラックスのための気分転換', '仕事、学業、家事などのパフォーマンス向上', '仲間意識の強化、所属感の向上', '心理的苦痛（不安、あせり、抑うつ気分など）の緩和', '身体的苦痛（痛み、しびれ、めまい、不眠など）の緩和', 'その他']	[]	0	1	['嘔気、嘔吐']	1回	大した問題ではなかった	数分から数時間	0	0	0	0	0	0	['タバコ', 'お酒', '市販薬（咳止めなど）']	お酒	タバコ	大麻			0			0	[]
1/21/2021 17:15:54	1	1	34	1	1	1	大学卒業	1	0	[]	0	0	0	0	[]	0	0	1	29	5	1	月1回～週1回未満	0	['乾燥大麻', '大麻樹脂（ハシシ、ワックス）', '電子タバコ', 'エディブル（食品）']	['“ハイ”になること（高揚感、多幸感）', '気ばらし、リラックスのための気分転換', '仕事、学業、家事などのパフォーマンス向上', '心理的苦痛（不安、あせり、抑うつ気分など）の緩和', '身体的苦痛（痛み、しびれ、めまい、不眠など）の緩和']	[]	0	0	[]				0	0	0	0	0	0	['タバコ', 'お酒', 'コカイン', '自然系の幻覚剤（幻覚キノコ、アヤワスカ、ペヨーテなど）', '市販薬（咳止めなど）']	市販薬	お酒	タバコ	大麻	自然系の幻覚剤	0			0	[]
1/21/2021 17:16:17	1	1	24	1	1	1	高校卒業	1	0	[]	0	0	0	0	[]	0	0	1	19	5	1	月1回～週1回未満	0	['乾燥大麻']	['“ハイ”になること（高揚感、多幸感）', '気ばらし、リラックスのための気分転換', '仕事、学業、家事などのパフォーマンス向上', '仲間意識の強化、所属感の向上', '心理的苦痛（不安、あせり、抑うつ気分など）の緩和', '身体的苦痛（痛み、しびれ、めまい、不眠など）の緩和']	[]	0	0	[]				0	0	0	0	0	0	['タバコ', 'お酒']	タバコ	お酒	大麻	該当なし	該当なし	0			0	[]
1/21/2021 17:17:21	1	1	49	1	1	1	高校卒業	1	0	[]	0	0	0	0	[]	0	0	1	24	25	0		39	['乾燥大麻']	['気ばらし、リラックスのための気分転換']	[]	0	0	[]				0	0	0	0	0	0	['タバコ', 'お酒', 'コカイン']	タバコ	お酒	大麻	コカイン	該当なし	0			0	[]
1/21/2021 17:18:36	1	1	24	1	1	1	高校卒業	1	0	[]	0	0	0	0	[]	0	0	1	19	5	1	週4日以上	0	['乾燥大麻', '大麻樹脂（ハシシ、ワックス）', '電子タバコ']	['“ハイ”になること（高揚感、多幸感）', '気ばらし、リラックスのための気分転換', '仕事、学業、家事などのパフォーマンス向上', '仲間意識の強化、所属感の向上', '心理的苦痛（不安、あせり、抑うつ気分など）の緩和', '身体的苦痛（痛み、しびれ、めまい、不眠など）の緩和']	[]	0	0	[]				0	0	0	0	0	0	['タバコ', 'お酒']	タバコ	大麻	お酒			0			0	[]
1/21/2021 17:19:26	1	1	24	1	1	1	短大・専門学校卒業	1	0	[]	0	0	0	0	[]	0	0	1	24	0	1	週4日以上	0	['乾燥大麻', '電子タバコ']	['“ハイ”になること（高揚感、多幸感）', '気ばらし、リラックスのための気分転換', '仲間意識の強化、所属感の向上']	[]	0	0	[]				0	0	0	0	0	0	['タバコ', 'お酒', 'コカイン', '幻覚薬（LSD、MDMAなど）', '市販薬（咳止めなど）']	タバコ	お酒	自然系の幻覚剤	大麻	コカイン	0			0	[]
1/21/2021 17:19:50	1	1	44	1	1	1	高校卒業	1	0	[]	0	0	0	0	[]	0	0	1	19	25	0		39	['乾燥大麻', '大麻樹脂（ハシシ、ワックス）']	['“ハイ”になること（高揚感、多幸感）', '気ばらし、リラックスのための気分転換', '心理的苦痛（不安、あせり、抑うつ気分など）の緩和', '身体的苦痛（痛み、しびれ、めまい、不眠など）の緩和']	[]	0	1	['不安']	2~5回	苦痛を伴うが自分一人で対応できた	数分から数時間	0	0	0	0	0	0	['タバコ', 'お酒']	タバコ	お酒	大麻			0			0	[]
1/21/2021 17:20:03	1	1	44	1	1	1	大学院卒業以上	0	0	[]	0	0	0	0	[]	0	0	1	29	15	0		29	['乾燥大麻', '大麻樹脂（ハシシ、ワックス）']	['“ハイ”になること（高揚感、多幸感）', '心理的苦痛（不安、あせり、抑うつ気分など）の緩和', '身体的苦痛（痛み、しびれ、めまい、不眠など）の緩和', '神秘的・宗教的体験', '性感の増強']	[]	0	0	[]				0	0	0	0	0	0	['タバコ', 'お酒', '自然系の幻覚剤（幻覚キノコ、アヤワスカ、ペヨーテなど）', 'ベンゾジアゼピン系睡眠薬', '市販薬（咳止めなど）']	市販薬	お酒	タバコ	大麻	自然系の幻覚剤	0			0	[]
1/21/2021 17:20:09	1	1	24	0	1	1	高校卒業	1	0	[]	0	0	0	0	[]	0	0	1	19	5	1	週4日以上	0	['乾燥大麻', '電子タバコ']	['“ハイ”になること（高揚感、多幸感）', '気ばらし、リラックスのための気分転換', '仕事、学業、家事などのパフォーマンス向上', '心理的苦痛（不安、あせり、抑うつ気分など）の緩和', '身体的苦痛（痛み、しびれ、めまい、不眠など）の緩和', '性感の増強']	['意図したより大量、または長期間に使用してしまう']	0	0	[]				0	0	0	0	0	0	['タバコ', 'お酒']	タバコ	お酒	大麻			0			0	[]
1/21/2021 17:20:38	1	1	24	1	1	1	高校卒業	1	0	[]	0	0	0	0	[]	0	0	1	24	0	1	週4日以上	0	['乾燥大麻', '電子タバコ']	['“ハイ”になること（高揚感、多幸感）', '気ばらし、リラックスのための気分転換', '仕事、学業、家事などのパフォーマンス向上', '仲間意識の強化、所属感の向上', '心理的苦痛（不安、あせり、抑うつ気分など）の緩和', '身体的苦痛（痛み、しびれ、めまい、不眠など）の緩和']	[]	0	1	['無気力']	2~5回	大した問題ではなかった	数分から数時間	0	0	0	0	0	0	['タバコ', 'お酒']	お酒	タバコ	大麻			0			0	[]
1/21/2021 17:20:41	1	1	19	1	1	1	短大・専門学校卒業	1	0	[]	0	0	0	0	[]	0	0	1	19	0	1	月1回未満	0	['乾燥大麻', '大麻樹脂（ハシシ、ワックス）', '電子タバコ', 'エディブル（食品）']	['“ハイ”になること（高揚感、多幸感）', '気ばらし、リラックスのための気分転換', '仕事、学業、家事などのパフォーマンス向上']	[]	0	0	[]				0	0	0	0	0	0	['タバコ', 'お酒']	タバコ	大麻	お酒			0			0	[]
1/21/2021 17:20:48	1	1	39	1	1	1	高校卒業	1	0	[]	0	0	0	1	['気分障害（うつ病、うつ状態、双極性障害）']	0	0	1	19	20	0		29	['乾燥大麻', '大麻樹脂（ハシシ、ワックス）']	['“ハイ”になること（高揚感、多幸感）', '気ばらし、リラックスのための気分転換', 'その他']	[]	0	0	[]				0	0	0	0	0	0	['タバコ', '自然系の幻覚剤（幻覚キノコ、アヤワスカ、ペヨーテなど）', '幻覚薬（LSD、MDMAなど）']	タバコ	お酒	大麻	自然系の幻覚剤		0			0	[]
1/21/2021 17:21:21	1	1	34	1	1	1	大学卒業	1	0	[]	0	0	0	0	[]	0	0	1	19	15	1	週4日以上	0	['乾燥大麻', '電子タバコ']	['“ハイ”になること（高揚感、多幸感）', '気ばらし、リラックスのための気分転換', '身体的苦痛（痛み、しびれ、めまい、不眠など）の緩和']	[]	0	1	['嘔気、嘔吐']	6~10回	苦痛を伴うが自分一人で対応できた	数分から数時間	0	0	0	0	0	0	['タバコ', 'お酒']	タバコ	お酒	大麻			0			0	[]
1/21/2021 17:21:26	1	1	44	1	1	1	短大・専門学校卒業	1	0	[]	0	0	0	0	[]	0	0	1	24	20	0		39	['乾燥大麻', '大麻樹脂（ハシシ、ワックス）', '電子タバコ', 'エディブル（食品）']	['“ハイ”になること（高揚感、多幸感）', '気ばらし、リラックスのための気分転換', '仕事、学業、家事などのパフォーマンス向上', '仲間意識の強化、所属感の向上']	[]	0	0	[]				0	0	0	0	0	0	['タバコ', 'お酒', 'コカイン', '幻覚薬（LSD、MDMAなど）']	タバコ	お酒	大麻			0			0	[]
1/21/2021 17:22:15	1	1	34	1	1	1	大学卒業	1	0	[]	0	0	0	0	[]	0	0	1	24	10	1	週1～4日未満	0	['乾燥大麻']	['“ハイ”になること（高揚感、多幸感）', '気ばらし、リラックスのための気分転換', '心理的苦痛（不安、あせり、抑うつ気分など）の緩和', '身体的苦痛（痛み、しびれ、めまい、不眠など）の緩和', '性感の増強']	[]	0	0	[]				0	0	0	0	0	0	['タバコ', 'お酒']	タバコ	お酒	大麻			0			0	[]
1/21/2021 17:22:20	1	1	54	1	1	1	中学卒業	1	1	['気分障害（うつ病、うつ状態、双極性障害）']	39	1	1	0	[]	0	1	1	49	5	0		49	['乾燥大麻']	['気ばらし、リラックスのための気分転換', '性感の増強']	[]	0	0	[]				0	0	0	0	0	0	['タバコ', 'お酒']	お酒	タバコ	大麻	該当なし	該当なし	0			0	[]
1/21/2021 17:22:26	1	1	34	1	1	1	大学卒業	1	0	[]	0	0	0	0	[]	0	0	1	24	10	1	週4日以上	0	['乾燥大麻', '大麻樹脂（ハシシ、ワックス）', '電子タバコ', 'エディブル（食品）']	['“ハイ”になること（高揚感、多幸感）', '気ばらし、リラックスのための気分転換', '仕事、学業、家事などのパフォーマンス向上', '仲間意識の強化、所属感の向上', '心理的苦痛（不安、あせり、抑うつ気分など）の緩和', '身体的苦痛（痛み、しびれ、めまい、不眠など）の緩和', '病気の治癒（がんの副作用緩和、など）', '神秘的・宗教的体験', '性感の増強']	['大麻を入手、使用するために多くの時間を費やす']	0	0	[]				0	0	0	0	0	0	['タバコ']	タバコ	お酒	大麻			0			0	[]
1/21/2021 17:22:32	1	1	44	1	1	1	高校卒業	1	0	[]	0	0	0	0	[]	0	0	1	19	25	0		44	['乾燥大麻', '大麻樹脂（ハシシ、ワックス）']	['気ばらし、リラックスのための気分転換', '身体的苦痛（痛み、しびれ、めまい、不眠など）の緩和']	[]	0	1	['不安']	11回以上	大した問題ではなかった	数分から数時間	0	0	0	0	0	0	['タバコ', 'お酒', '市販薬（咳止めなど）']	お酒	タバコ	大麻	市販薬		0			0	[]
1/21/2021 17:22:58	1	1	34	0	1	1	高校卒業	1	0	[]	0	0	0	0	[]	0	0	1	24	10	1	月1回未満	0	['乾燥大麻', '大麻樹脂（ハシシ、ワックス）', '電子タバコ']	['“ハイ”になること（高揚感、多幸感）', '気ばらし、リラックスのための気分転換', '身体的苦痛（痛み、しびれ、めまい、不眠など）の緩和']	['離脱症状が出現する']	0	1	['不安', 'その他']	2~5回	他者の助けを必要とした	数分から数時間	0	0	0	0	0	0	['タバコ', 'お酒', '自然系の幻覚剤（幻覚キノコ、アヤワスカ、ペヨーテなど）', '幻覚薬（LSD、MDMAなど）']	お酒	タバコ	大麻	自然系の幻覚剤	幻覚薬	0			0	[]
1/21/2021 17:23:06	1	1	44	1	1	1	高校卒業	1	0	[]	0	0	0	0	[]	1	0	1	24	20	1	週1～4日未満	0	['乾燥大麻', '大麻樹脂（ハシシ、ワックス）', '電子タバコ']	['“ハイ”になること（高揚感、多幸感）', '気ばらし、リラックスのための気分転換', '仕事、学業、家事などのパフォーマンス向上', '仲間意識の強化、所属感の向上', '心理的苦痛（不安、あせり、抑うつ気分など）の緩和', '身体的苦痛（痛み、しびれ、めまい、不眠など）の緩和', '病気の治癒（がんの副作用緩和、など）', '性感の増強', 'その他']	['極端な耐性がついてくる']	0	1	['不安', '嘔気、嘔吐']	2~5回	大した問題ではなかった	数分から数時間	0	0	0	0	0	0	['タバコ', 'お酒', 'コカイン', '自然系の幻覚剤（幻覚キノコ、アヤワスカ、ペヨーテなど）', '幻覚薬（LSD、MDMAなど）', '市販薬（咳止めなど）']	市販薬	タバコ	お酒	大麻	自然系の幻覚剤	0			0	[]
1/21/2021 17:23:25	1	1	39	1	1	1	中学卒業	1	0	[]	0	0	0	0	[]	0	0	1	19	20	1	週1～4日未満	0	['乾燥大麻']	['気ばらし、リラックスのための気分転換', '身体的苦痛（痛み、しびれ、めまい、不眠など）の緩和']	[]	0	1	['その他']	1回	苦痛を伴うが自分一人で対応できた	数時間から1日	0	0	0	0	0	0	['タバコ', 'お酒']	タバコ	お酒	大麻			1	1回	使用が減った	0	[]
1/21/2021 17:23:28	1	1	44	1	1	1	大学卒業	1	1	['注意欠陥・多動症候群（ADHD）']	14	1	0	1	['注意欠陥・多動症候群（ADHD）']	0	1	1	24	20	0		39	['乾燥大麻', '大麻樹脂（ハシシ、ワックス）', 'エディブル（食品）']	['“ハイ”になること（高揚感、多幸感）', '気ばらし、リラックスのための気分転換', '仕事、学業、家事などのパフォーマンス向上', '心理的苦痛（不安、あせり、抑うつ気分など）の緩和', '身体的苦痛（痛み、しびれ、めまい、不眠など）の緩和', '病気の治癒（がんの副作用緩和、など）', '神秘的・宗教的体験', '性感の増強', 'その他']	[]	0	0	[]				0	0	0	0	0	0	['タバコ', 'お酒', '自然系の幻覚剤（幻覚キノコ、アヤワスカ、ペヨーテなど）']	お酒	タバコ	自然系の幻覚剤	大麻		0			0	[]
1/21/2021 17:24:15	1	1	19	1	1	1	中学卒業	1	0	[]	0	0	0	0	[]	0	0	1	19	0	1	週4日以上	0	['乾燥大麻', '電子タバコ']	['“ハイ”になること（高揚感、多幸感）', '気ばらし、リラックスのための気分転換', '仕事、学業、家事などのパフォーマンス向上', '性感の増強']	[]	0	1	['嘔気、嘔吐']	1回	苦痛を伴うが自分一人で対応できた	数分から数時間	0	0	0	0	0	0	['タバコ', 'お酒']	タバコ	お酒	大麻			1	1回	変わらない	0	[]
1/21/2021 17:24:14	1	1	24	0	1	1	短大・専門学校卒業	1	0	[]	0	0	0	0	[]	0	0	1	14	10	0		19	['乾燥大麻']	['“ハイ”になること（高揚感、多幸感）', '気ばらし、リラックスのための気分転換', '仲間意識の強化、所属感の向上', '心理的苦痛（不安、あせり、抑うつ気分など）の緩和']	[]	0	0	[]				0	0	0	0	0	0	['タバコ']	タバコ	大麻				0			0	[]
1/21/2021 17:24:24	1	1	29	1	1	1	大学卒業	1	0	[]	0	0	0	0	[]	0	0	1	24	5	1	月1回～週1回未満	0	['乾燥大麻', '大麻樹脂（ハシシ、ワックス）', 'エディブル（食品）']	['“ハイ”になること（高揚感、多幸感）', '気ばらし、リラックスのための気分転換', '仕事、学業、家事などのパフォーマンス向上', '仲間意識の強化、所属感の向上', '心理的苦痛（不安、あせり、抑うつ気分など）の緩和', '性感の増強']	[]	0	0	[]				0	0	0	0	0	0	['タバコ', 'お酒']	お酒	タバコ	大麻			0			0	[]
1/21/2021 17:24:43	1	1	34	1	1	1	短大・専門学校卒業	1	0	[]	0	0	0	0	[]	0	0	1	24	10	1	月1回～週1回未満	0	['乾燥大麻']	['“ハイ”になること（高揚感、多幸感）', '気ばらし、リラックスのための気分転換', '仕事、学業、家事などのパフォーマンス向上', '心理的苦痛（不安、あせり、抑うつ気分など）の緩和', '身体的苦痛（痛み、しびれ、めまい、不眠など）の緩和']	[]	0	0	[]				0	0	0	0	0	0	['タバコ', 'お酒', '幻覚薬（LSD、MDMAなど）', '市販薬（咳止めなど）']	タバコ	お酒	大麻	幻覚薬	該当なし	0			0	[]
1/21/2021 17:25:24	1	1	29	1	1	1	高校卒業	1	0	[]	0	0	0	0	[]	0	0	1	24	5	1	月1回～週1回未満	0	['乾燥大麻']	['気ばらし、リラックスのための気分転換', '心理的苦痛（不安、あせり、抑うつ気分など）の緩和']	[]	0	0	[]				0	0	0	0	0	0	['タバコ', 'お酒']	お酒	タバコ				0			0	[]
1/21/2021 17:25:47	1	1	29	1	1	1	高校卒業	1	0	[]	0	0	0	0	[]	0	0	1	29	0	1	週4日以上	0	['乾燥大麻']	['気ばらし、リラックスのための気分転換', '心理的苦痛（不安、あせり、抑うつ気分など）の緩和', '身体的苦痛（痛み、しびれ、めまい、不眠など）の緩和']	[]	0	1	['嘔気、嘔吐']	2~5回	大した問題ではなかった	数分から数時間	0	0	0	0	0	0	['タバコ', 'お酒']	タバコ	お酒	大麻	該当なし	該当なし	0			0	[]
1/21/2021 17:25:58	1	1	34	1	1	1	大学卒業	1	0	[]	0	0	0	0	[]	0	0	1	19	15	1	週1～4日未満	0	['乾燥大麻', '大麻樹脂（ハシシ、ワックス）', '電子タバコ', 'エディブル（食品）']	['“ハイ”になること（高揚感、多幸感）', '気ばらし、リラックスのための気分転換', '身体的苦痛（痛み、しびれ、めまい、不眠など）の緩和', '性感の増強']	['大麻を入手、使用するために多くの時間を費やす', '極端な耐性がついてくる']	1	1	['嘔気、嘔吐', 'その他']	2~5回	大した問題ではなかった	数分から数時間	0	0	0	0	0	0	['タバコ', 'お酒']	タバコ	お酒	大麻			1	1回	使用が減った	0	[]
1/21/2021 17:26:03	1	1	29	0	1	1	大学院卒業以上	1	0	[]	0	0	0	0	[]	0	0	1	19	10	1	月1回未満	0	['乾燥大麻']	['気ばらし、リラックスのための気分転換', '心理的苦痛（不安、あせり、抑うつ気分など）の緩和']	[]	0	0	[]				0	0	0	0	0	0	['タバコ', 'お酒']	タバコ	お酒	大麻			0			0	[]
1/21/2021 17:26:12	1	1	34	1	1	1	高校卒業	1	1	['不安障害']	14	0	0	0	[]	0	0	1	19	15	1	週4日以上	0	['乾燥大麻', '大麻樹脂（ハシシ、ワックス）', '電子タバコ', 'エディブル（食品）']	['“ハイ”になること（高揚感、多幸感）', '気ばらし、リラックスのための気分転換', '仕事、学業、家事などのパフォーマンス向上', '仲間意識の強化、所属感の向上', '心理的苦痛（不安、あせり、抑うつ気分など）の緩和', '身体的苦痛（痛み、しびれ、めまい、不眠など）の緩和', '病気の治癒（がんの副作用緩和、など）', '性感の増強']	['物理的に危険な状況でも大麻を継続的に使用する（例：自動車の運転など）', '極端な耐性がついてくる']	1	0	[]				0	0	0	0	0	0	['タバコ', 'お酒', '幻覚薬（LSD、MDMAなど）', 'ベンゾジアゼピン系睡眠薬', '市販薬（咳止めなど）']	お酒	タバコ	大麻	ベンゾジアゼピン系睡眠薬	幻覚薬	1	1回	変わらない	0	[]
1/21/2021 17:26:59	1	1	44	1	1	1	短大・専門学校卒業	0	1	['その他']	39	1	0	0	[]	0	0	1	29	15	1	週1～4日未満	0	['乾燥大麻']	['仕事、学業、家事などのパフォーマンス向上', '心理的苦痛（不安、あせり、抑うつ気分など）の緩和', '病気の治癒（がんの副作用緩和、など）']	['大麻を入手、使用するために多くの時間を費やす']	0	0	[]				0	0	0	0	0	0	['タバコ', 'お酒']	タバコ	お酒	大麻			0			0	[]
1/21/2021 17:27:21	1	1	24	1	1	1	高校卒業	0	0	[]	0	0	0	0	[]	1	0	1	19	5	1	月1回～週1回未満	0	['乾燥大麻']	['“ハイ”になること（高揚感、多幸感）', '気ばらし、リラックスのための気分転換', '仕事、学業、家事などのパフォーマンス向上', '仲間意識の強化、所属感の向上', '心理的苦痛（不安、あせり、抑うつ気分など）の緩和', '身体的苦痛（痛み、しびれ、めまい、不眠など）の緩和', '神秘的・宗教的体験', '性感の増強']	[]	0	1	['不安', '妄想']	1回	大した問題ではなかった	数分から数時間	0	0	0	0	0	0	['タバコ', 'お酒', '幻覚薬（LSD、MDMAなど）']	お酒	タバコ	大麻	覚醒剤		0			0	[]
1/21/2021 17:27:40	1	1	34	1	1	1	中学卒業	1	0	[]	0	0	0	1	['気分障害（うつ病、うつ状態、双極性障害）', '統合失調症', '自閉症スペクトラム', '注意欠陥・多動症候群（ADHD）', '不安障害']	1	0	1	19	15	1	週4日以上	0	['乾燥大麻', '大麻樹脂（ハシシ、ワックス）', '電子タバコ', 'エディブル（食品）']	['“ハイ”になること（高揚感、多幸感）', '気ばらし、リラックスのための気分転換', '仕事、学業、家事などのパフォーマンス向上', '身体的苦痛（痛み、しびれ、めまい、不眠など）の緩和', '病気の治癒（がんの副作用緩和、など）', '神秘的・宗教的体験', 'その他']	['意図したより大量、または長期間に使用してしまう', '大麻によって健康被害が出ているとわかっても使用を続ける']	1	0	[]				0	0	0	0	0	0	['タバコ', 'お酒', 'シンナー', 'コカイン', '自然系の幻覚剤（幻覚キノコ、アヤワスカ、ペヨーテなど）', '幻覚薬（LSD、MDMAなど）', 'オピオイド（ヘロイン、モルヒネ、あへん、医療用麻薬）', '市販薬（咳止めなど）']	お酒	タバコ	シンナー	大麻	幻覚薬	0			1	['それ以外（MDMA、LSDなど）']
1/21/2021 17:27:48	1	1	29	1	1	1	大学卒業	1	0	[]	0	0	0	0	[]	0	0	1	24	5	1	月1回未満	0	['乾燥大麻', '電子タバコ']	['気ばらし、リラックスのための気分転換']	[]	0	0	[]				0	0	0	0	0	0	['タバコ', 'お酒']	お酒	タバコ	大麻			0			0	[]
1/21/2021 17:28:08	1	1	29	1	1	1	高校卒業	1	1	['気分障害（うつ病、うつ状態、双極性障害）']	29	1	0	0	[]	0	0	1	19	10	1	月1回未満	0	['乾燥大麻', '大麻樹脂（ハシシ、ワックス）', '電子タバコ', 'エディブル（食品）']	['“ハイ”になること（高揚感、多幸感）', '気ばらし、リラックスのための気分転換', '仕事、学業、家事などのパフォーマンス向上', '仲間意識の強化、所属感の向上', '心理的苦痛（不安、あせり、抑うつ気分など）の緩和', '身体的苦痛（痛み、しびれ、めまい、不眠など）の緩和', '病気の治癒（がんの副作用緩和、など）', '神秘的・宗教的体験']	[]	0	0	[]				0	0	0	0	0	0	['タバコ', 'お酒']	お酒	タバコ	大麻			0			0	[]
1/21/2021 17:28:34	1	1	29	1	1	1	大学卒業	1	0	[]	0	0	0	0	[]	0	0	1	24	5	1	週1～4日未満	0	['乾燥大麻', '大麻樹脂（ハシシ、ワックス）', '電子タバコ', 'エディブル（食品）']	['“ハイ”になること（高揚感、多幸感）', '気ばらし、リラックスのための気分転換', '心理的苦痛（不安、あせり、抑うつ気分など）の緩和', '身体的苦痛（痛み、しびれ、めまい、不眠など）の緩和']	[]	0	0	[]				0	0	0	0	0	0	['タバコ', 'お酒', '自然系の幻覚剤（幻覚キノコ、アヤワスカ、ペヨーテなど）']	お酒	タバコ	大麻	自然系の幻覚剤	該当なし	0			0	[]
1/21/2021 17:28:39	1	1	39	1	1	1	高校卒業	1	0	[]	0	0	0	0	[]	0	0	1	19	20	1	月1回～週1回未満	0	['乾燥大麻', '大麻樹脂（ハシシ、ワックス）', '電子タバコ', 'エディブル（食品）']	['気ばらし、リラックスのための気分転換', '仕事、学業、家事などのパフォーマンス向上', '身体的苦痛（痛み、しびれ、めまい、不眠など）の緩和']	[]	0	0	[]				0	0	0	0	0	0	['タバコ', 'お酒', '覚せい剤', 'シンナー', '幻覚薬（LSD、MDMAなど）', 'ベンゾジアゼピン系睡眠薬']	タバコ	お酒	シンナー	ベンゾジアゼピン系睡眠薬	大麻	1	1回	使用をやめた	0	[]
1/21/2021 17:28:47	1	1	29	1	1	1	大学卒業	1	0	[]	0	0	0	0	[]	0	0	1	24	5	1	週4日以上	0	['乾燥大麻', '電子タバコ', 'エディブル（食品）']	['気ばらし、リラックスのための気分転換', '心理的苦痛（不安、あせり、抑うつ気分など）の緩和', '性感の増強', 'その他']	[]	0	0	[]				0	0	0	0	0	0	['タバコ', 'お酒']	タバコ	お酒	大麻			0			0	[]
1/21/2021 17:29:12	1	1	24	1	1	1	大学卒業	1	0	[]	0	0	0	0	[]	0	0	1	24	0	1	週1～4日未満	0	['乾燥大麻']	['“ハイ”になること（高揚感、多幸感）', '気ばらし、リラックスのための気分転換', '仲間意識の強化、所属感の向上', '心理的苦痛（不安、あせり、抑うつ気分など）の緩和']	[]	0	1	['不安', '妄想']	2~5回	苦痛を伴うが自分一人で対応できた	数分から数時間	0	0	0	0	0	0	['タバコ', 'お酒']	お酒	タバコ	大麻	該当なし	該当なし	0			0	[]
1/21/2021 17:29:54	1	1	44	1	1	1	中学卒業	1	0	[]	0	0	0	0	[]	0	0	1	19	25	0		24	['乾燥大麻']	['“ハイ”になること（高揚感、多幸感）', '気ばらし、リラックスのための気分転換']	[]	0	0	[]				0	0	0	0	0	0	['タバコ', 'お酒', '覚せい剤', 'コカイン', '自然系の幻覚剤（幻覚キノコ、アヤワスカ、ペヨーテなど）', '幻覚薬（LSD、MDMAなど）', '市販薬（咳止めなど）']	タバコ	お酒	覚醒剤	大麻		0			0	[]
1/21/2021 17:30:24	1	1	24	1	1	1	中学卒業	1	0	[]	0	0	0	0	[]	0	0	1	14	10	1	週4日以上	0	['乾燥大麻', '大麻樹脂（ハシシ、ワックス）', '電子タバコ']	['“ハイ”になること（高揚感、多幸感）', '気ばらし、リラックスのための気分転換', '神秘的・宗教的体験', '性感の増強', 'その他']	['意図したより大量、または長期間に使用してしまう', '大麻への強い渇望がある']	1	1	['不安', '嘔気、嘔吐', '無気力', 'その他']	2~5回	苦痛を伴うが自分一人で対応できた	数分から数時間	0	0	0	0	1	0	['タバコ', 'お酒', 'コカイン', '幻覚薬（LSD、MDMAなど）', '市販薬（咳止めなど）']	お酒	タバコ	大麻	幻覚薬	コカイン	0			0	[]
1/21/2021 17:30:26	1	1	24	1	1	1	高校卒業	0	0	[]	0	0	0	0	[]	1	0	1	24	0	1	週1～4日未満	0	['乾燥大麻', '電子タバコ', 'エディブル（食品）']	['“ハイ”になること（高揚感、多幸感）', '気ばらし、リラックスのための気分転換', '仲間意識の強化、所属感の向上', '身体的苦痛（痛み、しびれ、めまい、不眠など）の緩和', '性感の増強']	['意図したより大量、または長期間に使用してしまう']	0	1	['嘔気、嘔吐']	2~5回	苦痛を伴うが自分一人で対応できた	数分から数時間	0	0	0	0	0	0	['タバコ', 'お酒']	タバコ	お酒	大麻			0			0	[]
1/21/2021 17:30:38	1	1	44	1	1	1	大学院卒業以上	1	0	[]	0	0	0	0	[]	0	0	1	24	20	1	月1回～週1回未満	0	['乾燥大麻', '大麻樹脂（ハシシ、ワックス）', '電子タバコ', 'エディブル（食品）']	['“ハイ”になること（高揚感、多幸感）', '気ばらし、リラックスのための気分転換', '仕事、学業、家事などのパフォーマンス向上', '心理的苦痛（不安、あせり、抑うつ気分など）の緩和', '身体的苦痛（痛み、しびれ、めまい、不眠など）の緩和']	[]	0	0	[]				0	0	0	0	0	0	['タバコ', 'お酒', 'コカイン', '自然系の幻覚剤（幻覚キノコ、アヤワスカ、ペヨーテなど）', '幻覚薬（LSD、MDMAなど）']	タバコ	お酒	自然系の幻覚剤	大麻	幻覚薬	0			0	[]
1/21/2021 17:30:40	1	1	44	1	1	1	中学卒業	1	0	[]	0	0	0	0	[]	0	0	1	14	30	1	週4日以上	0	['乾燥大麻', '大麻樹脂（ハシシ、ワックス）', '電子タバコ', 'エディブル（食品）']	['“ハイ”になること（高揚感、多幸感）', '気ばらし、リラックスのための気分転換', '仕事、学業、家事などのパフォーマンス向上', '仲間意識の強化、所属感の向上', '心理的苦痛（不安、あせり、抑うつ気分など）の緩和', '身体的苦痛（痛み、しびれ、めまい、不眠など）の緩和', '病気の治癒（がんの副作用緩和、など）', 'その他']	[]	0	0	[]				0	0	0	0	0	0	['タバコ', 'お酒', '覚せい剤', 'シンナー', 'コカイン', '自然系の幻覚剤（幻覚キノコ、アヤワスカ、ペヨーテなど）', '幻覚薬（LSD、MDMAなど）', 'オピオイド（ヘロイン、モルヒネ、あへん、医療用麻薬）', 'ベンゾジアゼピン系睡眠薬', '市販薬（咳止めなど）']	タバコ	お酒	シンナー	覚醒剤	市販薬	1	2回	変わらない	0	[]
1/21/2021 17:30:55	1	1	49	1	1	1	高校卒業	1	0	[]	0	0	0	0	[]	0	0	1	24	25	0		39	['乾燥大麻']	['“ハイ”になること（高揚感、多幸感）', '気ばらし、リラックスのための気分転換', '仕事、学業、家事などのパフォーマンス向上', '仲間意識の強化、所属感の向上', '心理的苦痛（不安、あせり、抑うつ気分など）の緩和', '身体的苦痛（痛み、しびれ、めまい、不眠など）の緩和', '神秘的・宗教的体験']	[]	0	1	['その他']	1回	大した問題ではなかった	数分から数時間	0	0	0	0	0	0	['タバコ', 'お酒']	タバコ	お酒	大麻			0			0	[]
1/21/2021 17:31:34	1	1	34	1	1	1	高校卒業	1	1	['気分障害（うつ病、うつ状態、双極性障害）']	24	1	0	1	['気分障害（うつ病、うつ状態、双極性障害）', '不安障害']	0	0	1	24	10	1	週1～4日未満	0	['乾燥大麻', '大麻樹脂（ハシシ、ワックス）', 'エディブル（食品）']	['“ハイ”になること（高揚感、多幸感）', '気ばらし、リラックスのための気分転換', '仕事、学業、家事などのパフォーマンス向上', '心理的苦痛（不安、あせり、抑うつ気分など）の緩和', '性感の増強']	['意図したより大量、または長期間に使用してしまう']	0	0	[]				0	0	0	0	0	0	['タバコ', 'お酒', 'コカイン', '幻覚薬（LSD、MDMAなど）', '市販薬（咳止めなど）']	タバコ	お酒	大麻	幻覚薬	コカイン	0			0	[]
1/21/2021 17:31:34	1	1	24	1	1	1	大学卒業	0	0	[]	0	0	0	0	[]	0	0	1	24	0	0		24	['乾燥大麻']	['気ばらし、リラックスのための気分転換', '心理的苦痛（不安、あせり、抑うつ気分など）の緩和', '神秘的・宗教的体験']	[]	0	1	['不安']	2~5回	苦痛を伴うが自分一人で対応できた	数分から数時間	0	0	0	0	0	0	['タバコ', 'お酒']	タバコ	お酒	大麻			0			0	[]
1/21/2021 17:31:37	1	1	59	0	1	1	高校卒業	1	1	['不安障害']	59	1	0	0	[]	0	0	1	19	40	0		54	['乾燥大麻', '大麻樹脂（ハシシ、ワックス）', '電子タバコ', 'エディブル（食品）']	['気ばらし、リラックスのための気分転換', '身体的苦痛（痛み、しびれ、めまい、不眠など）の緩和', '病気の治癒（がんの副作用緩和、など）', '神秘的・宗教的体験']	[]	0	0	[]				0	0	0	1	0	0	['タバコ', 'お酒']	お酒	タバコ	大麻			1	1回	使用をやめた	0	[]
1/21/2021 17:32:04	1	1	29	1	1	1	高校卒業	1	1	['気分障害（うつ病、うつ状態、双極性障害）', '統合失調症', 'その他']	19	1	1	1	['気分障害（うつ病、うつ状態、双極性障害）', '統合失調症', 'その他']	1	0	1	19	10	1	週4日以上	0	['乾燥大麻']	['“ハイ”になること（高揚感、多幸感）', '気ばらし、リラックスのための気分転換', '仕事、学業、家事などのパフォーマンス向上', '仲間意識の強化、所属感の向上', '心理的苦痛（不安、あせり、抑うつ気分など）の緩和', '身体的苦痛（痛み、しびれ、めまい、不眠など）の緩和', '病気の治癒（がんの副作用緩和、など）']	[]	0	0	[]				0	0	0	0	0	0	['タバコ', 'お酒', '覚せい剤']	タバコ	お酒	大麻	覚醒剤	該当なし	1	1回	使用をやめた	0	[]
1/21/2021 17:32:52	1	1	34	0	1	1	高校卒業	1	0	[]	0	0	0	0	[]	0	0	1	29	5	1	月1回未満	0	['乾燥大麻', '電子タバコ']	['身体的苦痛（痛み、しびれ、めまい、不眠など）の緩和']	[]	0	0	[]				0	0	0	0	0	0	['タバコ', 'お酒', '市販薬（咳止めなど）']	タバコ	市販薬	お酒	大麻	該当なし	0			0	[]
1/21/2021 17:32:55	1	1	24	0	1	1	高校卒業	1	1	['気分障害（うつ病、うつ状態、双極性障害）', '注意欠陥・多動症候群（ADHD）']	14	1	0	0	[]	1	0	1	24	0	1	月1回未満	0	['乾燥大麻']	['気ばらし、リラックスのための気分転換', '心理的苦痛（不安、あせり、抑うつ気分など）の緩和']	[]	0	0	[]				0	0	0	0	0	0	['タバコ', 'お酒', 'ベンゾジアゼピン系睡眠薬', '市販薬（咳止めなど）']	お酒	タバコ	市販薬	ベンゾジアゼピン系睡眠薬	該当なし	0			0	[]
1/21/2021 17:32:58	1	1	44	1	1	1	高校卒業	1	0	[]	0	0	0	0	[]	0	0	1	19	25	0		39	['乾燥大麻', '大麻樹脂（ハシシ、ワックス）']	['“ハイ”になること（高揚感、多幸感）', '気ばらし、リラックスのための気分転換']	[]	0	0	[]				0	0	0	0	0	0	['タバコ', 'お酒', 'コカイン', '自然系の幻覚剤（幻覚キノコ、アヤワスカ、ペヨーテなど）', '幻覚薬（LSD、MDMAなど）']	タバコ	お酒	大麻	自然系の幻覚剤	幻覚薬	0			0	[]
1/21/2021 17:33:36	1	1	34	0	1	1	高校卒業	1	0	[]	0	0	0	0	[]	0	0	1	29	5	1	月1回未満	0	['乾燥大麻', '電子タバコ']	['身体的苦痛（痛み、しびれ、めまい、不眠など）の緩和']	[]	0	0	[]				0	0	0	0	0	0	['タバコ', 'お酒', '市販薬（咳止めなど）']	タバコ	市販薬	お酒	大麻	該当なし	0			0	[]
1/21/2021 17:33:43	1	1	19	1	1	1	中学卒業	1	0	[]	0	0	0	0	[]	0	0	1	19	0	1	週4日以上	0	['乾燥大麻', '大麻樹脂（ハシシ、ワックス）']	['“ハイ”になること（高揚感、多幸感）', '気ばらし、リラックスのための気分転換', '仕事、学業、家事などのパフォーマンス向上', '仲間意識の強化、所属感の向上']	[]	0	0	[]				0	0	0	0	0	0	[]	大麻	大麻	大麻	大麻	大麻	0			0	[]
1/21/2021 17:33:43	1	1	24	1	1	1	中学卒業	1	0	[]	0	0	0	0	[]	0	0	1	19	5	1	週4日以上	0	['乾燥大麻', '大麻樹脂（ハシシ、ワックス）', '電子タバコ']	['“ハイ”になること（高揚感、多幸感）', '気ばらし、リラックスのための気分転換', '仕事、学業、家事などのパフォーマンス向上', '性感の増強']	[]	0	0	[]				0	0	0	0	0	0	['タバコ', 'お酒', '覚せい剤', 'コカイン', '幻覚薬（LSD、MDMAなど）', 'ベンゾジアゼピン系睡眠薬']	タバコ	お酒	大麻	ベンゾジアゼピン系睡眠薬	コカイン	0			0	[]
1/21/2021 17:35:06	1	1	39	0	1	1	短大・専門学校卒業	1	0	[]	0	0	0	0	[]	0	0	1	19	20	1	週4日以上	0	['乾燥大麻', '大麻樹脂（ハシシ、ワックス）', '電子タバコ']	['“ハイ”になること（高揚感、多幸感）', '気ばらし、リラックスのための気分転換', '仕事、学業、家事などのパフォーマンス向上', '心理的苦痛（不安、あせり、抑うつ気分など）の緩和', '身体的苦痛（痛み、しびれ、めまい、不眠など）の緩和', '病気の治癒（がんの副作用緩和、など）', '性感の増強']	[]	0	0	[]				0	0	0	0	0	0	['お酒']	お酒	大麻				0			0	[]
1/21/2021 17:35:10	1	1	39	1	1	1	中学卒業	0	1	['気分障害（うつ病、うつ状態、双極性障害）']	34	1	1	1	['気分障害（うつ病、うつ状態、双極性障害）']	1	0	1	24	15	1	月1回～週1回未満	0	['乾燥大麻', '大麻樹脂（ハシシ、ワックス）', 'エディブル（食品）']	['“ハイ”になること（高揚感、多幸感）', '気ばらし、リラックスのための気分転換', '心理的苦痛（不安、あせり、抑うつ気分など）の緩和']	['大麻のため、他の活動が疎かになる', '極端な耐性がついてくる']	1	0	[]				0	0	0	0	0	0	['タバコ', 'お酒', 'ベンゾジアゼピン系睡眠薬']	タバコ	お酒	大麻	ベンゾジアゼピン系睡眠薬	該当なし	1	1回	使用が減った	0	[]
1/21/2021 17:35:22	1	1	24	1	1	1	高校卒業	1	0	[]	0	0	0	0	[]	0	0	1	19	5	1	週4日以上	0	['乾燥大麻', '電子タバコ', 'エディブル（食品）']	['“ハイ”になること（高揚感、多幸感）', '気ばらし、リラックスのための気分転換', '仕事、学業、家事などのパフォーマンス向上', '身体的苦痛（痛み、しびれ、めまい、不眠など）の緩和', '性感の増強']	['意図したより大量、または長期間に使用してしまう']	0	1	['嘔気、嘔吐']	2~5回	苦痛を伴うが自分一人で対応できた	数分から数時間	0	0	0	0	0	0	['タバコ', 'お酒', '市販薬（咳止めなど）']	お酒	タバコ	大麻	市販薬		0			0	[]
1/21/2021 17:35:53	1	1	24	1	1	1	高校卒業	1	0	[]	0	0	0	0	[]	0	0	1	24	0	1	月1回～週1回未満	0	['乾燥大麻', '大麻樹脂（ハシシ、ワックス）', '電子タバコ', 'エディブル（食品）']	['気ばらし、リラックスのための気分転換', '仕事、学業、家事などのパフォーマンス向上']	[]	0	0	[]				0	0	0	0	0	0	['タバコ', 'お酒']	タバコ	お酒	大麻			0			0	[]
1/21/2021 17:37:12	1	1	39	1	1	1	大学卒業	1	0	[]	0	0	0	0	[]	0	0	1	29	10	1	週1～4日未満	0	['乾燥大麻', '大麻樹脂（ハシシ、ワックス）', '電子タバコ', 'エディブル（食品）']	['“ハイ”になること（高揚感、多幸感）', '気ばらし、リラックスのための気分転換', '性感の増強']	[]	0	0	[]				0	0	0	0	0	0	['タバコ', 'お酒', '幻覚薬（LSD、MDMAなど）', '市販薬（咳止めなど）']	お酒	タバコ	大麻			0			0	[]
1/21/2021 17:38:18	1	1	24	1	1	1	高校卒業	1	0	[]	0	0	0	0	[]	0	0	1	19	5	1	週4日以上	0	['乾燥大麻']	['“ハイ”になること（高揚感、多幸感）', '気ばらし、リラックスのための気分転換', '病気の治癒（がんの副作用緩和、など）']	[]	0	0	[]				0	0	0	0	0	0	['タバコ', 'お酒']	お酒	タバコ	大麻			0			0	[]
1/21/2021 17:38:40	1	1	69	1	1	1	高校卒業	0	1	['不安障害']	39	1	1	1	['統合失調症']	0	0	1	24	45	0		24	['乾燥大麻']	['気ばらし、リラックスのための気分転換']	[]	0	0	[]				0	0	0	0	0	0	['タバコ', 'お酒']	お酒	タバコ	大麻			0			0	[]
1/21/2021 17:38:58	1	1	24	1	1	1	高校卒業	1	0	[]	0	0	0	0	[]	0	0	1	19	5	1	週1～4日未満	0	['乾燥大麻', '電子タバコ']	['“ハイ”になること（高揚感、多幸感）', '気ばらし、リラックスのための気分転換', '心理的苦痛（不安、あせり、抑うつ気分など）の緩和', '性感の増強']	['大麻を入手、使用するために多くの時間を費やす', '極端な耐性がついてくる']	1	0	[]				0	0	0	0	0	0	['タバコ', 'お酒']	タバコ	お酒	大麻			1	1回	使用をやめた	0	[]
1/21/2021 17:39:58	1	1	34	1	1	1	高校卒業	1	0	[]	0	0	0	0	[]	0	0	1	19	15	1	週1～4日未満	0	['乾燥大麻']	['“ハイ”になること（高揚感、多幸感）', '気ばらし、リラックスのための気分転換', '仕事、学業、家事などのパフォーマンス向上', '心理的苦痛（不安、あせり、抑うつ気分など）の緩和', '身体的苦痛（痛み、しびれ、めまい、不眠など）の緩和', '神秘的・宗教的体験']	[]	0	0	[]				0	0	0	0	0	0	['タバコ', 'お酒']	タバコ	お酒	大麻			0			0	[]
1/21/2021 17:40:24	1	1	64	1	1	1	中学卒業	1	0	[]	0	0	0	0	[]	0	0	1	24	40	1	週4日以上	0	['乾燥大麻', '大麻樹脂（ハシシ、ワックス）']	['“ハイ”になること（高揚感、多幸感）', '気ばらし、リラックスのための気分転換', '身体的苦痛（痛み、しびれ、めまい、不眠など）の緩和']	[]	0	0	[]				0	0	0	0	0	0	['タバコ', 'お酒', '覚せい剤', 'シンナー', 'コカイン', '自然系の幻覚剤（幻覚キノコ、アヤワスカ、ペヨーテなど）', '幻覚薬（LSD、MDMAなど）']	タバコ	シンナー	お酒	大麻	覚醒剤	0			0	[]
1/21/2021 17:41:16	1	1	54	1	1	1	短大・専門学校卒業	1	0	[]	0	0	0	0	[]	1	0	1	24	30	1	週4日以上	0	['乾燥大麻']	['気ばらし、リラックスのための気分転換', '仕事、学業、家事などのパフォーマンス向上', '心理的苦痛（不安、あせり、抑うつ気分など）の緩和']	[]	0	0	[]				0	0	0	0	0	0	['お酒', '幻覚薬（LSD、MDMAなど）']	お酒	幻覚薬	大麻			0			0	[]
1/21/2021 17:41:24	1	1	44	1	1	1	短大・専門学校卒業	1	0	[]	0	0	0	0	[]	0	0	1	19	25	1	週4日以上	0	['乾燥大麻', '大麻樹脂（ハシシ、ワックス）', 'エディブル（食品）']	['気ばらし、リラックスのための気分転換', '心理的苦痛（不安、あせり、抑うつ気分など）の緩和', '身体的苦痛（痛み、しびれ、めまい、不眠など）の緩和']	[]	0	1	['不安']	1回	他者の助けを必要とした	数分から数時間	0	0	0	0	0	0	['タバコ', 'お酒', '自然系の幻覚剤（幻覚キノコ、アヤワスカ、ペヨーテなど）', '幻覚薬（LSD、MDMAなど）']	タバコ	お酒	自然系の幻覚剤	大麻	幻覚薬	0			0	[]
1/21/2021 17:41:36	1	1	24	1	1	1	短大・専門学校卒業	1	0	[]	0	0	0	0	[]	0	0	1	14	10	1	週4日以上	0	['乾燥大麻', '大麻樹脂（ハシシ、ワックス）', '電子タバコ', 'エディブル（食品）']	['“ハイ”になること（高揚感、多幸感）', '気ばらし、リラックスのための気分転換', '仕事、学業、家事などのパフォーマンス向上', '仲間意識の強化、所属感の向上', '心理的苦痛（不安、あせり、抑うつ気分など）の緩和', '身体的苦痛（痛み、しびれ、めまい、不眠など）の緩和']	[]	0	0	[]				0	0	0	0	0	0	['タバコ', 'お酒', '覚せい剤', 'シンナー', 'コカイン', '自然系の幻覚剤（幻覚キノコ、アヤワスカ、ペヨーテなど）', '幻覚薬（LSD、MDMAなど）', 'オピオイド（ヘロイン、モルヒネ、あへん、医療用麻薬）', 'ベンゾジアゼピン系睡眠薬', '市販薬（咳止めなど）']	タバコ	大麻	お酒	幻覚薬	シンナー	0			0	[]
1/21/2021 17:41:54	1	1	39	1	1	1	中学卒業	1	0	[]	0	0	0	1	['気分障害（うつ病、うつ状態、双極性障害）', '注意欠陥・多動症候群（ADHD）', '不安障害']	0	0	1	24	15	0		34	['乾燥大麻']	['気ばらし、リラックスのための気分転換', '身体的苦痛（痛み、しびれ、めまい、不眠など）の緩和', '病気の治癒（がんの副作用緩和、など）', '性感の増強']	[]	0	1	['不安']	2~5回	大した問題ではなかった	数分から数時間	0	0	0	0	0	0	['タバコ', 'お酒', 'シンナー']	お酒	タバコ	シンナー	大麻	該当なし	1	1回	使用をやめた	0	[]
1/21/2021 17:42:02	1	1	34	0	1	1	短大・専門学校卒業	1	0	[]	0	0	0	0	[]	0	0	1	29	5	1	月1回未満	0	['乾燥大麻']	['“ハイ”になること（高揚感、多幸感）', '気ばらし、リラックスのための気分転換', '心理的苦痛（不安、あせり、抑うつ気分など）の緩和', '性感の増強']	[]	0	0	[]				0	0	0	0	0	0	['タバコ', '市販薬（咳止めなど）']	市販薬	タバコ	大麻			0			0	[]
1/21/2021 17:42:06	1	1	24	1	1	1	高校卒業	1	0	[]	0	0	0	0	[]	0	0	1	19	5	0		19	['乾燥大麻', '大麻樹脂（ハシシ、ワックス）', '電子タバコ']	['“ハイ”になること（高揚感、多幸感）', '気ばらし、リラックスのための気分転換', '心理的苦痛（不安、あせり、抑うつ気分など）の緩和', '身体的苦痛（痛み、しびれ、めまい、不眠など）の緩和']	[]	0	0	[]				0	0	0	0	0	0	['タバコ', 'お酒']	タバコ	お酒	大麻			0			0	[]
1/21/2021 17:42:22	1	1	24	1	1	1	大学卒業	1	0	[]	0	0	0	0	[]	0	1	1	19	5	1	週1～4日未満	0	['乾燥大麻', '電子タバコ']	['“ハイ”になること（高揚感、多幸感）', '気ばらし、リラックスのための気分転換', '心理的苦痛（不安、あせり、抑うつ気分など）の緩和', '性感の増強']	[]	0	1	['不安', '妄想', '無気力']	2~5回	苦痛を伴うが自分一人で対応できた	数分から数時間	0	0	0	0	0	0	['タバコ', 'お酒']	お酒	タバコ	大麻			0			0	[]
1/21/2021 17:42:27	1	1	59	1	1	1	中学卒業	1	0	[]	0	0	0	0	[]	1	0	1	19	40	1	週4日以上	0	['乾燥大麻', '大麻樹脂（ハシシ、ワックス）', '電子タバコ']	['“ハイ”になること（高揚感、多幸感）', '気ばらし、リラックスのための気分転換', '心理的苦痛（不安、あせり、抑うつ気分など）の緩和', '身体的苦痛（痛み、しびれ、めまい、不眠など）の緩和']	['大麻への強い渇望がある']	0	1	['不安', '妄想']	11回以上	大した問題ではなかった	数分から数時間	0	0	0	0	0	0	['タバコ', 'お酒', '覚せい剤', 'シンナー', 'コカイン', '自然系の幻覚剤（幻覚キノコ、アヤワスカ、ペヨーテなど）', '幻覚薬（LSD、MDMAなど）', 'ベンゾジアゼピン系睡眠薬', '市販薬（咳止めなど）']	タバコ	シンナー	覚醒剤	お酒	大麻	0			1	['覚醒剤']
1/21/2021 17:42:59	1	1	49	1	1	1	大学卒業	1	0	[]	0	0	0	0	[]	0	0	1	19	30	1	週1～4日未満	0	['乾燥大麻', '大麻樹脂（ハシシ、ワックス）', '電子タバコ', 'エディブル（食品）']	['気ばらし、リラックスのための気分転換', '仕事、学業、家事などのパフォーマンス向上', '仲間意識の強化、所属感の向上', '身体的苦痛（痛み、しびれ、めまい、不眠など）の緩和']	[]	0	1	['嘔気、嘔吐']	2~5回	大した問題ではなかった	数分から数時間	0	0	0	0	0	0	['タバコ', 'お酒', 'コカイン', '自然系の幻覚剤（幻覚キノコ、アヤワスカ、ペヨーテなど）', '幻覚薬（LSD、MDMAなど）', 'ベンゾジアゼピン系睡眠薬']	大麻	タバコ	お酒	コカイン	自然系の幻覚剤	0			0	[]
1/21/2021 17:43:20	1	1	49	1	1	1	高校卒業	1	0	[]	0	0	0	0	[]	0	0	1	24	25	1	週4日以上	0	['乾燥大麻', '電子タバコ', 'エディブル（食品）']	['気ばらし、リラックスのための気分転換', '仕事、学業、家事などのパフォーマンス向上', '性感の増強']	[]	0	0	[]				0	0	0	0	0	0	['タバコ', 'お酒']	タバコ	お酒	大麻			0			0	[]
1/21/2021 17:43:32	1	1	49	1	1	1	大学卒業	1	0	[]	0	0	0	0	[]	0	0	1	29	20	1	月1回～週1回未満	0	['乾燥大麻', '大麻樹脂（ハシシ、ワックス）']	['“ハイ”になること（高揚感、多幸感）', '気ばらし、リラックスのための気分転換', '心理的苦痛（不安、あせり、抑うつ気分など）の緩和']	['意図したより大量、または長期間に使用してしまう']	0	0	[]				0	0	0	0	0	0	['タバコ', 'お酒']	タバコ	お酒	大麻			0			0	[]
1/21/2021 17:43:50	1	1	59	1	1	1	中学卒業	1	0	[]	0	0	0	0	[]	0	0	1	19	40	1	週4日以上	0	['乾燥大麻']	['仕事、学業、家事などのパフォーマンス向上', '心理的苦痛（不安、あせり、抑うつ気分など）の緩和', '身体的苦痛（痛み、しびれ、めまい、不眠など）の緩和', '病気の治癒（がんの副作用緩和、など）']	[]	0	0	[]				0	0	0	0	0	0	['タバコ', 'お酒']	タバコ	お酒	大麻			1	2回	使用が減った	0	[]
1/21/2021 17:43:50	1	1	34	0	1	1	高校卒業	1	0	[]	0	0	0	0	[]	0	0	1	19	15	0		19	['乾燥大麻', '大麻樹脂（ハシシ、ワックス）']	['“ハイ”になること（高揚感、多幸感）', '気ばらし、リラックスのための気分転換', '仕事、学業、家事などのパフォーマンス向上', '心理的苦痛（不安、あせり、抑うつ気分など）の緩和', '身体的苦痛（痛み、しびれ、めまい、不眠など）の緩和', '神秘的・宗教的体験']	[]	0	0	[]				0	0	0	0	0	0	['タバコ', 'お酒', '市販薬（咳止めなど）']	市販薬	お酒	タバコ	大麻	該当なし	0			0	[]
1/21/2021 17:43:52	1	1	29	1	1	1	高校卒業	1	0	[]	0	0	0	0	[]	1	0	1	19	10	1	月1回～週1回未満	0	['乾燥大麻', '大麻樹脂（ハシシ、ワックス）', '電子タバコ', 'エディブル（食品）']	['“ハイ”になること（高揚感、多幸感）', '気ばらし、リラックスのための気分転換', '仕事、学業、家事などのパフォーマンス向上', '仲間意識の強化、所属感の向上', '心理的苦痛（不安、あせり、抑うつ気分など）の緩和', '身体的苦痛（痛み、しびれ、めまい、不眠など）の緩和', '神秘的・宗教的体験', '性感の増強']	[]	0	0	[]				0	0	0	0	0	0	['タバコ', 'お酒', '自然系の幻覚剤（幻覚キノコ、アヤワスカ、ペヨーテなど）', '幻覚薬（LSD、MDMAなど）']	お酒	タバコ	大麻			0			0	[]
1/21/2021 17:44:47	1	1	24	1	1	1	大学卒業	1	0	[]	0	0	0	0	[]	0	0	1	19	5	1	週4日以上	0	['乾燥大麻', '大麻樹脂（ハシシ、ワックス）', '電子タバコ', 'エディブル（食品）']	['“ハイ”になること（高揚感、多幸感）', '気ばらし、リラックスのための気分転換', '仕事、学業、家事などのパフォーマンス向上', '仲間意識の強化、所属感の向上', '心理的苦痛（不安、あせり、抑うつ気分など）の緩和', '身体的苦痛（痛み、しびれ、めまい、不眠など）の緩和', '病気の治癒（がんの副作用緩和、など）']	[]	0	1	['不安']	2~5回	苦痛を伴うが自分一人で対応できた	数分から数時間	0	0	0	0	0	0	['タバコ', 'お酒', '幻覚薬（LSD、MDMAなど）']	お酒	タバコ	大麻	幻覚薬	該当なし	0			0	[]
1/21/2021 17:45:43	1	1	24	1	1	1	高校卒業	1	0	[]	0	0	0	0	[]	0	0	1	24	0	1	週4日以上	0	['乾燥大麻']	['“ハイ”になること（高揚感、多幸感）', '気ばらし、リラックスのための気分転換', '仕事、学業、家事などのパフォーマンス向上', '心理的苦痛（不安、あせり、抑うつ気分など）の緩和', '身体的苦痛（痛み、しびれ、めまい、不眠など）の緩和', '性感の増強']	[]	0	0	[]				0	0	0	0	0	0	['タバコ', 'お酒', '幻覚薬（LSD、MDMAなど）']	タバコ	お酒	大麻	幻覚薬	該当なし	1	1回	変わらない	0	[]
1/21/2021 17:46:23	1	1	49	1	1	1	大学卒業	1	0	[]	0	0	0	0	[]	0	0	1	19	30	1	週1～4日未満	0	['乾燥大麻', '大麻樹脂（ハシシ、ワックス）', '電子タバコ']	['気ばらし、リラックスのための気分転換', '心理的苦痛（不安、あせり、抑うつ気分など）の緩和']	[]	0	1	['嘔気、嘔吐']	2~5回	大した問題ではなかった	数分から数時間	0	0	0	0	0	0	['タバコ', 'お酒']	お酒	タバコ	大麻			0			0	[]
1/21/2021 17:46:27	1	1	44	1	1	1	大学卒業	1	0	[]	0	0	0	0	[]	0	0	1	19	25	1	月1回～週1回未満	0	['乾燥大麻', '大麻樹脂（ハシシ、ワックス）', '電子タバコ', 'エディブル（食品）']	['気ばらし、リラックスのための気分転換', '心理的苦痛（不安、あせり、抑うつ気分など）の緩和', '身体的苦痛（痛み、しびれ、めまい、不眠など）の緩和', '性感の増強']	[]	0	0	[]				0	0	0	0	0	0	['タバコ', 'お酒', '自然系の幻覚剤（幻覚キノコ、アヤワスカ、ペヨーテなど）']	お酒	タバコ	自然系の幻覚剤			0			0	[]
1/21/2021 17:46:42	1	1	49	1	1	1	中学卒業	1	0	[]	0	0	0	0	[]	0	0	1	19	30	1	週1～4日未満	0	['乾燥大麻', '大麻樹脂（ハシシ、ワックス）', '電子タバコ', 'エディブル（食品）']	['“ハイ”になること（高揚感、多幸感）', '気ばらし、リラックスのための気分転換', '仕事、学業、家事などのパフォーマンス向上', '心理的苦痛（不安、あせり、抑うつ気分など）の緩和', '身体的苦痛（痛み、しびれ、めまい、不眠など）の緩和', '性感の増強']	[]	0	0	[]				0	0	0	0	0	0	['タバコ', 'お酒', '覚せい剤']	タバコ	お酒	大麻	覚醒剤		0			1	['覚醒剤']
1/21/2021 17:46:46	1	1	39	1	1	1	大学卒業	1	0	[]	0	0	0	0	[]	0	0	1	24	15	0		24	['乾燥大麻', 'エディブル（食品）']	['“ハイ”になること（高揚感、多幸感）', '気ばらし、リラックスのための気分転換', '身体的苦痛（痛み、しびれ、めまい、不眠など）の緩和']	[]	0	0	[]				0	0	0	0	0	0	['タバコ', 'お酒', '市販薬（咳止めなど）']	市販薬	タバコ	お酒	大麻		0			0	[]
1/21/2021 17:47:17	1	1	24	1	1	1	高校卒業	1	0	[]	0	0	0	0	[]	1	0	1	19	5	1	週4日以上	0	['乾燥大麻', '電子タバコ']	['“ハイ”になること（高揚感、多幸感）', '気ばらし、リラックスのための気分転換', '仕事、学業、家事などのパフォーマンス向上', '仲間意識の強化、所属感の向上', '心理的苦痛（不安、あせり、抑うつ気分など）の緩和', '身体的苦痛（痛み、しびれ、めまい、不眠など）の緩和']	['意図したより大量、または長期間に使用してしまう', '大麻を入手、使用するために多くの時間を費やす', '大麻への強い渇望がある', '大麻のため、他の活動が疎かになる', '大麻によって健康被害が出ているとわかっても使用を続ける']	1	1	['不安', '嘔気、嘔吐']	2~5回	大した問題ではなかった	数分から数時間	0	0	0	0	0	0	['タバコ', 'お酒', 'ベンゾジアゼピン系睡眠薬', '市販薬（咳止めなど）']	市販薬	大麻				1	1回	変わらない	0	[]
1/21/2021 17:47:37	1	1	54	1	1	1	高校卒業	1	0	[]	0	0	0	0	[]	0	0	1	24	30	1	週4日以上	0	['乾燥大麻', '大麻樹脂（ハシシ、ワックス）', '電子タバコ', 'エディブル（食品）']	['“ハイ”になること（高揚感、多幸感）', '気ばらし、リラックスのための気分転換']	[]	0	1	['嘔気、嘔吐']	1回	苦痛を伴うが自分一人で対応できた	数分から数時間	0	0	0	1	0	0	['タバコ', 'お酒', '覚せい剤', 'コカイン', '自然系の幻覚剤（幻覚キノコ、アヤワスカ、ペヨーテなど）', '幻覚薬（LSD、MDMAなど）', '市販薬（咳止めなど）']	お酒	タバコ	大麻	覚醒剤	コカイン	0			0	[]
1/21/2021 17:47:48	1	1	24	1	1	1	高校卒業	1	0	[]	0	0	0	0	[]	0	0	1	19	5	1	週1～4日未満	0	['乾燥大麻', '大麻樹脂（ハシシ、ワックス）', '電子タバコ', 'エディブル（食品）']	['“ハイ”になること（高揚感、多幸感）', '気ばらし、リラックスのための気分転換', '心理的苦痛（不安、あせり、抑うつ気分など）の緩和', '身体的苦痛（痛み、しびれ、めまい、不眠など）の緩和', 'その他']	[]	0	0	[]				0	0	0	0	0	0	['タバコ', 'お酒']	タバコ	お酒	大麻			0			0	[]
1/21/2021 17:47:54	1	1	24	1	1	1	高校卒業	1	0	[]	0	0	0	0	[]	0	0	1	19	5	1	月1回未満	0	['乾燥大麻']	['気ばらし、リラックスのための気分転換', '心理的苦痛（不安、あせり、抑うつ気分など）の緩和', '性感の増強']	[]	0	0	[]				0	0	0	0	0	0	['タバコ', 'お酒']	タバコ	お酒	大麻	該当なし	該当なし	0			0	[]
1/21/2021 17:47:55	1	1	34	1	1	1	高校卒業	1	0	[]	0	0	0	0	[]	1	0	1	24	10	1	週1～4日未満	0	['乾燥大麻']	['気ばらし、リラックスのための気分転換', '仲間意識の強化、所属感の向上', '心理的苦痛（不安、あせり、抑うつ気分など）の緩和', '性感の増強']	[]	0	1	['不安']	2~5回	大した問題ではなかった	数時間から1日	0	0	0	0	0	0	['タバコ', 'お酒', '覚せい剤', 'シンナー', 'コカイン', '幻覚薬（LSD、MDMAなど）', '市販薬（咳止めなど）']	タバコ	お酒	シンナー	大麻	覚醒剤	0			0	[]
1/21/2021 17:48:02	1	1	24	1	1	1	高校卒業	1	1	['注意欠陥・多動症候群（ADHD）']	14	1	0	1	['気分障害（うつ病、うつ状態、双極性障害）']	1	0	1	19	5	1	月1回～週1回未満	0	['乾燥大麻', '電子タバコ']	['“ハイ”になること（高揚感、多幸感）', '気ばらし、リラックスのための気分転換', '仲間意識の強化、所属感の向上', '心理的苦痛（不安、あせり、抑うつ気分など）の緩和']	[]	0	0	[]				0	0	0	0	0	0	['タバコ', 'お酒']	お酒	タバコ	大麻			0			0	[]
1/21/2021 17:48:03	1	1	34	1	1	1	短大・専門学校卒業	1	0	[]	0	0	0	0	[]	0	0	1	34	0	1	週4日以上	0	['乾燥大麻', '電子タバコ']	['“ハイ”になること（高揚感、多幸感）', '気ばらし、リラックスのための気分転換', '心理的苦痛（不安、あせり、抑うつ気分など）の緩和', '身体的苦痛（痛み、しびれ、めまい、不眠など）の緩和', '神秘的・宗教的体験', 'その他']	[]	0	0	[]				0	0	0	0	0	0	['タバコ', 'お酒']	お酒	タバコ	大麻			0			0	[]
1/21/2021 17:48:36	1	1	29	1	1	1	大学卒業	1	0	[]	0	0	0	0	[]	0	0	1	24	5	0		29	['乾燥大麻']	['“ハイ”になること（高揚感、多幸感）', '気ばらし、リラックスのための気分転換', '心理的苦痛（不安、あせり、抑うつ気分など）の緩和', '身体的苦痛（痛み、しびれ、めまい、不眠など）の緩和']	[]	0	0	[]				1	0	0	0	0	0	['タバコ', 'お酒']	タバコ	お酒	大麻			0			0	[]
1/21/2021 17:48:39	1	1	44	1	1	1	高校卒業	1	0	[]	0	0	0	0	[]	1	0	1	24	20	1	週1～4日未満	0	['乾燥大麻', '大麻樹脂（ハシシ、ワックス）', '電子タバコ', 'エディブル（食品）']	['“ハイ”になること（高揚感、多幸感）', '気ばらし、リラックスのための気分転換', '仕事、学業、家事などのパフォーマンス向上', '心理的苦痛（不安、あせり、抑うつ気分など）の緩和', '身体的苦痛（痛み、しびれ、めまい、不眠など）の緩和', '性感の増強']	['大麻への強い渇望がある']	0	1	['嘔気、嘔吐']	1回	大した問題ではなかった	数分から数時間	0	0	0	0	0	0	['タバコ', 'お酒']	タバコ	お酒	大麻			1	1回	変わらない	0	[]
1/21/2021 17:48:54	1	1	39	1	1	1	高校卒業	1	0	[]	0	0	0	0	[]	0	0	1	24	15	1	月1回～週1回未満	0	['乾燥大麻', '大麻樹脂（ハシシ、ワックス）', '電子タバコ', 'エディブル（食品）']	['“ハイ”になること（高揚感、多幸感）', '気ばらし、リラックスのための気分転換', '仕事、学業、家事などのパフォーマンス向上', '心理的苦痛（不安、あせり、抑うつ気分など）の緩和', '身体的苦痛（痛み、しびれ、めまい、不眠など）の緩和', '性感の増強']	[]	0	0	[]				0	0	0	0	0	0	['タバコ', 'お酒', '覚せい剤', '自然系の幻覚剤（幻覚キノコ、アヤワスカ、ペヨーテなど）', '幻覚薬（LSD、MDMAなど）', 'ベンゾジアゼピン系睡眠薬', '市販薬（咳止めなど）']	お酒	タバコ	シンナー	覚醒剤	大麻	0			0	[]
1/21/2021 17:49:01	1	1	59	1	1	1	高校卒業	1	0	[]	0	0	0	0	[]	0	0	1	59	0	1	月1回～週1回未満	0	['乾燥大麻', 'エディブル（食品）']	['気ばらし、リラックスのための気分転換', '病気の治癒（がんの副作用緩和、など）']	[]	0	0	[]				0	0	0	0	0	0	['タバコ', 'お酒']	お酒	タバコ	大麻			0			0	[]
1/21/2021 17:49:47	1	1	24	1	1	1	高校卒業	1	0	[]	0	0	0	0	[]	0	0	1	19	5	1	週1～4日未満	0	['乾燥大麻', '大麻樹脂（ハシシ、ワックス）', '電子タバコ']	['“ハイ”になること（高揚感、多幸感）', '気ばらし、リラックスのための気分転換', '仕事、学業、家事などのパフォーマンス向上', '仲間意識の強化、所属感の向上', '心理的苦痛（不安、あせり、抑うつ気分など）の緩和', '身体的苦痛（痛み、しびれ、めまい、不眠など）の緩和', '神秘的・宗教的体験']	[]	0	0	[]				0	0	0	0	0	0	['タバコ', 'お酒']	タバコ	お酒	大麻			0			0	[]
1/21/2021 17:49:52	1	1	24	1	1	1	高校卒業	1	0	[]	0	0	0	0	[]	0	0	1	19	5	1	月1回～週1回未満	0	['乾燥大麻']	['“ハイ”になること（高揚感、多幸感）', '気ばらし、リラックスのための気分転換', '仕事、学業、家事などのパフォーマンス向上', '仲間意識の強化、所属感の向上', '身体的苦痛（痛み、しびれ、めまい、不眠など）の緩和', '性感の増強']	[]	0	0	[]				0	0	0	0	0	0	['タバコ', 'お酒', '幻覚薬（LSD、MDMAなど）']	お酒	タバコ	大麻	幻覚薬	該当なし	0			0	[]
1/21/2021 17:50:09	1	1	24	1	1	1	高校卒業	1	0	[]	0	0	0	1	['気分障害（うつ病、うつ状態、双極性障害）']	0	1	1	19	5	1	週1～4日未満	0	['乾燥大麻', '大麻樹脂（ハシシ、ワックス）', '電子タバコ']	['“ハイ”になること（高揚感、多幸感）', '気ばらし、リラックスのための気分転換', '心理的苦痛（不安、あせり、抑うつ気分など）の緩和', '身体的苦痛（痛み、しびれ、めまい、不眠など）の緩和', '神秘的・宗教的体験']	[]	0	1	['その他']	2~5回	大した問題ではなかった	数分から数時間	0	0	0	0	0	0	['タバコ', 'お酒']	タバコ	お酒	大麻			0			0	[]
1/21/2021 17:50:29	1	1	29	0	1	1	中学卒業	1	0	[]	0	0	0	0	[]	0	0	1	24	5	1	週1～4日未満	0	['乾燥大麻']	['“ハイ”になること（高揚感、多幸感）']	[]	0	0	[]				0	0	0	0	0	0	['タバコ', 'お酒']	タバコ	お酒	大麻			0			0	[]
1/21/2021 17:50:33	1	1	49	1	1	1	高校卒業	0	0	[]	0	0	0	1	['統合失調症']	1	0	1	24	25	1	月1回未満	0	['乾燥大麻']	['気ばらし、リラックスのための気分転換']	['大麻への強い渇望がある']	0	0	[]				0	0	0	0	0	0	['お酒', '自然系の幻覚剤（幻覚キノコ、アヤワスカ、ペヨーテなど）', '幻覚薬（LSD、MDMAなど）']	お酒	大麻	幻覚薬	自然系の幻覚剤		1	1回	使用をやめた	0	[]
1/21/2021 17:50:45	1	1	29	1	1	1	短大・専門学校卒業	1	0	[]	0	0	0	0	[]	0	0	1	24	5	1	月1回～週1回未満	0	['乾燥大麻', '大麻樹脂（ハシシ、ワックス）', '電子タバコ', 'エディブル（食品）']	['気ばらし、リラックスのための気分転換', '身体的苦痛（痛み、しびれ、めまい、不眠など）の緩和']	[]	0	0	[]				0	0	0	0	0	0	['お酒']	お酒	大麻				0			0	[]
1/21/2021 17:50:58	1	1	39	1	1	1	短大・専門学校卒業	1	0	[]	0	0	0	0	[]	0	0	1	24	15	1	週1～4日未満	0	['乾燥大麻', '大麻樹脂（ハシシ、ワックス）', '電子タバコ', 'エディブル（食品）']	['“ハイ”になること（高揚感、多幸感）', '気ばらし、リラックスのための気分転換', '仕事、学業、家事などのパフォーマンス向上', '心理的苦痛（不安、あせり、抑うつ気分など）の緩和', '身体的苦痛（痛み、しびれ、めまい、不眠など）の緩和', '神秘的・宗教的体験', '性感の増強']	[]	0	0	[]				0	0	0	0	0	0	['タバコ', 'お酒', 'コカイン', '幻覚薬（LSD、MDMAなど）']	お酒	タバコ	大麻			0			0	[]
1/21/2021 17:50:59	1	1	29	1	1	1	高校卒業	1	0	[]	0	0	0	0	[]	1	0	1	24	5	1	月1回未満	0	['乾燥大麻', '大麻樹脂（ハシシ、ワックス）']	['気ばらし、リラックスのための気分転換', '心理的苦痛（不安、あせり、抑うつ気分など）の緩和']	[]	0	0	[]				0	0	0	0	0	0	['タバコ', 'お酒']	お酒	タバコ	大麻			0			0	[]
1/21/2021 17:51:06	1	1	59	1	1	1	大学卒業	1	0	[]	0	0	0	0	[]	0	0	1	19	40	1	月1回～週1回未満	0	['乾燥大麻', '大麻樹脂（ハシシ、ワックス）', '電子タバコ', 'エディブル（食品）']	['“ハイ”になること（高揚感、多幸感）', '気ばらし、リラックスのための気分転換', '仕事、学業、家事などのパフォーマンス向上', '仲間意識の強化、所属感の向上', '心理的苦痛（不安、あせり、抑うつ気分など）の緩和', '身体的苦痛（痛み、しびれ、めまい、不眠など）の緩和', '神秘的・宗教的体験', '性感の増強']	[]	0	1	['不安', '嘔気、嘔吐']	2~5回	大した問題ではなかった	数分から数時間	0	0	0	0	0	0	['タバコ', 'お酒', '覚せい剤', 'シンナー', 'コカイン', '自然系の幻覚剤（幻覚キノコ、アヤワスカ、ペヨーテなど）', '幻覚薬（LSD、MDMAなど）', 'オピオイド（ヘロイン、モルヒネ、あへん、医療用麻薬）', 'ベンゾジアゼピン系睡眠薬', '市販薬（咳止めなど）']	お酒	タバコ	シンナー	市販薬	大麻	0			1	['覚醒剤']
1/21/2021 17:51:14	1	1	34	0	1	1	大学卒業	1	0	[]	0	0	0	0	[]	0	0	1	19	15	1	月1回～週1回未満	0	['乾燥大麻', '大麻樹脂（ハシシ、ワックス）', '電子タバコ', 'エディブル（食品）']	['気ばらし、リラックスのための気分転換', '身体的苦痛（痛み、しびれ、めまい、不眠など）の緩和']	[]	0	0	[]				0	0	0	0	0	0	['タバコ', 'お酒', '覚せい剤', '幻覚薬（LSD、MDMAなど）', 'オピオイド（ヘロイン、モルヒネ、あへん、医療用麻薬）', 'ベンゾジアゼピン系睡眠薬']	お酒	タバコ	覚醒剤	ベンゾジアゼピン系睡眠薬	大麻	1	1回	変わらない	0	[]
1/21/2021 17:51:17	1	1	24	1	1	1	高校卒業	1	0	[]	0	0	0	0	[]	0	0	1	19	5	1	週4日以上	0	['乾燥大麻', '大麻樹脂（ハシシ、ワックス）', '電子タバコ']	['“ハイ”になること（高揚感、多幸感）', '気ばらし、リラックスのための気分転換', '仕事、学業、家事などのパフォーマンス向上', '仲間意識の強化、所属感の向上', '身体的苦痛（痛み、しびれ、めまい、不眠など）の緩和', '病気の治癒（がんの副作用緩和、など）', '性感の増強', 'その他']	['物理的に危険な状況でも大麻を継続的に使用する（例：自動車の運転など）']	0	1	['嘔気、嘔吐']	2~5回	大した問題ではなかった	数分から数時間	0	0	0	0	0	0	['お酒', '幻覚薬（LSD、MDMAなど）']	タバコ	お酒	大麻	幻覚薬	該当なし	0			0	[]
1/21/2021 17:51:26	1	1	24	1	1	1	高校卒業	1	1	['不安障害']	19	1	0	0	[]	0	0	1	19	5	1	週4日以上	0	['乾燥大麻', '電子タバコ', 'エディブル（食品）']	['“ハイ”になること（高揚感、多幸感）', '気ばらし、リラックスのための気分転換', '仲間意識の強化、所属感の向上', '心理的苦痛（不安、あせり、抑うつ気分など）の緩和']	[]	0	1	['妄想']	2~5回	大した問題ではなかった	数分から数時間	1	0	0	0	0	0	['タバコ', 'お酒']	お酒	大麻	タバコ			0			0	[]
1/21/2021 17:51:35	1	1	39	1	1	1	短大・専門学校卒業	1	0	[]	0	0	0	0	[]	0	0	1	19	20	1	週4日以上	0	['乾燥大麻', '大麻樹脂（ハシシ、ワックス）', '電子タバコ', 'エディブル（食品）']	['“ハイ”になること（高揚感、多幸感）', '気ばらし、リラックスのための気分転換', '仕事、学業、家事などのパフォーマンス向上', '仲間意識の強化、所属感の向上', '性感の増強']	['大麻を入手、使用するために多くの時間を費やす', '大麻への強い渇望がある', '極端な耐性がついてくる']	1	0	[]				0	0	0	0	1	0	['タバコ', 'お酒', 'コカイン', '自然系の幻覚剤（幻覚キノコ、アヤワスカ、ペヨーテなど）', '幻覚薬（LSD、MDMAなど）']	タバコ	お酒	自然系の幻覚剤	大麻	幻覚薬	0			0	[]
1/21/2021 17:52:28	1	1	44	1	1	1	高校卒業	1	0	[]	0	0	0	0	[]	0	0	1	24	20	1	週1～4日未満	0	['乾燥大麻', '大麻樹脂（ハシシ、ワックス）', 'エディブル（食品）']	['気ばらし、リラックスのための気分転換', '身体的苦痛（痛み、しびれ、めまい、不眠など）の緩和']	[]	0	0	[]				0	0	0	0	0	0	['タバコ', 'お酒']	お酒	タバコ	大麻			0			0	[]
1/21/2021 17:52:44	1	1	59	1	1	1	大学卒業	1	0	[]	0	0	0	0	[]	0	0	1	19	40	0		19	['乾燥大麻', '大麻樹脂（ハシシ、ワックス）']	['“ハイ”になること（高揚感、多幸感）', '気ばらし、リラックスのための気分転換', '神秘的・宗教的体験', '性感の増強']	['意図したより大量、または長期間に使用してしまう', '大麻のため、他の活動が疎かになる']	1	1	['不安']	2~5回	大した問題ではなかった	数分から数時間	0	0	0	0	0	0	['タバコ', 'お酒', '覚せい剤', 'シンナー', 'コカイン', '自然系の幻覚剤（幻覚キノコ、アヤワスカ、ペヨーテなど）', '幻覚薬（LSD、MDMAなど）', 'オピオイド（ヘロイン、モルヒネ、あへん、医療用麻薬）']	タバコ	大麻	お酒	オピオイド	幻覚薬	0			0	[]
1/21/2021 17:53:24	1	1	19	1	1	1	高校卒業	1	0	[]	0	0	0	0	[]	0	0	1	19	0	1	月1回～週1回未満	0	['乾燥大麻', '電子タバコ', 'エディブル（食品）']	['神秘的・宗教的体験']	[]	0	0	[]				0	0	0	0	0	0	['タバコ', 'お酒', '幻覚薬（LSD、MDMAなど）', 'ベンゾジアゼピン系睡眠薬', '市販薬（咳止めなど）']	お酒	タバコ	市販薬	大麻	幻覚薬	0			0	[]
1/21/2021 17:53:58	1	1	39	1	1	1	高校卒業	1	0	[]	0	0	0	0	[]	0	0	1	24	15	1	月1回～週1回未満	0	['乾燥大麻']	['気ばらし、リラックスのための気分転換', '心理的苦痛（不安、あせり、抑うつ気分など）の緩和']	[]	0	0	[]				0	0	0	0	0	0	['タバコ', 'お酒', '幻覚薬（LSD、MDMAなど）', 'ベンゾジアゼピン系睡眠薬', '市販薬（咳止めなど）']	タバコ	お酒	大麻	幻覚薬	該当なし	1	1回	使用をやめた	0	[]
1/21/2021 17:54:05	1	1	29	1	1	1	中学卒業	1	0	[]	0	0	0	0	[]	0	0	1	19	10	1	週4日以上	0	['乾燥大麻', '大麻樹脂（ハシシ、ワックス）', '電子タバコ', 'エディブル（食品）']	['“ハイ”になること（高揚感、多幸感）', '気ばらし、リラックスのための気分転換', '仕事、学業、家事などのパフォーマンス向上', '仲間意識の強化、所属感の向上', '心理的苦痛（不安、あせり、抑うつ気分など）の緩和', '身体的苦痛（痛み、しびれ、めまい、不眠など）の緩和', '病気の治癒（がんの副作用緩和、など）']	[]	0	1	['不安']	1回	大した問題ではなかった	数分から数時間	0	0	0	0	0	0	['タバコ', 'お酒', 'シンナー', 'コカイン', '幻覚薬（LSD、MDMAなど）']	タバコ	お酒	シンナー	大麻	幻覚薬	0			0	[]
1/21/2021 17:54:06	1	1	34	0	1	1	高校卒業	1	0	[]	0	0	0	0	[]	0	0	1	19	15	1	週4日以上	0	['乾燥大麻', '大麻樹脂（ハシシ、ワックス）', '電子タバコ', 'エディブル（食品）']	['“ハイ”になること（高揚感、多幸感）', '気ばらし、リラックスのための気分転換', '仕事、学業、家事などのパフォーマンス向上', '身体的苦痛（痛み、しびれ、めまい、不眠など）の緩和', 'その他']	[]	0	1	['嘔気、嘔吐']	2~5回	苦痛を伴うが自分一人で対応できた	数分から数時間	0	0	0	0	0	0	['タバコ', 'お酒', '幻覚薬（LSD、MDMAなど）', '市販薬（咳止めなど）']	市販薬	タバコ	お酒	大麻	自然系の幻覚剤	0			0	[]
1/21/2021 17:54:22	1	1	29	1	1	1	高校卒業	1	0	[]	0	0	0	0	[]	0	0	1	24	5	1	週4日以上	0	['乾燥大麻']	['身体的苦痛（痛み、しびれ、めまい、不眠など）の緩和']	['大麻によって健康被害が出ているとわかっても使用を続ける', '極端な耐性がついてくる']	1	0	[]				0	0	0	0	0	0	['タバコ', 'お酒']	タバコ	お酒	大麻			0			0	[]
1/21/2021 17:54:31	1	1	24	1	1	1	高校卒業	1	0	[]	0	0	0	0	[]	0	0	1	24	0	1	週1～4日未満	0	['乾燥大麻', '電子タバコ']	['“ハイ”になること（高揚感、多幸感）', '気ばらし、リラックスのための気分転換', '仲間意識の強化、所属感の向上', '身体的苦痛（痛み、しびれ、めまい、不眠など）の緩和', '性感の増強']	[]	0	0	[]				0	0	0	0	0	0	['タバコ', 'お酒']	お酒	タバコ	大麻	該当なし	該当なし	0			0	[]
1/21/2021 17:55:12	1	1	49	1	1	1	短大・専門学校卒業	1	1	['その他']	39	0	0	0	[]	0	0	1	24	25	1	月1回未満	0	['乾燥大麻', '大麻樹脂（ハシシ、ワックス）']	['気ばらし、リラックスのための気分転換', '性感の増強']	[]	0	1	['嘔気、嘔吐']	2~5回	大した問題ではなかった	数分から数時間	0	0	0	0	0	0	['タバコ', 'お酒']	タバコ	お酒	大麻	該当なし	該当なし	0			0	[]
1/21/2021 17:55:17	1	1	49	1	1	1	大学卒業	1	0	[]	0	0	0	0	[]	0	0	1	24	25	1	月1回～週1回未満	0	['乾燥大麻']	['“ハイ”になること（高揚感、多幸感）', '気ばらし、リラックスのための気分転換', '仕事、学業、家事などのパフォーマンス向上', '神秘的・宗教的体験']	[]	0	0	[]				0	0	0	0	0	0	['お酒', 'コカイン', '自然系の幻覚剤（幻覚キノコ、アヤワスカ、ペヨーテなど）', '幻覚薬（LSD、MDMAなど）', 'オピオイド（ヘロイン、モルヒネ、あへん、医療用麻薬）']	お酒	タバコ	大麻			0			0	[]
1/21/2021 17:56:08	1	1	24	0	1	1	高校卒業	1	1	['注意欠陥・多動症候群（ADHD）']	19	1	0	0	[]	0	0	1	24	0	0		24	['乾燥大麻', '大麻樹脂（ハシシ、ワックス）', 'エディブル（食品）']	['“ハイ”になること（高揚感、多幸感）']	[]	0	0	[]				0	0	0	0	0	0	['タバコ', 'お酒', '幻覚薬（LSD、MDMAなど）']	お酒	タバコ	幻覚薬	大麻		0			0	[]
1/21/2021 17:56:36	1	1	29	1	1	1	高校卒業	1	0	[]	0	0	0	1	['気分障害（うつ病、うつ状態、双極性障害）']	0	0	1	24	5	1	週4日以上	0	['乾燥大麻']	['“ハイ”になること（高揚感、多幸感）', '気ばらし、リラックスのための気分転換', '心理的苦痛（不安、あせり、抑うつ気分など）の緩和', '性感の増強']	[]	0	0	[]				0	0	0	0	0	0	['タバコ', 'お酒']	お酒	タバコ	大麻			0			0	[]
1/21/2021 17:56:49	1	1	44	1	1	1	大学卒業	1	0	[]	0	0	0	0	[]	0	0	1	39	5	1	週4日以上	0	['乾燥大麻']	['気ばらし、リラックスのための気分転換', '心理的苦痛（不安、あせり、抑うつ気分など）の緩和', '身体的苦痛（痛み、しびれ、めまい、不眠など）の緩和', '性感の増強']	[]	0	1	['その他']	2~5回	大した問題ではなかった	数分から数時間	0	0	0	0	0	0	['タバコ', 'お酒']	お酒	タバコ	大麻			0			0	[]
1/21/2021 17:56:58	1	1	34	1	1	1	大学院卒業以上	1	0	[]	0	0	0	0	[]	0	0	1	24	10	1	週4日以上	0	['乾燥大麻', '大麻樹脂（ハシシ、ワックス）', 'エディブル（食品）']	['“ハイ”になること（高揚感、多幸感）', '気ばらし、リラックスのための気分転換', '仕事、学業、家事などのパフォーマンス向上', '心理的苦痛（不安、あせり、抑うつ気分など）の緩和', '身体的苦痛（痛み、しびれ、めまい、不眠など）の緩和', '病気の治癒（がんの副作用緩和、など）', 'その他']	[]	0	1	['不安']	1回	大した問題ではなかった	数分から数時間	0	0	0	0	0	0	['タバコ', 'お酒', 'コカイン', '幻覚薬（LSD、MDMAなど）', 'ベンゾジアゼピン系睡眠薬']	タバコ	お酒	大麻			0			0	[]
1/21/2021 17:57:13	1	1	54	1	1	1	中学卒業	1	0	[]	0	0	0	0	[]	0	0	1	24	30	1	週1～4日未満	0	['乾燥大麻', '大麻樹脂（ハシシ、ワックス）', '電子タバコ', 'エディブル（食品）']	['“ハイ”になること（高揚感、多幸感）', '気ばらし、リラックスのための気分転換', '仕事、学業、家事などのパフォーマンス向上', '心理的苦痛（不安、あせり、抑うつ気分など）の緩和', '身体的苦痛（痛み、しびれ、めまい、不眠など）の緩和']	[]	0	1	['その他']	2~5回	大した問題ではなかった	数分から数時間	0	0	0	0	0	0	['タバコ', 'お酒', '覚せい剤', 'シンナー', 'コカイン', '自然系の幻覚剤（幻覚キノコ、アヤワスカ、ペヨーテなど）', '幻覚薬（LSD、MDMAなど）']	タバコ	シンナー	お酒	大麻	自然系の幻覚剤	0			0	[]
1/21/2021 17:57:16	1	1	34	1	1	1	大学卒業	1	0	[]	0	0	0	0	[]	0	0	1	24	10	0		24	['乾燥大麻', '大麻樹脂（ハシシ、ワックス）', '電子タバコ', 'エディブル（食品）']	['“ハイ”になること（高揚感、多幸感）', '気ばらし、リラックスのための気分転換', '心理的苦痛（不安、あせり、抑うつ気分など）の緩和', '身体的苦痛（痛み、しびれ、めまい、不眠など）の緩和', '性感の増強']	['意図したより大量、または長期間に使用してしまう']	0	0	[]				0	0	0	0	0	0	['タバコ', 'お酒']	タバコ	お酒	大麻			0			0	[]
1/21/2021 17:58:00	1	1	29	1	1	1	短大・専門学校卒業	1	0	[]	0	0	0	0	[]	0	0	1	19	10	1	月1回～週1回未満	0	['乾燥大麻', '大麻樹脂（ハシシ、ワックス）', '電子タバコ', 'エディブル（食品）']	['“ハイ”になること（高揚感、多幸感）', '気ばらし、リラックスのための気分転換', '仕事、学業、家事などのパフォーマンス向上', '仲間意識の強化、所属感の向上', '心理的苦痛（不安、あせり、抑うつ気分など）の緩和', '性感の増強']	[]	0	0	[]				0	0	0	0	0	0	['タバコ', 'お酒']	お酒	タバコ	大麻			0			0	[]
1/21/2021 17:58:18	1	1	24	1	1	1	中学卒業	1	0	[]	0	0	0	0	[]	0	0	1	19	5	1	週1～4日未満	0	['乾燥大麻', '大麻樹脂（ハシシ、ワックス）', '電子タバコ', 'エディブル（食品）']	['気ばらし、リラックスのための気分転換', '仕事、学業、家事などのパフォーマンス向上', '仲間意識の強化、所属感の向上', '心理的苦痛（不安、あせり、抑うつ気分など）の緩和', '身体的苦痛（痛み、しびれ、めまい、不眠など）の緩和']	[]	0	0	[]				0	0	0	0	0	0	['タバコ', 'お酒']	タバコ	お酒	大麻			0			0	[]
1/21/2021 17:58:18	1	1	44	1	1	1	大学卒業	1	1	['気分障害（うつ病、うつ状態、双極性障害）']	24	1	0	0	[]	0	0	1	24	20	1	月1回未満	0	['乾燥大麻', '大麻樹脂（ハシシ、ワックス）']	['神秘的・宗教的体験']	[]	0	0	[]				0	0	0	0	0	0	['タバコ', 'お酒']	お酒	タバコ	大麻	該当なし	該当なし	0			0	[]
1/21/2021 17:59:24	1	1	54	1	1	1	大学卒業	1	0	[]	0	0	0	0	[]	1	0	1	19	35	1	週4日以上	0	['乾燥大麻', '大麻樹脂（ハシシ、ワックス）', 'エディブル（食品）']	['“ハイ”になること（高揚感、多幸感）', '気ばらし、リラックスのための気分転換', '心理的苦痛（不安、あせり、抑うつ気分など）の緩和', '身体的苦痛（痛み、しびれ、めまい、不眠など）の緩和']	[]	0	1	['不安', 'その他']	2~5回	大した問題ではなかった	数分から数時間	0	0	0	0	0	0	['タバコ', 'お酒', 'コカイン', '自然系の幻覚剤（幻覚キノコ、アヤワスカ、ペヨーテなど）']	タバコ	お酒	大麻	自然系の幻覚剤	コカイン	0			0	[]
1/21/2021 17:59:33	1	1	49	0	1	1	大学卒業	1	0	[]	0	0	0	0	[]	0	0	1	19	30	1	月1回未満	0	['乾燥大麻', '大麻樹脂（ハシシ、ワックス）', 'エディブル（食品）']	['気ばらし、リラックスのための気分転換']	[]	0	1	['不安', 'その他']	2~5回	他者の助けを必要とした	数分から数時間	0	0	0	0	0	0	['タバコ', 'お酒', '自然系の幻覚剤（幻覚キノコ、アヤワスカ、ペヨーテなど）']	お酒	タバコ	大麻			0			0	[]
1/21/2021 17:59:43	1	1	39	1	1	1	短大・専門学校卒業	1	0	[]	0	0	0	0	[]	0	0	1	19	20	1	週1～4日未満	0	['乾燥大麻', '大麻樹脂（ハシシ、ワックス）']	['“ハイ”になること（高揚感、多幸感）', '気ばらし、リラックスのための気分転換', '仕事、学業、家事などのパフォーマンス向上', '神秘的・宗教的体験']	[]	0	0	[]				0	0	0	0	0	0	['タバコ', 'お酒', '自然系の幻覚剤（幻覚キノコ、アヤワスカ、ペヨーテなど）']	タバコ	お酒	大麻	自然系の幻覚剤		0			0	[]
1/21/2021 17:59:45	1	1	39	1	1	1	短大・専門学校卒業	1	0	[]	0	0	0	0	[]	0	0	1	19	20	0		34	['乾燥大麻', '電子タバコ', 'エディブル（食品）']	['“ハイ”になること（高揚感、多幸感）', '気ばらし、リラックスのための気分転換', '神秘的・宗教的体験', '性感の増強']	[]	0	1	['嘔気、嘔吐']	2~5回	大した問題ではなかった	数分から数時間	0	0	0	0	0	0	['タバコ', 'お酒', '幻覚薬（LSD、MDMAなど）', '市販薬（咳止めなど）']	市販薬	タバコ	お酒	幻覚薬		0			0	[]
1/21/2021 18:00:19	1	1	29	0	1	1	大学卒業	1	1	['気分障害（うつ病、うつ状態、双極性障害）']	29	1	0	1	['気分障害（うつ病、うつ状態、双極性障害）']	0	0	1	29	0	1	月1回～週1回未満	0	['乾燥大麻', '電子タバコ']	['気ばらし、リラックスのための気分転換', '身体的苦痛（痛み、しびれ、めまい、不眠など）の緩和', '性感の増強']	[]	0	0	[]				0	0	0	0	0	0	['タバコ', 'お酒', '幻覚薬（LSD、MDMAなど）']	お酒	タバコ	大麻	幻覚薬	該当なし	0			0	[]
1/21/2021 18:00:43	1	1	24	1	1	1	短大・専門学校卒業	1	1	['気分障害（うつ病、うつ状態、双極性障害）']	24	1	0	0	[]	1	1	1	19	5	1	週4日以上	0	['乾燥大麻', '大麻樹脂（ハシシ、ワックス）']	['“ハイ”になること（高揚感、多幸感）', '心理的苦痛（不安、あせり、抑うつ気分など）の緩和', '身体的苦痛（痛み、しびれ、めまい、不眠など）の緩和']	[]	0	0	[]				0	0	0	0	0	0	['タバコ', 'お酒']	お酒	タバコ	大麻			0			0	[]
1/21/2021 18:01:03	1	1	24	1	1	1	中学卒業	0	1	['気分障害（うつ病、うつ状態、双極性障害）', 'その他']	19	1	1	0	[]	0	0	1	19	5	0		24	['乾燥大麻']	['“ハイ”になること（高揚感、多幸感）', '気ばらし、リラックスのための気分転換', '仕事、学業、家事などのパフォーマンス向上', '心理的苦痛（不安、あせり、抑うつ気分など）の緩和', '性感の増強']	[]	0	0	[]				0	0	0	0	0	0	['タバコ', 'お酒', '覚せい剤', '市販薬（咳止めなど）']	タバコ	お酒	大麻	覚醒剤		0			0	[]
1/21/2021 18:04:37	1	1	29	1	1	1	高校卒業	1	0	[]	0	0	0	0	[]	0	0	1	19	10	1	週4日以上	0	['乾燥大麻', '大麻樹脂（ハシシ、ワックス）', '電子タバコ', 'エディブル（食品）']	['“ハイ”になること（高揚感、多幸感）', '気ばらし、リラックスのための気分転換', '仕事、学業、家事などのパフォーマンス向上', '仲間意識の強化、所属感の向上', '心理的苦痛（不安、あせり、抑うつ気分など）の緩和', '身体的苦痛（痛み、しびれ、めまい、不眠など）の緩和', '神秘的・宗教的体験', '性感の増強', 'その他']	['物理的に危険な状況でも大麻を継続的に使用する（例：自動車の運転など）', '大麻によって健康被害が出ているとわかっても使用を続ける']	1	1	['嘔気、嘔吐']	6~10回	大した問題ではなかった	数分から数時間	0	0	0	0	0	1	['タバコ', 'お酒', '覚せい剤', 'コカイン', '自然系の幻覚剤（幻覚キノコ、アヤワスカ、ペヨーテなど）', '幻覚薬（LSD、MDMAなど）', '市販薬（咳止めなど）']	お酒	タバコ	大麻	コカイン	幻覚薬	1	3回	変わらない	0	[]
1/21/2021 18:04:52	1	1	29	1	1	1	高校卒業	1	0	[]	0	0	0	0	[]	0	0	1	19	10	1	週4日以上	0	['乾燥大麻', '大麻樹脂（ハシシ、ワックス）', '電子タバコ', 'エディブル（食品）']	['“ハイ”になること（高揚感、多幸感）', '気ばらし、リラックスのための気分転換', '仕事、学業、家事などのパフォーマンス向上', '仲間意識の強化、所属感の向上', '心理的苦痛（不安、あせり、抑うつ気分など）の緩和', '身体的苦痛（痛み、しびれ、めまい、不眠など）の緩和', '神秘的・宗教的体験', '性感の増強', 'その他']	['物理的に危険な状況でも大麻を継続的に使用する（例：自動車の運転など）', '大麻によって健康被害が出ているとわかっても使用を続ける']	1	1	['嘔気、嘔吐']	6~10回	大した問題ではなかった	数分から数時間	0	0	0	0	0	1	['タバコ', 'お酒', '覚せい剤', 'コカイン', '自然系の幻覚剤（幻覚キノコ、アヤワスカ、ペヨーテなど）', '幻覚薬（LSD、MDMAなど）', '市販薬（咳止めなど）']	お酒	タバコ	大麻	コカイン	幻覚薬	1	3回	変わらない	0	[]
1/21/2021 18:05:01	1	1	39	1	1	1	高校卒業	1	0	[]	0	0	0	0	[]	0	0	1	24	15	1	週4日以上	0	['乾燥大麻', '電子タバコ']	['“ハイ”になること（高揚感、多幸感）', '気ばらし、リラックスのための気分転換', '仕事、学業、家事などのパフォーマンス向上', '仲間意識の強化、所属感の向上', '心理的苦痛（不安、あせり、抑うつ気分など）の緩和', '身体的苦痛（痛み、しびれ、めまい、不眠など）の緩和', '性感の増強']	['意図したより大量、または長期間に使用してしまう']	0	1	['嘔気、嘔吐']	2~5回	大した問題ではなかった	数分から数時間	0	0	0	0	0	0	['タバコ', 'お酒', '市販薬（咳止めなど）']	市販薬	タバコ	お酒	大麻		0			0	[]
1/21/2021 18:06:28	1	1	49	0	1	1	短大・専門学校卒業	1	1	['気分障害（うつ病、うつ状態、双極性障害）']	34	1	0	1	['気分障害（うつ病、うつ状態、双極性障害）']	1	1	1	24	25	1	週4日以上	0	['乾燥大麻', '大麻樹脂（ハシシ、ワックス）', '電子タバコ']	['“ハイ”になること（高揚感、多幸感）', '気ばらし、リラックスのための気分転換', '仕事、学業、家事などのパフォーマンス向上', '心理的苦痛（不安、あせり、抑うつ気分など）の緩和', '身体的苦痛（痛み、しびれ、めまい、不眠など）の緩和']	[]	0	0	[]				0	0	0	0	0	0	['タバコ', 'お酒', '覚せい剤', 'シンナー', '自然系の幻覚剤（幻覚キノコ、アヤワスカ、ペヨーテなど）', '幻覚薬（LSD、MDMAなど）']	タバコ	お酒	覚醒剤	自然系の幻覚剤	大麻	0			0	[]
1/21/2021 18:06:45	1	1	39	1	1	1	中学卒業	1	0	[]	0	0	0	0	[]	0	0	1	24	15	0		34	['乾燥大麻']	['“ハイ”になること（高揚感、多幸感）', '気ばらし、リラックスのための気分転換', '心理的苦痛（不安、あせり、抑うつ気分など）の緩和']	[]	0	0	[]				0	0	0	0	0	0	['タバコ', 'お酒', '覚せい剤', 'コカイン', '市販薬（咳止めなど）']	タバコ	大麻	お酒	覚醒剤		0			0	[]
1/21/2021 18:06:47	1	1	49	1	1	1	短大・専門学校卒業	1	0	[]	0	0	0	0	[]	0	0	1	19	30	1	月1回～週1回未満	0	['乾燥大麻']	['“ハイ”になること（高揚感、多幸感）', '気ばらし、リラックスのための気分転換', '身体的苦痛（痛み、しびれ、めまい、不眠など）の緩和']	[]	0	0	[]				0	0	0	0	0	0	['タバコ', 'お酒', '自然系の幻覚剤（幻覚キノコ、アヤワスカ、ペヨーテなど）', '幻覚薬（LSD、MDMAなど）']	タバコ	お酒	大麻	幻覚薬	自然系の幻覚剤	1	1回	使用が減った	0	[]
1/21/2021 18:06:59	1	1	39	1	1	1	大学卒業	1	0	[]	0	0	0	0	[]	0	0	1	19	20	0		34	['乾燥大麻', '電子タバコ']	['“ハイ”になること（高揚感、多幸感）', '気ばらし、リラックスのための気分転換', '身体的苦痛（痛み、しびれ、めまい、不眠など）の緩和', '性感の増強']	[]	0	0	[]				0	0	0	0	0	0	['タバコ', 'お酒', '幻覚薬（LSD、MDMAなど）']	お酒	大麻	タバコ			0			0	[]
1/21/2021 18:07:01	1	1	49	1	1	1	短大・専門学校卒業	1	0	[]	0	0	0	0	[]	0	0	1	19	30	0		39	['乾燥大麻', '大麻樹脂（ハシシ、ワックス）']	['気ばらし、リラックスのための気分転換', '仕事、学業、家事などのパフォーマンス向上', '身体的苦痛（痛み、しびれ、めまい、不眠など）の緩和']	[]	0	0	[]				0	0	0	0	0	0	['タバコ', 'お酒', '覚せい剤', 'シンナー', '幻覚薬（LSD、MDMAなど）', 'オピオイド（ヘロイン、モルヒネ、あへん、医療用麻薬）']	タバコ	シンナー	お酒	大麻	覚醒剤	0			0	[]
1/21/2021 18:07:22	1	1	44	0	1	1	高校卒業	1	0	[]	0	0	0	0	[]	0	0	1	19	25	0		34	['乾燥大麻', '大麻樹脂（ハシシ、ワックス）']	['“ハイ”になること（高揚感、多幸感）', '気ばらし、リラックスのための気分転換', '神秘的・宗教的体験']	[]	0	1	['不安']	1回	大した問題ではなかった	数分から数時間	0	0	0	1	0	0	['タバコ', 'お酒']	お酒	タバコ	大麻			0			0	[]
1/21/2021 18:07:45	1	1	24	0	1	1	短大・専門学校卒業	1	0	[]	0	0	0	0	[]	0	0	1	24	0	1	月1回未満	0	['乾燥大麻']	['“ハイ”になること（高揚感、多幸感）', '気ばらし、リラックスのための気分転換', '仕事、学業、家事などのパフォーマンス向上']	[]	0	0	[]				0	0	0	0	0	0	['タバコ', 'お酒']	お酒	タバコ	大麻			0			0	[]
1/21/2021 18:07:52	1	1	59	1	1	1	大学卒業	1	0	[]	0	0	0	0	[]	0	0	1	24	35	1	月1回～週1回未満	0	['乾燥大麻', '大麻樹脂（ハシシ、ワックス）', '電子タバコ', 'エディブル（食品）']	['“ハイ”になること（高揚感、多幸感）', '気ばらし、リラックスのための気分転換', '性感の増強']	['意図したより大量、または長期間に使用してしまう', '大麻のため、他の活動が疎かになる', '離脱症状が出現する']	1	1	['嘔気、嘔吐']	1回	大した問題ではなかった	数分から数時間	0	0	0	0	1	0	['タバコ', '覚せい剤', 'シンナー', '自然系の幻覚剤（幻覚キノコ、アヤワスカ、ペヨーテなど）', 'オピオイド（ヘロイン、モルヒネ、あへん、医療用麻薬）']	タバコ	シンナー	大麻	覚醒剤	自然系の幻覚剤	0			0	[]
1/21/2021 18:07:57	1	1	39	0	1	1	中学卒業	1	1	['統合失調症']	24	1	1	0	[]	0	0	1	19	20	0		34	['乾燥大麻']	['“ハイ”になること（高揚感、多幸感）', '気ばらし、リラックスのための気分転換', '仕事、学業、家事などのパフォーマンス向上', '仲間意識の強化、所属感の向上', '心理的苦痛（不安、あせり、抑うつ気分など）の緩和', '身体的苦痛（痛み、しびれ、めまい、不眠など）の緩和']	[]	0	0	[]				0	0	0	0	0	0	['タバコ', 'お酒', '覚せい剤', '幻覚薬（LSD、MDMAなど）']	タバコ	お酒	覚醒剤	幻覚薬	大麻	0			0	[]
1/21/2021 18:07:57	1	1	44	1	1	1	短大・専門学校卒業	1	0	[]	0	0	0	0	[]	0	0	1	19	25	1	週1～4日未満	0	['乾燥大麻', '大麻樹脂（ハシシ、ワックス）']	['気ばらし、リラックスのための気分転換', '仕事、学業、家事などのパフォーマンス向上', '心理的苦痛（不安、あせり、抑うつ気分など）の緩和', '身体的苦痛（痛み、しびれ、めまい、不眠など）の緩和']	[]	0	0	[]				0	0	0	0	0	0	['タバコ']	タバコ	大麻				0			0	[]
1/21/2021 18:08:35	1	1	54	1	1	1	大学卒業	1	1	['気分障害（うつ病、うつ状態、双極性障害）']	34	1	1	1	['気分障害（うつ病、うつ状態、双極性障害）']	0	0	1	54	0	1	月1回未満	0	['乾燥大麻']	['気ばらし、リラックスのための気分転換', '心理的苦痛（不安、あせり、抑うつ気分など）の緩和']	[]	0	0	[]				0	0	0	0	0	0	['タバコ', 'お酒']	タバコ	お酒	大麻	該当なし	該当なし	0			0	[]
1/21/2021 18:08:41	1	1	19	1	1	1	短大・専門学校卒業	1	0	[]	0	0	0	0	[]	0	0	1	19	0	1	週4日以上	0	['乾燥大麻', '大麻樹脂（ハシシ、ワックス）', '電子タバコ', 'エディブル（食品）']	['気ばらし、リラックスのための気分転換', '心理的苦痛（不安、あせり、抑うつ気分など）の緩和', '身体的苦痛（痛み、しびれ、めまい、不眠など）の緩和', '病気の治癒（がんの副作用緩和、など）']	[]	0	1	['嘔気、嘔吐']	2~5回	大した問題ではなかった	数分から数時間	0	0	0	0	0	0	['タバコ', 'お酒', 'コカイン', '自然系の幻覚剤（幻覚キノコ、アヤワスカ、ペヨーテなど）', '幻覚薬（LSD、MDMAなど）', '市販薬（咳止めなど）']	お酒	タバコ	大麻	幻覚薬	自然系の幻覚剤	0			0	[]
1/21/2021 18:08:56	1	1	24	1	1	1	高校卒業	1	0	[]	0	0	0	0	[]	0	0	1	19	5	1	月1回未満	0	['乾燥大麻', '大麻樹脂（ハシシ、ワックス）', 'エディブル（食品）']	['“ハイ”になること（高揚感、多幸感）', '気ばらし、リラックスのための気分転換', '仕事、学業、家事などのパフォーマンス向上', '心理的苦痛（不安、あせり、抑うつ気分など）の緩和']	['大麻を入手、使用するために多くの時間を費やす']	0	0	[]				0	0	0	0	0	0	['タバコ', 'お酒']	タバコ	お酒	大麻			0			0	[]
1/21/2021 18:09:51	1	1	24	1	1	1	大学卒業	1	0	[]	0	0	0	0	[]	0	0	1	24	0	1	月1回未満	0	['乾燥大麻']	['気ばらし、リラックスのための気分転換', '心理的苦痛（不安、あせり、抑うつ気分など）の緩和', '神秘的・宗教的体験', '性感の増強']	[]	0	0	[]				0	0	0	0	0	0	['タバコ', 'お酒']	タバコ	お酒	大麻			0			0	[]
1/21/2021 18:10:32	1	1	24	1	1	1	高校卒業	1	0	[]	0	0	0	1	['統合失調症']	1	0	1	24	0	1	月1回～週1回未満	0	['乾燥大麻', '大麻樹脂（ハシシ、ワックス）', '電子タバコ']	['気ばらし、リラックスのための気分転換', '仕事、学業、家事などのパフォーマンス向上', '心理的苦痛（不安、あせり、抑うつ気分など）の緩和']	[]	0	1	['不安', '嘔気、嘔吐']	2~5回	苦痛を伴うが自分一人で対応できた	数分から数時間	0	0	0	0	0	0	['タバコ', 'お酒', '市販薬（咳止めなど）']	市販薬	タバコ	お酒	大麻		0			0	[]
1/21/2021 18:10:39	1	1	39	1	1	1	短大・専門学校卒業	1	0	[]	0	0	0	0	[]	0	0	1	19	20	1	月1回未満	0	['乾燥大麻', '大麻樹脂（ハシシ、ワックス）', '電子タバコ', 'エディブル（食品）']	['“ハイ”になること（高揚感、多幸感）', '気ばらし、リラックスのための気分転換', '仕事、学業、家事などのパフォーマンス向上', 'その他']	[]	0	1	['その他']	2~5回	大した問題ではなかった	数分から数時間	0	0	0	0	0	0	['タバコ', 'お酒']	タバコ	お酒	大麻			1	1回	変わらない	0	[]
1/21/2021 18:11:03	1	1	24	1	1	1	大学卒業	1	0	[]	0	0	0	1	['気分障害（うつ病、うつ状態、双極性障害）', '注意欠陥・多動症候群（ADHD）']	0	0	1	19	5	1	週1～4日未満	0	['乾燥大麻', '電子タバコ']	['“ハイ”になること（高揚感、多幸感）', '気ばらし、リラックスのための気分転換', '仕事、学業、家事などのパフォーマンス向上', '身体的苦痛（痛み、しびれ、めまい、不眠など）の緩和', '性感の増強']	[]	0	0	[]				0	0	0	0	0	0	['タバコ', 'お酒', '市販薬（咳止めなど）']	タバコ	お酒	大麻			1	1回	使用が減った	0	[]
1/21/2021 18:11:21	1	1	39	1	1	1	大学卒業	1	0	[]	0	0	0	0	[]	0	0	1	29	10	0		29	['乾燥大麻']	['気ばらし、リラックスのための気分転換']	[]	0	0	[]				0	0	0	0	0	0	['タバコ', 'お酒']	タバコ	大麻	該当なし	該当なし	該当なし	0			0	[]
1/21/2021 18:11:34	1	1	24	0	1	1	高校卒業	1	0	[]	0	0	0	0	[]	0	0	1	24	0	1	週4日以上	0	['乾燥大麻', '電子タバコ', 'エディブル（食品）']	['“ハイ”になること（高揚感、多幸感）', '気ばらし、リラックスのための気分転換', '仕事、学業、家事などのパフォーマンス向上', '心理的苦痛（不安、あせり、抑うつ気分など）の緩和', '身体的苦痛（痛み、しびれ、めまい、不眠など）の緩和']	[]	0	0	[]				0	0	0	0	0	0	['お酒', '幻覚薬（LSD、MDMAなど）', '市販薬（咳止めなど）']	お酒	大麻				0			0	[]
1/21/2021 18:11:55	1	1	34	0	1	1	大学卒業	1	1	['気分障害（うつ病、うつ状態、双極性障害）']	14	1	1	0	[]	0	1	1	19	15	1	週4日以上	0	['乾燥大麻', '電子タバコ', 'エディブル（食品）']	['“ハイ”になること（高揚感、多幸感）', '気ばらし、リラックスのための気分転換', '仕事、学業、家事などのパフォーマンス向上', '仲間意識の強化、所属感の向上', '心理的苦痛（不安、あせり、抑うつ気分など）の緩和', '身体的苦痛（痛み、しびれ、めまい、不眠など）の緩和', '病気の治癒（がんの副作用緩和、など）', '性感の増強', 'その他']	[]	0	0	[]				0	0	0	0	0	0	['タバコ']	タバコ	大麻				0			0	[]
1/21/2021 18:11:56	1	1	24	0	1	1	中学卒業	1	1	['気分障害（うつ病、うつ状態、双極性障害）', '注意欠陥・多動症候群（ADHD）', '不安障害']	19	1	0	0	[]	0	0	1	19	5	1	週4日以上	0	['乾燥大麻', '大麻樹脂（ハシシ、ワックス）', '電子タバコ', 'エディブル（食品）']	['“ハイ”になること（高揚感、多幸感）', '気ばらし、リラックスのための気分転換', '仕事、学業、家事などのパフォーマンス向上', '心理的苦痛（不安、あせり、抑うつ気分など）の緩和', '身体的苦痛（痛み、しびれ、めまい、不眠など）の緩和', '病気の治癒（がんの副作用緩和、など）', '神秘的・宗教的体験', '性感の増強']	[]	0	1	['不安']	11回以上	苦痛を伴うが自分一人で対応できた	数分から数時間	0	0	0	0	0	0	['タバコ', 'お酒', 'コカイン', '幻覚薬（LSD、MDMAなど）', '市販薬（咳止めなど）']	お酒	大麻	タバコ			0			0	[]
1/21/2021 18:11:59	1	1	44	1	1	1	大学卒業	1	1	['気分障害（うつ病、うつ状態、双極性障害）']	39	0	0	0	[]	0	0	1	24	20	0		44	['乾燥大麻', '大麻樹脂（ハシシ、ワックス）', 'エディブル（食品）']	['“ハイ”になること（高揚感、多幸感）', '気ばらし、リラックスのための気分転換', '身体的苦痛（痛み、しびれ、めまい、不眠など）の緩和', '性感の増強']	['意図したより大量、または長期間に使用してしまう', '大麻への強い渇望がある']	1	1	['不安', '嘔気、嘔吐']	2~5回	苦痛を伴うが自分一人で対応できた	数分から数時間	0	0	0	0	0	0	['タバコ', 'お酒', 'オピオイド（ヘロイン、モルヒネ、あへん、医療用麻薬）']	お酒	タバコ	オピオイド	大麻		0			0	[]
1/21/2021 18:12:16	1	1	19	1	1	1	中学卒業	1	0	[]	0	0	0	0	[]	0	0	1	19	0	1	週4日以上	0	['乾燥大麻', '電子タバコ']	['“ハイ”になること（高揚感、多幸感）', '気ばらし、リラックスのための気分転換', '仲間意識の強化、所属感の向上', '心理的苦痛（不安、あせり、抑うつ気分など）の緩和', '身体的苦痛（痛み、しびれ、めまい、不眠など）の緩和', '病気の治癒（がんの副作用緩和、など）']	[]	0	0	[]				0	0	0	0	0	0	['タバコ', 'お酒', '市販薬（咳止めなど）']	お酒	タバコ	大麻			0			0	[]
1/21/2021 18:12:44	1	1	44	0	1	1	高校卒業	1	0	[]	0	0	0	0	[]	1	1	1	24	20	1	月1回～週1回未満	0	['乾燥大麻', 'エディブル（食品）']	['気ばらし、リラックスのための気分転換', '心理的苦痛（不安、あせり、抑うつ気分など）の緩和', '身体的苦痛（痛み、しびれ、めまい、不眠など）の緩和']	[]	0	0	[]				0	0	0	0	0	0	['タバコ', 'お酒', '市販薬（咳止めなど）']	タバコ	お酒	大麻			0			0	[]
1/21/2021 18:13:09	1	1	44	1	1	1	高校卒業	1	0	[]	0	0	0	0	[]	0	1	1	24	20	0		24	['乾燥大麻', '大麻樹脂（ハシシ、ワックス）']	['気ばらし、リラックスのための気分転換', '心理的苦痛（不安、あせり、抑うつ気分など）の緩和', '性感の増強']	[]	0	0	[]				0	0	0	0	0	0	['タバコ', 'お酒']	タバコ	お酒	該当なし	該当なし	該当なし	0			0	[]
1/21/2021 18:13:14	1	1	64	0	1	1	大学卒業	1	0	[]	0	0	0	0	[]	0	1	1	24	40	0		59	['乾燥大麻']	['その他']	[]	0	0	[]				0	0	0	0	0	0	['タバコ', 'お酒']	タバコ	お酒				0			0	[]
1/21/2021 18:14:34	1	1	39	1	1	1	大学卒業	1	0	[]	0	0	0	0	[]	0	0	1	24	15	1	週4日以上	0	['乾燥大麻', '大麻樹脂（ハシシ、ワックス）', '電子タバコ']	['“ハイ”になること（高揚感、多幸感）', '気ばらし、リラックスのための気分転換', '仕事、学業、家事などのパフォーマンス向上']	[]	0	0	[]				0	0	0	0	1	0	['タバコ', 'お酒']	タバコ	お酒	大麻			0			0	[]
1/21/2021 18:14:43	1	1	49	1	1	1	大学卒業	1	0	[]	0	0	0	0	[]	0	0	1	19	30	1	月1回～週1回未満	0	['乾燥大麻', '大麻樹脂（ハシシ、ワックス）', '電子タバコ', 'エディブル（食品）']	['“ハイ”になること（高揚感、多幸感）', '気ばらし、リラックスのための気分転換', '仕事、学業、家事などのパフォーマンス向上', '心理的苦痛（不安、あせり、抑うつ気分など）の緩和', '身体的苦痛（痛み、しびれ、めまい、不眠など）の緩和', '性感の増強']	[]	0	0	[]				0	0	0	0	0	0	['タバコ', 'お酒', '覚せい剤', 'シンナー', 'コカイン', '自然系の幻覚剤（幻覚キノコ、アヤワスカ、ペヨーテなど）', '幻覚薬（LSD、MDMAなど）']	お酒	タバコ	シンナー	市販薬	大麻	0			0	[]
1/21/2021 18:14:52	1	1	54	0	1	1	大学卒業	1	0	[]	0	0	0	0	[]	0	0	1	29	25	1	月1回未満	0	['乾燥大麻', '大麻樹脂（ハシシ、ワックス）']	['気ばらし、リラックスのための気分転換', '身体的苦痛（痛み、しびれ、めまい、不眠など）の緩和']	[]	0	0	[]				0	0	0	0	0	0	[]	該当なし	該当なし	該当なし	該当なし	該当なし	0			0	[]
1/21/2021 18:15:10	1	1	24	1	1	1	高校卒業	1	0	[]	0	0	0	0	[]	0	0	1	19	5	1	週4日以上	0	['乾燥大麻', '大麻樹脂（ハシシ、ワックス）', '電子タバコ', 'エディブル（食品）']	['“ハイ”になること（高揚感、多幸感）', '気ばらし、リラックスのための気分転換', '仕事、学業、家事などのパフォーマンス向上', '仲間意識の強化、所属感の向上', '心理的苦痛（不安、あせり、抑うつ気分など）の緩和', '身体的苦痛（痛み、しびれ、めまい、不眠など）の緩和', '病気の治癒（がんの副作用緩和、など）', '神秘的・宗教的体験', '性感の増強']	[]	0	0	[]				0	0	0	0	0	0	['タバコ', 'お酒']	タバコ	お酒	該当なし	該当なし	該当なし	0			0	[]
1/21/2021 18:15:45	1	1	44	1	1	1	高校卒業	1	0	[]	0	0	0	0	[]	1	0	1	24	20	1	週4日以上	0	['乾燥大麻', '大麻樹脂（ハシシ、ワックス）', '電子タバコ', 'エディブル（食品）']	['“ハイ”になること（高揚感、多幸感）', '気ばらし、リラックスのための気分転換', '仕事、学業、家事などのパフォーマンス向上', '仲間意識の強化、所属感の向上', '心理的苦痛（不安、あせり、抑うつ気分など）の緩和', '身体的苦痛（痛み、しびれ、めまい、不眠など）の緩和', '神秘的・宗教的体験', '性感の増強', 'その他']	['意図したより大量、または長期間に使用してしまう', '大麻のため、他の活動が疎かになる', '物理的に危険な状況でも大麻を継続的に使用する（例：自動車の運転など）']	1	1	['不安', '妄想', '嘔気、嘔吐', '無気力']	2~5回	大した問題ではなかった	数分から数時間	0	0	0	0	1	0	['タバコ', 'お酒', 'コカイン', '自然系の幻覚剤（幻覚キノコ、アヤワスカ、ペヨーテなど）', '幻覚薬（LSD、MDMAなど）', 'オピオイド（ヘロイン、モルヒネ、あへん、医療用麻薬）']	タバコ	お酒	大麻	幻覚薬	自然系の幻覚剤	0			0	[]
1/21/2021 18:15:52	1	1	44	1	1	1	中学卒業	1	1	['気分障害（うつ病、うつ状態、双極性障害）', '統合失調症']	34	1	1	0	[]	0	1	1	24	20	0		24	['乾燥大麻']	['気ばらし、リラックスのための気分転換']	[]	0	0	[]				0	0	0	0	0	0	['タバコ', 'お酒', '覚せい剤', 'シンナー', '市販薬（咳止めなど）']	タバコ	シンナー	お酒	市販薬	覚醒剤	0			0	[]
1/21/2021 18:15:57	1	1	44	1	1	1	短大・専門学校卒業	1	0	[]	0	0	0	0	[]	0	0	1	24	20	0		39	['乾燥大麻', '大麻樹脂（ハシシ、ワックス）', 'エディブル（食品）']	['“ハイ”になること（高揚感、多幸感）', '気ばらし、リラックスのための気分転換', '心理的苦痛（不安、あせり、抑うつ気分など）の緩和', '身体的苦痛（痛み、しびれ、めまい、不眠など）の緩和', '病気の治癒（がんの副作用緩和、など）']	[]	0	0	[]				0	0	0	0	0	0	['タバコ', 'お酒']	お酒	タバコ	大麻			1	1回	使用をやめた	0	[]
1/21/2021 18:15:59	1	1	24	1	1	1	高校卒業	1	0	[]	0	0	0	0	[]	0	0	1	19	5	1	週4日以上	0	['乾燥大麻', '大麻樹脂（ハシシ、ワックス）', 'エディブル（食品）']	['“ハイ”になること（高揚感、多幸感）', '気ばらし、リラックスのための気分転換', '仕事、学業、家事などのパフォーマンス向上', '病気の治癒（がんの副作用緩和、など）', '性感の増強']	[]	0	0	[]				0	0	0	0	0	0	['タバコ', 'お酒']						1	1回	変わらない	0	[]
1/21/2021 18:16:06	1	1	34	1	1	1	高校卒業	1	0	[]	0	0	0	0	[]	0	0	1	19	15	0		29	['乾燥大麻']	['“ハイ”になること（高揚感、多幸感）', '気ばらし、リラックスのための気分転換', '心理的苦痛（不安、あせり、抑うつ気分など）の緩和']	[]	0	1	['嘔気、嘔吐']	1回	苦痛を伴うが自分一人で対応できた	数時間から1日	0	0	0	0	0	0	['タバコ', 'お酒', '自然系の幻覚剤（幻覚キノコ、アヤワスカ、ペヨーテなど）']	タバコ	お酒	大麻			0			0	[]
1/21/2021 18:16:32	1	1	24	1	1	1	大学卒業	1	0	[]	0	0	0	0	[]	0	0	1	19	5	1	月1回～週1回未満	0	['乾燥大麻', '電子タバコ']	['“ハイ”になること（高揚感、多幸感）', '気ばらし、リラックスのための気分転換']	[]	0	0	[]				0	0	0	0	0	0	['タバコ', 'お酒']	お酒	タバコ	大麻	該当なし	該当なし	0			0	[]
1/21/2021 18:16:47	1	1	19	1	1	1	中学卒業	1	0	[]	0	0	0	0	[]	0	1	1	19	0	1	週1～4日未満	0	['乾燥大麻', '大麻樹脂（ハシシ、ワックス）', '電子タバコ', 'エディブル（食品）']	['“ハイ”になること（高揚感、多幸感）', '気ばらし、リラックスのための気分転換', '仕事、学業、家事などのパフォーマンス向上', '仲間意識の強化、所属感の向上', '性感の増強']	[]	0	1	['嘔気、嘔吐']	1回	大した問題ではなかった	数分から数時間	0	0	0	0	0	0	['タバコ', 'お酒']	タバコ	お酒	大麻			0			0	[]
1/21/2021 18:16:52	1	1	49	1	1	1	高校卒業	1	1	['気分障害（うつ病、うつ状態、双極性障害）']	39	1	1	0	[]	0	0	1	19	30	1	週1～4日未満	0	['乾燥大麻', '大麻樹脂（ハシシ、ワックス）', '電子タバコ', 'エディブル（食品）']	['“ハイ”になること（高揚感、多幸感）', '気ばらし、リラックスのための気分転換', '仲間意識の強化、所属感の向上', '心理的苦痛（不安、あせり、抑うつ気分など）の緩和', '性感の増強']	['大麻のため、他の活動が疎かになる']	0	1	['嘔気、嘔吐', '無気力']	2~5回	他者の助けを必要とした	数時間から1日	0	0	0	1	0	0	['タバコ', 'お酒', 'シンナー', 'コカイン', '自然系の幻覚剤（幻覚キノコ、アヤワスカ、ペヨーテなど）', '幻覚薬（LSD、MDMAなど）', 'ベンゾジアゼピン系睡眠薬', '市販薬（咳止めなど）']	タバコ	お酒	シンナー	大麻	自然系の幻覚剤	0			0	[]
1/21/2021 18:17:32	1	1	34	1	1	1	短大・専門学校卒業	1	1	['気分障害（うつ病、うつ状態、双極性障害）']	34	1	0	0	[]	0	0	1	19	15	1	週4日以上	0	['乾燥大麻', '大麻樹脂（ハシシ、ワックス）', '電子タバコ', 'エディブル（食品）']	['“ハイ”になること（高揚感、多幸感）', '気ばらし、リラックスのための気分転換', '仕事、学業、家事などのパフォーマンス向上', '心理的苦痛（不安、あせり、抑うつ気分など）の緩和', '身体的苦痛（痛み、しびれ、めまい、不眠など）の緩和']	['意図したより大量、または長期間に使用してしまう', '使用をやめようとするけれど上手くいかない', '大麻を入手、使用するために多くの時間を費やす', '大麻への強い渇望がある', '大麻のため、他の活動が疎かになる', '物理的に危険な状況でも大麻を継続的に使用する（例：自動車の運転など）', '極端な耐性がついてくる', '離脱症状が出現する']	1	0	[]				1	0	0	0	1	0	['タバコ', 'お酒', '覚せい剤', 'シンナー', '自然系の幻覚剤（幻覚キノコ、アヤワスカ、ペヨーテなど）', '幻覚薬（LSD、MDMAなど）', 'ベンゾジアゼピン系睡眠薬']	お酒	タバコ	シンナー	ベンゾジアゼピン系睡眠薬	大麻	0			0	[]
1/21/2021 18:17:44	1	1	39	1	1	1	大学卒業	1	0	[]	0	0	0	0	[]	0	0	1	29	10	1	週4日以上	0	['乾燥大麻']	['気ばらし、リラックスのための気分転換', '仕事、学業、家事などのパフォーマンス向上', '心理的苦痛（不安、あせり、抑うつ気分など）の緩和', '身体的苦痛（痛み、しびれ、めまい、不眠など）の緩和']	[]	0	0	[]				0	0	0	0	0	0	['タバコ', 'お酒', '自然系の幻覚剤（幻覚キノコ、アヤワスカ、ペヨーテなど）', '幻覚薬（LSD、MDMAなど）']	タバコ	お酒	大麻	覚醒剤		0			0	[]
1/21/2021 18:17:52	1	1	44	1	1	1	高校卒業	1	0	[]	0	0	0	0	[]	0	0	1	14	30	1	週4日以上	0	['乾燥大麻', '大麻樹脂（ハシシ、ワックス）', '電子タバコ', 'エディブル（食品）']	['“ハイ”になること（高揚感、多幸感）', '気ばらし、リラックスのための気分転換', '仕事、学業、家事などのパフォーマンス向上', '心理的苦痛（不安、あせり、抑うつ気分など）の緩和', '身体的苦痛（痛み、しびれ、めまい、不眠など）の緩和']	['意図したより大量、または長期間に使用してしまう']	0	0	[]				0	0	0	0	0	0	['タバコ', 'お酒', '自然系の幻覚剤（幻覚キノコ、アヤワスカ、ペヨーテなど）', '幻覚薬（LSD、MDMAなど）']	タバコ	お酒	大麻	自然系の幻覚剤	幻覚薬	1	1回	変わらない	0	[]
1/21/2021 18:18:05	1	1	49	1	1	1	大学卒業	1	0	[]	0	0	0	0	[]	0	0	1	19	30	1	月1回未満	0	['乾燥大麻']	['“ハイ”になること（高揚感、多幸感）', '気ばらし、リラックスのための気分転換', '心理的苦痛（不安、あせり、抑うつ気分など）の緩和', '性感の増強']	[]	0	0	[]				0	0	0	0	0	0	['お酒', '自然系の幻覚剤（幻覚キノコ、アヤワスカ、ペヨーテなど）']	お酒	大麻				0			0	[]
1/21/2021 18:18:39	1	1	34	1	1	1	高校卒業	1	0	[]	0	0	0	0	[]	0	1	1	19	15	1	月1回未満	0	['乾燥大麻', '電子タバコ']	['“ハイ”になること（高揚感、多幸感）', '気ばらし、リラックスのための気分転換', '身体的苦痛（痛み、しびれ、めまい、不眠など）の緩和']	[]	0	1	['嘔気、嘔吐']	1回	大した問題ではなかった	数分から数時間	0	0	0	0	0	0	['タバコ', 'お酒', '覚せい剤']	タバコ	お酒	大麻	覚醒剤		0			0	[]
1/21/2021 18:18:41	1	1	29	1	1	1	短大・専門学校卒業	1	0	[]	0	0	0	1	['気分障害（うつ病、うつ状態、双極性障害）']	0	0	1	19	10	1	週4日以上	0	['乾燥大麻', '電子タバコ']	['“ハイ”になること（高揚感、多幸感）', '気ばらし、リラックスのための気分転換', '心理的苦痛（不安、あせり、抑うつ気分など）の緩和', '身体的苦痛（痛み、しびれ、めまい、不眠など）の緩和', '性感の増強']	['意図したより大量、または長期間に使用してしまう']	0	0	[]				0	0	0	1	0	0	['タバコ', 'お酒']	お酒	タバコ	大麻			0			0	[]
1/21/2021 18:18:53	1	1	34	1	1	1	大学卒業	1	0	[]	0	0	0	0	[]	0	0	1	24	10	1	週4日以上	0	['乾燥大麻']	['“ハイ”になること（高揚感、多幸感）', '気ばらし、リラックスのための気分転換', '仕事、学業、家事などのパフォーマンス向上', '心理的苦痛（不安、あせり、抑うつ気分など）の緩和', '身体的苦痛（痛み、しびれ、めまい、不眠など）の緩和', '性感の増強']	[]	0	1	['嘔気、嘔吐']	2~5回	大した問題ではなかった	数分から数時間	0	0	0	0	0	0	['タバコ', 'お酒']	タバコ	お酒	大麻			0			0	[]
1/21/2021 18:18:53	1	1	64	1	1	1	大学卒業	1	0	[]	0	0	0	0	[]	0	0	1	19	45	1	週4日以上	0	['乾燥大麻', '大麻樹脂（ハシシ、ワックス）', '電子タバコ', 'エディブル（食品）']	['“ハイ”になること（高揚感、多幸感）', '気ばらし、リラックスのための気分転換', '仕事、学業、家事などのパフォーマンス向上', '仲間意識の強化、所属感の向上', '心理的苦痛（不安、あせり、抑うつ気分など）の緩和', '身体的苦痛（痛み、しびれ、めまい、不眠など）の緩和', '病気の治癒（がんの副作用緩和、など）', '神秘的・宗教的体験', '性感の増強', 'その他']	[]	0	1	['不安', '妄想']	1回	苦痛を伴うが自分一人で対応できた	数分から数時間	0	0	0	0	0	0	['タバコ', 'お酒', '覚せい剤', 'シンナー', 'コカイン', '自然系の幻覚剤（幻覚キノコ、アヤワスカ、ペヨーテなど）', '幻覚薬（LSD、MDMAなど）', 'オピオイド（ヘロイン、モルヒネ、あへん、医療用麻薬）', 'ベンゾジアゼピン系睡眠薬', '市販薬（咳止めなど）']	お酒	タバコ	シンナー	大麻	幻覚薬	0			0	[]
1/21/2021 18:19:36	1	1	24	1	1	1	高校卒業	1	0	[]	0	0	0	0	[]	0	0	1	19	5	1	週1～4日未満	0	['乾燥大麻', '大麻樹脂（ハシシ、ワックス）', '電子タバコ']	['気ばらし、リラックスのための気分転換']	['大麻を入手、使用するために多くの時間を費やす']	0	0	[]				0	0	0	0	0	0	['タバコ', 'お酒', '幻覚薬（LSD、MDMAなど）', '市販薬（咳止めなど）']	お酒	大麻	幻覚薬	市販薬	タバコ	0			0	[]
1/21/2021 18:19:38	1	1	29	0	1	1	高校卒業	1	1	['気分障害（うつ病、うつ状態、双極性障害）']	24	1	0	0	[]	0	0	1	24	5	1	週4日以上	0	['乾燥大麻', '電子タバコ']	['“ハイ”になること（高揚感、多幸感）', '気ばらし、リラックスのための気分転換', '心理的苦痛（不安、あせり、抑うつ気分など）の緩和', '神秘的・宗教的体験']	[]	0	1	['不安']	2~5回	苦痛を伴うが自分一人で対応できた	数分から数時間	0	0	0	0	0	0	['タバコ', 'お酒', '覚せい剤']	タバコ	お酒	大麻	覚醒剤		0			0	[]
1/21/2021 18:20:23	1	1	44	1	1	1	高校卒業	1	0	[]	0	0	0	0	[]	1	0	1	24	20	1	週4日以上	0	['乾燥大麻', '大麻樹脂（ハシシ、ワックス）', '電子タバコ', 'エディブル（食品）']	['“ハイ”になること（高揚感、多幸感）', '気ばらし、リラックスのための気分転換', '心理的苦痛（不安、あせり、抑うつ気分など）の緩和', '身体的苦痛（痛み、しびれ、めまい、不眠など）の緩和', '性感の増強']	['意図したより大量、または長期間に使用してしまう', '使用をやめようとするけれど上手くいかない', '大麻への強い渇望がある', '大麻の使用が原因で仕事や生活に支障が出る', '社会的、対人的な問題が生じて悪化しているにも関わらず使用を続ける', '大麻のため、他の活動が疎かになる', '離脱症状が出現する']	1	1	['不安']	11回以上	大した問題ではなかった	数分から数時間	0	0	0	0	1	0	['タバコ', 'お酒', '覚せい剤', 'シンナー', 'コカイン', '自然系の幻覚剤（幻覚キノコ、アヤワスカ、ペヨーテなど）', '幻覚薬（LSD、MDMAなど）']	タバコ	お酒	シンナー	大麻	覚醒剤	0			0	[]
1/21/2021 18:20:41	1	1	34	0	1	1	大学卒業	1	0	[]	0	0	0	0	[]	0	0	1	19	15	1	月1回～週1回未満	0	['乾燥大麻', '大麻樹脂（ハシシ、ワックス）']	['“ハイ”になること（高揚感、多幸感）', '気ばらし、リラックスのための気分転換', '性感の増強']	[]	0	0	[]				0	0	0	0	0	0	['タバコ', 'お酒']	タバコ	お酒	大麻	該当なし	該当なし	0			0	[]
1/21/2021 18:20:44	1	1	34	1	1	1	中学卒業	1	0	[]	0	0	0	0	[]	0	0	1	19	15	1	月1回未満	0	['乾燥大麻', '大麻樹脂（ハシシ、ワックス）', '電子タバコ']	['“ハイ”になること（高揚感、多幸感）', '気ばらし、リラックスのための気分転換', '心理的苦痛（不安、あせり、抑うつ気分など）の緩和', '身体的苦痛（痛み、しびれ、めまい、不眠など）の緩和', 'その他']	[]	0	0	[]				0	0	0	0	0	0	['タバコ', 'お酒', '覚せい剤', 'コカイン', '幻覚薬（LSD、MDMAなど）', 'ベンゾジアゼピン系睡眠薬']	お酒	タバコ	大麻	覚醒剤		0			0	[]
1/21/2021 18:20:51	1	1	39	1	1	1	中学卒業	1	1	['気分障害（うつ病、うつ状態、双極性障害）']	29	1	0	0	[]	0	0	1	19	20	1	月1回～週1回未満	0	['乾燥大麻', '大麻樹脂（ハシシ、ワックス）', '電子タバコ', 'エディブル（食品）']	['“ハイ”になること（高揚感、多幸感）', '気ばらし、リラックスのための気分転換', '仕事、学業、家事などのパフォーマンス向上', '心理的苦痛（不安、あせり、抑うつ気分など）の緩和', '身体的苦痛（痛み、しびれ、めまい、不眠など）の緩和']	['極端な耐性がついてくる']	0	0	[]				0	0	0	0	0	0	['タバコ', 'お酒', 'ベンゾジアゼピン系睡眠薬']	タバコ	お酒	大麻	ベンゾジアゼピン系睡眠薬	該当なし	0			0	[]
1/21/2021 18:21:30	1	1	34	1	1	1	大学卒業	1	0	[]	0	0	0	1	['気分障害（うつ病、うつ状態、双極性障害）']	0	0	1	19	15	1	月1回～週1回未満	0	['乾燥大麻', '電子タバコ', 'エディブル（食品）']	['“ハイ”になること（高揚感、多幸感）', '気ばらし、リラックスのための気分転換', '心理的苦痛（不安、あせり、抑うつ気分など）の緩和', '身体的苦痛（痛み、しびれ、めまい、不眠など）の緩和', 'その他']	['意図したより大量、または長期間に使用してしまう']	0	0	[]				0	0	0	0	0	0	['タバコ', 'お酒']	お酒	タバコ	大麻	該当なし		0			0	[]
1/21/2021 18:21:57	1	1	24	1	1	1	中学卒業	1	1	['その他']	14	1	0	0	[]	0	0	1	24	0	1	月1回～週1回未満	0	['乾燥大麻']	['気ばらし、リラックスのための気分転換']	[]	0	0	[]				0	0	0	0	0	0	['タバコ', 'お酒', 'シンナー', '幻覚薬（LSD、MDMAなど）', '市販薬（咳止めなど）']	タバコ	お酒	大麻	幻覚薬	市販薬	0			0	[]
1/21/2021 18:22:42	1	1	29	1	1	1	高校卒業	1	1	['自閉症スペクトラム', '注意欠陥・多動症候群（ADHD）']	14	1	1	0	[]	0	0	1	24	5	1	月1回未満	0	['エディブル（食品）']	['仕事、学業、家事などのパフォーマンス向上', '心理的苦痛（不安、あせり、抑うつ気分など）の緩和', '身体的苦痛（痛み、しびれ、めまい、不眠など）の緩和']	['大麻を入手、使用するために多くの時間を費やす', '大麻への強い渇望がある', '社会的、対人的な問題が生じて悪化しているにも関わらず使用を続ける']	1	0	[]				0	1	0	0	0	0	[]	タバコ	お酒	市販薬	該当なし	該当なし	0			0	[]
1/21/2021 18:23:29	1	1	34	0	1	1	高校卒業	1	0	[]	0	0	0	0	[]	1	0	1	24	10	0		29	['乾燥大麻', '大麻樹脂（ハシシ、ワックス）']	['気ばらし、リラックスのための気分転換', '身体的苦痛（痛み、しびれ、めまい、不眠など）の緩和']	[]	0	0	[]				0	0	0	0	0	0	['タバコ', 'お酒', 'コカイン', '自然系の幻覚剤（幻覚キノコ、アヤワスカ、ペヨーテなど）', '幻覚薬（LSD、MDMAなど）', '市販薬（咳止めなど）']	市販薬	お酒	タバコ	大麻	自然系の幻覚剤	0			0	[]
1/21/2021 18:23:40	1	1	39	1	1	1	短大・専門学校卒業	1	0	[]	0	0	0	0	[]	0	0	1	24	15	1	月1回～週1回未満	0	['乾燥大麻', '大麻樹脂（ハシシ、ワックス）', '電子タバコ', 'エディブル（食品）']	['“ハイ”になること（高揚感、多幸感）', '気ばらし、リラックスのための気分転換', '仕事、学業、家事などのパフォーマンス向上', '身体的苦痛（痛み、しびれ、めまい、不眠など）の緩和']	[]	0	0	[]				0	0	0	0	0	0	['タバコ', 'お酒', '市販薬（咳止めなど）']	タバコ	お酒	大麻			0			0	[]
1/21/2021 18:24:10	1	1	29	1	1	1	大学卒業	0	0	[]	0	0	0	0	[]	0	0	1	19	10	1	月1回～週1回未満	0	['乾燥大麻', '大麻樹脂（ハシシ、ワックス）', '電子タバコ', 'エディブル（食品）']	['“ハイ”になること（高揚感、多幸感）', '気ばらし、リラックスのための気分転換', '仲間意識の強化、所属感の向上', '性感の増強']	['大麻の使用が原因で仕事や生活に支障が出る', '物理的に危険な状況でも大麻を継続的に使用する（例：自動車の運転など）']	1	0	[]				0	0	0	0	0	0	['タバコ', 'お酒', '自然系の幻覚剤（幻覚キノコ、アヤワスカ、ペヨーテなど）', '幻覚薬（LSD、MDMAなど）']	大麻	タバコ	お酒	自然系の幻覚剤	幻覚薬	0			0	[]
1/21/2021 18:24:36	1	1	24	0	1	1	短大・専門学校卒業	1	0	[]	0	0	0	0	[]	0	0	1	24	0	1	月1回～週1回未満	0	['電子タバコ']	['気ばらし、リラックスのための気分転換']	[]	0	0	[]				0	0	0	0	0	0	['タバコ', 'お酒']	お酒	タバコ	大麻			0			0	[]
1/21/2021 18:24:47	1	1	24	1	1	1	高校卒業	1	0	[]	0	0	0	0	[]	0	0	1	24	0	1	月1回～週1回未満	0	['乾燥大麻', '大麻樹脂（ハシシ、ワックス）', '電子タバコ']	['“ハイ”になること（高揚感、多幸感）', '気ばらし、リラックスのための気分転換', '仕事、学業、家事などのパフォーマンス向上', '仲間意識の強化、所属感の向上']	[]	0	1	['嘔気、嘔吐']	2~5回	大した問題ではなかった	数分から数時間	0	0	0	0	0	0	['タバコ', 'お酒']	お酒	タバコ	大麻			0			0	[]
1/21/2021 18:25:08	1	1	34	0	1	1	短大・専門学校卒業	1	0	[]	0	0	0	0	[]	0	0	1	24	10	1	週4日以上	0	['乾燥大麻', '大麻樹脂（ハシシ、ワックス）', '電子タバコ']	['“ハイ”になること（高揚感、多幸感）', '気ばらし、リラックスのための気分転換', '心理的苦痛（不安、あせり、抑うつ気分など）の緩和', '身体的苦痛（痛み、しびれ、めまい、不眠など）の緩和', '病気の治癒（がんの副作用緩和、など）']	[]	0	1	['妄想']	2~5回	苦痛を伴うが自分一人で対応できた	数分から数時間	0	0	0	1	0	0	['お酒']	お酒	大麻				0			0	[]
1/21/2021 18:25:13	1	1	29	1	1	1	大学院卒業以上	0	1	['気分障害（うつ病、うつ状態、双極性障害）']	24	1	1	1	['気分障害（うつ病、うつ状態、双極性障害）']	0	0	1	24	5	1	月1回～週1回未満	0	['乾燥大麻', 'エディブル（食品）']	['“ハイ”になること（高揚感、多幸感）', '気ばらし、リラックスのための気分転換', '仕事、学業、家事などのパフォーマンス向上', '仲間意識の強化、所属感の向上', '心理的苦痛（不安、あせり、抑うつ気分など）の緩和', '身体的苦痛（痛み、しびれ、めまい、不眠など）の緩和', '病気の治癒（がんの副作用緩和、など）', '神秘的・宗教的体験', '性感の増強', '自傷的、自己破壊的な意図', 'その他']	[]	0	0	[]				0	0	0	0	0	0	['タバコ', 'お酒', '幻覚薬（LSD、MDMAなど）']	お酒	タバコ	大麻			0			0	[]
1/21/2021 18:25:33	1	1	29	1	1	1	中学卒業	1	0	[]	0	0	0	0	[]	0	0	1	29	0	1	月1回～週1回未満	0	['乾燥大麻']	['“ハイ”になること（高揚感、多幸感）', '気ばらし、リラックスのための気分転換', '仲間意識の強化、所属感の向上', '性感の増強', 'その他']	[]	0	0	[]				0	0	0	0	0	0	['タバコ', 'お酒']	タバコ	お酒	大麻			0			0	[]
1/21/2021 18:25:51	1	1	19	1	1	1	高校卒業	1	0	[]	0	0	0	0	[]	0	0	1	19	0	1	週4日以上	0	['乾燥大麻', '大麻樹脂（ハシシ、ワックス）', '電子タバコ', 'エディブル（食品）']	['“ハイ”になること（高揚感、多幸感）', '気ばらし、リラックスのための気分転換', '仕事、学業、家事などのパフォーマンス向上', '身体的苦痛（痛み、しびれ、めまい、不眠など）の緩和', '神秘的・宗教的体験']	['意図したより大量、または長期間に使用してしまう', '極端な耐性がついてくる']	1	0	[]				0	0	0	0	0	0	['タバコ', 'お酒', '覚せい剤', 'コカイン', '自然系の幻覚剤（幻覚キノコ、アヤワスカ、ペヨーテなど）', '幻覚薬（LSD、MDMAなど）', 'ベンゾジアゼピン系睡眠薬']	タバコ	お酒	大麻	ベンゾジアゼピン系睡眠薬	自然系の幻覚剤	0			0	[]
1/21/2021 18:25:56	1	1	29	0	1	1	大学卒業	1	0	[]	0	0	0	0	[]	0	0	1	24	5	1	月1回～週1回未満	0	['乾燥大麻', '大麻樹脂（ハシシ、ワックス）']	['気ばらし、リラックスのための気分転換', '身体的苦痛（痛み、しびれ、めまい、不眠など）の緩和']	[]	0	0	[]				0	0	0	0	0	0	['お酒']	お酒	大麻				0			0	[]
1/21/2021 18:26:30	1	1	24	1	1	1	大学卒業	1	0	[]	0	0	0	0	[]	0	0	1	24	0	1	月1回未満	0	['乾燥大麻']	['“ハイ”になること（高揚感、多幸感）', '気ばらし、リラックスのための気分転換', '仲間意識の強化、所属感の向上']	[]	0	1	['嘔気、嘔吐']	1回	大した問題ではなかった	数分から数時間	0	0	0	0	0	0	['タバコ', 'お酒']	タバコ	お酒	大麻			0			0	[]
1/21/2021 18:26:45	1	1	49	1	1	1	短大・専門学校卒業	1	0	[]	0	0	0	0	[]	0	0	1	24	25	0		39	['乾燥大麻', '大麻樹脂（ハシシ、ワックス）']	['“ハイ”になること（高揚感、多幸感）', '気ばらし、リラックスのための気分転換', '仕事、学業、家事などのパフォーマンス向上', '仲間意識の強化、所属感の向上', '心理的苦痛（不安、あせり、抑うつ気分など）の緩和', '身体的苦痛（痛み、しびれ、めまい、不眠など）の緩和', '性感の増強']	[]	0	0	[]				0	0	0	0	0	0	['タバコ', 'お酒']	タバコ	お酒				1	1回	使用をやめた	0	[]
1/21/2021 18:26:46	1	1	24	1	1	1	高校卒業	1	0	[]	0	0	0	0	[]	0	1	1	19	5	1	月1回～週1回未満	0	['乾燥大麻', '電子タバコ', 'エディブル（食品）']	['“ハイ”になること（高揚感、多幸感）', '気ばらし、リラックスのための気分転換', '心理的苦痛（不安、あせり、抑うつ気分など）の緩和']	[]	0	1	['その他']	2~5回	大した問題ではなかった	数分から数時間	0	0	0	0	0	0	['タバコ', 'お酒', '幻覚薬（LSD、MDMAなど）']	タバコ	お酒	大麻	幻覚薬		0			0	[]
1/21/2021 18:27:01	1	1	34	1	1	1	短大・専門学校卒業	1	0	[]	0	0	0	0	[]	0	0	1	24	10	1	週4日以上	0	['乾燥大麻', '大麻樹脂（ハシシ、ワックス）', '電子タバコ', 'エディブル（食品）']	['気ばらし、リラックスのための気分転換', '身体的苦痛（痛み、しびれ、めまい、不眠など）の緩和']	[]	0	0	[]				0	0	0	0	0	0	['タバコ', 'お酒', 'コカイン', '幻覚薬（LSD、MDMAなど）', 'ベンゾジアゼピン系睡眠薬', '市販薬（咳止めなど）']	お酒	タバコ	大麻	コカイン	市販薬	0			0	[]
1/21/2021 18:27:25	1	1	39	1	1	1	大学卒業	1	0	[]	0	0	0	0	[]	0	0	1	19	20	1	月1回～週1回未満	0	['乾燥大麻', '大麻樹脂（ハシシ、ワックス）', '電子タバコ']	['“ハイ”になること（高揚感、多幸感）', '気ばらし、リラックスのための気分転換', '仕事、学業、家事などのパフォーマンス向上', '仲間意識の強化、所属感の向上', '心理的苦痛（不安、あせり、抑うつ気分など）の緩和']	[]	0	1	['不安']	2~5回	大した問題ではなかった	数分から数時間	0	0	0	0	0	0	['タバコ', 'お酒']	タバコ	お酒	大麻			0			0	[]
1/21/2021 18:27:41	1	1	34	1	1	1	大学卒業	1	0	[]	0	0	0	1	['その他']	1	0	1	19	15	0		24	['乾燥大麻']	['“ハイ”になること（高揚感、多幸感）', '気ばらし、リラックスのための気分転換', '身体的苦痛（痛み、しびれ、めまい、不眠など）の緩和', '性感の増強']	[]	0	0	[]				0	0	0	0	0	0	['タバコ', 'お酒', 'ベンゾジアゼピン系睡眠薬']	大麻	お酒	タバコ	ベンゾジアゼピン系睡眠薬		0			0	[]
1/21/2021 18:27:48	1	1	34	1	1	1	高校卒業	1	0	[]	0	0	0	0	[]	0	0	1	29	5	0		29	['乾燥大麻', '電子タバコ', 'エディブル（食品）']	['“ハイ”になること（高揚感、多幸感）', '気ばらし、リラックスのための気分転換', '心理的苦痛（不安、あせり、抑うつ気分など）の緩和', '身体的苦痛（痛み、しびれ、めまい、不眠など）の緩和', '性感の増強']	[]	0	1	['不安']	2~5回	苦痛を伴うが自分一人で対応できた	数分から数時間	0	0	0	0	0	0	['タバコ', 'お酒', '市販薬（咳止めなど）']	タバコ	お酒	大麻	市販薬		0			0	[]
1/21/2021 18:28:13	1	1	24	1	1	1	短大・専門学校卒業	1	1	['気分障害（うつ病、うつ状態、双極性障害）', '統合失調症', '注意欠陥・多動症候群（ADHD）', '不安障害']	19	1	1	0	[]	0	0	1	19	5	1	月1回～週1回未満	0	['乾燥大麻', '大麻樹脂（ハシシ、ワックス）', '電子タバコ', 'エディブル（食品）']	['気ばらし、リラックスのための気分転換', '仕事、学業、家事などのパフォーマンス向上', '仲間意識の強化、所属感の向上', '神秘的・宗教的体験']	['意図したより大量、または長期間に使用してしまう']	0	1	['不安', '妄想']	11回以上	大した問題ではなかった	数分から数時間	0	0	0	0	1	0	['タバコ', 'お酒', '自然系の幻覚剤（幻覚キノコ、アヤワスカ、ペヨーテなど）', '幻覚薬（LSD、MDMAなど）', 'ベンゾジアゼピン系睡眠薬', '市販薬（咳止めなど）']	大麻	お酒	タバコ	自然系の幻覚剤	市販薬	0			0	[]
1/21/2021 18:28:42	1	1	24	1	1	1	中学卒業	1	0	[]	0	0	0	1	['気分障害（うつ病、うつ状態、双極性障害）', 'その他']	0	1	1	19	5	1	週4日以上	0	['乾燥大麻', '大麻樹脂（ハシシ、ワックス）', '電子タバコ', 'エディブル（食品）']	['“ハイ”になること（高揚感、多幸感）', '気ばらし、リラックスのための気分転換', '仲間意識の強化、所属感の向上', '性感の増強']	[]	0	1	['嘔気、嘔吐']	2~5回	大した問題ではなかった	数分から数時間	0	0	0	0	0	0	['タバコ', 'お酒', 'コカイン', '幻覚薬（LSD、MDMAなど）', '市販薬（咳止めなど）']	タバコ	お酒	大麻	コカイン	幻覚薬	0			0	[]
1/21/2021 18:28:44	1	1	24	1	1	1	高校卒業	1	1	['気分障害（うつ病、うつ状態、双極性障害）']	19	1	0	0	[]	1	0	1	19	5	1	週1～4日未満	0	['乾燥大麻']	['気ばらし、リラックスのための気分転換', '身体的苦痛（痛み、しびれ、めまい、不眠など）の緩和']	['意図したより大量、または長期間に使用してしまう']	0	0	[]				0	0	0	1	0	0	['タバコ', 'お酒', '覚せい剤', 'シンナー', 'コカイン', '幻覚薬（LSD、MDMAなど）', 'ベンゾジアゼピン系睡眠薬']	市販薬	タバコ	お酒	大麻	シンナー	0			0	[]
1/21/2021 18:28:47	1	1	24	1	1	1	中学卒業	1	0	[]	0	0	0	1	['気分障害（うつ病、うつ状態、双極性障害）', 'その他']	0	1	1	19	5	1	週4日以上	0	['乾燥大麻', '大麻樹脂（ハシシ、ワックス）', '電子タバコ', 'エディブル（食品）']	['“ハイ”になること（高揚感、多幸感）', '気ばらし、リラックスのための気分転換', '仲間意識の強化、所属感の向上', '性感の増強']	[]	0	1	['嘔気、嘔吐']	2~5回	大した問題ではなかった	数分から数時間	0	0	0	0	0	0	['タバコ', 'お酒', 'コカイン', '幻覚薬（LSD、MDMAなど）', '市販薬（咳止めなど）']	タバコ	お酒	大麻	コカイン	幻覚薬	0			0	[]
1/21/2021 18:29:06	1	1	39	1	1	1	短大・専門学校卒業	1	0	[]	0	0	0	0	[]	0	0	1	24	15	0		39	['乾燥大麻']	['“ハイ”になること（高揚感、多幸感）', '気ばらし、リラックスのための気分転換']	[]	0	0	[]				0	0	0	0	0	0	['タバコ', 'お酒']	タバコ	お酒	該当なし	該当なし	該当なし	0			0	[]
1/21/2021 18:29:07	1	1	24	1	1	1	大学卒業	1	0	[]	0	0	0	0	[]	0	0	1	19	5	1	週4日以上	0	['乾燥大麻', '大麻樹脂（ハシシ、ワックス）', '電子タバコ']	['“ハイ”になること（高揚感、多幸感）', '気ばらし、リラックスのための気分転換', '心理的苦痛（不安、あせり、抑うつ気分など）の緩和', '身体的苦痛（痛み、しびれ、めまい、不眠など）の緩和']	[]	0	1	['嘔気、嘔吐']	2~5回	苦痛を伴うが自分一人で対応できた	数分から数時間	0	0	0	0	0	0	['タバコ', 'お酒', '自然系の幻覚剤（幻覚キノコ、アヤワスカ、ペヨーテなど）']	お酒	タバコ	大麻	自然系の幻覚剤	該当なし	0			1	['覚醒剤']
1/21/2021 18:29:10	1	1	34	1	1	1	中学卒業	1	0	[]	0	0	0	0	[]	0	0	1	19	15	1	週1～4日未満	0	['乾燥大麻', '大麻樹脂（ハシシ、ワックス）', '電子タバコ']	['気ばらし、リラックスのための気分転換', '身体的苦痛（痛み、しびれ、めまい、不眠など）の緩和']	['物理的に危険な状況でも大麻を継続的に使用する（例：自動車の運転など）']	0	1	['不安']	2~5回	大した問題ではなかった	数分から数時間	0	0	0	0	0	0	['タバコ', 'お酒']	タバコ	お酒	大麻			0			0	[]
1/21/2021 18:30:18	1	1	34	1	1	1	大学卒業	0	0	[]	0	0	0	0	[]	0	0	1	24	10	1	月1回未満	0	['乾燥大麻', '大麻樹脂（ハシシ、ワックス）', '電子タバコ', 'エディブル（食品）']	['“ハイ”になること（高揚感、多幸感）', '気ばらし、リラックスのための気分転換', '仕事、学業、家事などのパフォーマンス向上', '仲間意識の強化、所属感の向上', '心理的苦痛（不安、あせり、抑うつ気分など）の緩和', '身体的苦痛（痛み、しびれ、めまい、不眠など）の緩和', '病気の治癒（がんの副作用緩和、など）']	['意図したより大量、または長期間に使用してしまう']	0	0	[]				0	0	0	0	0	0	['タバコ', 'お酒', '覚せい剤', 'シンナー', 'コカイン', '自然系の幻覚剤（幻覚キノコ、アヤワスカ、ペヨーテなど）', '幻覚薬（LSD、MDMAなど）']	お酒	タバコ	シンナー	大麻	幻覚薬	0			0	[]
1/21/2021 18:31:45	1	1	59	1	1	1	短大・専門学校卒業	1	0	[]	0	0	0	0	[]	0	0	1	24	35	1	週4日以上	0	['乾燥大麻']	['“ハイ”になること（高揚感、多幸感）', '気ばらし、リラックスのための気分転換', '仕事、学業、家事などのパフォーマンス向上', '心理的苦痛（不安、あせり、抑うつ気分など）の緩和', '身体的苦痛（痛み、しびれ、めまい、不眠など）の緩和']	['意図したより大量、または長期間に使用してしまう', '極端な耐性がついてくる']	1	0	[]				0	0	0	0	0	0	['タバコ', 'お酒']	タバコ	お酒	大麻			0			0	[]
1/21/2021 18:32:17	1	1	29	1	1	1	高校卒業	1	0	[]	0	0	0	0	[]	1	1	1	24	5	1	月1回～週1回未満	0	['乾燥大麻', '大麻樹脂（ハシシ、ワックス）', 'エディブル（食品）']	['“ハイ”になること（高揚感、多幸感）', '気ばらし、リラックスのための気分転換', '仕事、学業、家事などのパフォーマンス向上', '仲間意識の強化、所属感の向上', '身体的苦痛（痛み、しびれ、めまい、不眠など）の緩和', '病気の治癒（がんの副作用緩和、など）', '神秘的・宗教的体験', '性感の増強']	[]	0	1	['不安', '妄想', '嘔気、嘔吐', '無気力']	11回以上	苦痛を伴うが自分一人で対応できた	数分から数時間	0	0	0	0	0	0	['タバコ', 'お酒', '幻覚薬（LSD、MDMAなど）', '市販薬（咳止めなど）']	市販薬	お酒	タバコ	大麻		0			0	[]
1/21/2021 18:32:28	1	1	24	1	1	1	高校卒業	1	0	[]	0	0	0	0	[]	0	0	1	24	0	1	月1回未満	0	['乾燥大麻', '電子タバコ']	['“ハイ”になること（高揚感、多幸感）', '気ばらし、リラックスのための気分転換', '仕事、学業、家事などのパフォーマンス向上', '仲間意識の強化、所属感の向上', '心理的苦痛（不安、あせり、抑うつ気分など）の緩和', '身体的苦痛（痛み、しびれ、めまい、不眠など）の緩和', '性感の増強', 'その他']	[]	0	1	['不安', 'その他']	1回	大した問題ではなかった	数分から数時間	0	0	0	0	0	0	['タバコ', 'お酒', '自然系の幻覚剤（幻覚キノコ、アヤワスカ、ペヨーテなど）', '幻覚薬（LSD、MDMAなど）']	タバコ	お酒	幻覚薬	自然系の幻覚剤	大麻	0			0	[]
1/21/2021 18:32:36	1	1	34	1	1	1	大学卒業	1	0	[]	0	0	0	0	[]	0	0	1	19	15	0		29	['乾燥大麻', '大麻樹脂（ハシシ、ワックス）', '電子タバコ', 'エディブル（食品）']	['気ばらし、リラックスのための気分転換', '心理的苦痛（不安、あせり、抑うつ気分など）の緩和', '身体的苦痛（痛み、しびれ、めまい、不眠など）の緩和']	[]	0	1	['嘔気、嘔吐']	2~5回	大した問題ではなかった	数分から数時間	0	0	0	0	0	0	['タバコ', 'お酒', 'シンナー', 'コカイン', '幻覚薬（LSD、MDMAなど）', '市販薬（咳止めなど）']	タバコ	お酒	大麻			0			0	[]
1/21/2021 18:33:12	1	1	29	1	1	1	大学卒業	1	0	[]	0	0	0	0	[]	0	0	1	24	5	1	週4日以上	0	['乾燥大麻', '大麻樹脂（ハシシ、ワックス）', '電子タバコ', 'エディブル（食品）']	['“ハイ”になること（高揚感、多幸感）', '気ばらし、リラックスのための気分転換', '仕事、学業、家事などのパフォーマンス向上', '仲間意識の強化、所属感の向上', '心理的苦痛（不安、あせり、抑うつ気分など）の緩和', '身体的苦痛（痛み、しびれ、めまい、不眠など）の緩和', '病気の治癒（がんの副作用緩和、など）']	[]	0	0	[]				0	0	0	0	0	0	['タバコ', 'お酒']	お酒	タバコ	大麻			0			0	[]
1/21/2021 18:33:14	1	1	34	1	1	1	短大・専門学校卒業	1	0	[]	0	0	0	0	[]	0	0	1	34	0	1	週4日以上	0	['乾燥大麻', '大麻樹脂（ハシシ、ワックス）', '電子タバコ']	['気ばらし、リラックスのための気分転換', '仕事、学業、家事などのパフォーマンス向上', '心理的苦痛（不安、あせり、抑うつ気分など）の緩和', '身体的苦痛（痛み、しびれ、めまい、不眠など）の緩和']	[]	0	0	[]				0	0	0	0	0	0	['タバコ', 'お酒', '幻覚薬（LSD、MDMAなど）']	お酒	タバコ	大麻	大麻	大麻	0			0	[]
1/21/2021 18:34:37	1	1	24	1	1	1	大学卒業	1	0	[]	0	0	0	0	[]	0	0	1	19	5	0		19	['乾燥大麻']	['気ばらし、リラックスのための気分転換']	[]	0	0	[]				0	0	0	0	0	0	['タバコ', 'お酒', '市販薬（咳止めなど）']	お酒	タバコ	大麻			0			0	[]
1/21/2021 18:35:18	1	1	54	1	1	1	大学卒業	1	1	['気分障害（うつ病、うつ状態、双極性障害）']	49	1	0	0	[]	0	0	1	19	35	1	週1～4日未満	0	['乾燥大麻', '大麻樹脂（ハシシ、ワックス）', '電子タバコ', 'エディブル（食品）']	['気ばらし、リラックスのための気分転換', '仕事、学業、家事などのパフォーマンス向上', '仲間意識の強化、所属感の向上', '心理的苦痛（不安、あせり、抑うつ気分など）の緩和', '身体的苦痛（痛み、しびれ、めまい、不眠など）の緩和', '性感の増強']	[]	0	1	['不安', '嘔気、嘔吐']	2~5回	大した問題ではなかった	数分から数時間	0	0	0	0	0	0	['タバコ', 'お酒', 'コカイン', '幻覚薬（LSD、MDMAなど）']	タバコ	お酒	大麻	コカイン	該当なし	1	1回	変わらない	0	[]
1/21/2021 18:35:29	1	1	29	1	1	1	大学卒業	1	0	[]	0	0	0	0	[]	0	0	1	19	10	1	週1～4日未満	0	['乾燥大麻']	['“ハイ”になること（高揚感、多幸感）', '気ばらし、リラックスのための気分転換', '仕事、学業、家事などのパフォーマンス向上', '心理的苦痛（不安、あせり、抑うつ気分など）の緩和', '性感の増強']	['意図したより大量、または長期間に使用してしまう']	0	0	[]				0	0	0	0	1	0	['タバコ', 'お酒']	お酒	タバコ	大麻	該当なし	該当なし	0			0	[]
1/21/2021 18:35:42	1	1	24	1	1	1	高校卒業	1	0	[]	0	0	0	0	[]	0	0	1	19	5	1	週4日以上	0	['乾燥大麻', '大麻樹脂（ハシシ、ワックス）', '電子タバコ', 'エディブル（食品）']	['気ばらし、リラックスのための気分転換', '仕事、学業、家事などのパフォーマンス向上', '心理的苦痛（不安、あせり、抑うつ気分など）の緩和', '身体的苦痛（痛み、しびれ、めまい、不眠など）の緩和']	[]	0	0	[]				0	0	0	0	0	0	['タバコ', 'お酒', '幻覚薬（LSD、MDMAなど）', '市販薬（咳止めなど）']	タバコ	お酒	大麻			1	1回	使用をやめた	0	[]
1/21/2021 18:35:45	1	1	29	1	1	1	大学卒業	1	0	[]	0	0	0	0	[]	0	0	1	24	5	1	週4日以上	0	['乾燥大麻']	['気ばらし、リラックスのための気分転換']	[]	0	0	[]				0	0	0	0	1	0	['市販薬（咳止めなど）']	大麻					0			0	[]
1/21/2021 18:36:17	1	1	19	1	1	1	中学卒業	1	0	[]	0	0	0	0	[]	0	0	1	14	5	1	週1～4日未満	0	['乾燥大麻', '電子タバコ', 'エディブル（食品）']	['“ハイ”になること（高揚感、多幸感）', '気ばらし、リラックスのための気分転換', '仲間意識の強化、所属感の向上', '心理的苦痛（不安、あせり、抑うつ気分など）の緩和', '性感の増強']	[]	0	1	['不安', '妄想']	1回	大した問題ではなかった	数分から数時間	0	0	0	0	0	0	['タバコ', 'お酒']	タバコ	お酒	大麻			0			0	[]
1/21/2021 18:36:32	1	1	44	1	1	1	大学卒業	1	0	[]	0	0	0	0	[]	0	0	1	24	20	1	週4日以上	0	['乾燥大麻', 'エディブル（食品）']	['“ハイ”になること（高揚感、多幸感）', '気ばらし、リラックスのための気分転換', '心理的苦痛（不安、あせり、抑うつ気分など）の緩和', '身体的苦痛（痛み、しびれ、めまい、不眠など）の緩和', '性感の増強']	[]	0	1	['嘔気、嘔吐']	6~10回	大した問題ではなかった	数分から数時間	0	0	0	0	0	0	['タバコ', 'お酒', '覚せい剤']	お酒	覚醒剤	大麻			0			0	[]
1/21/2021 18:36:39	1	1	39	1	1	1	中学卒業	1	1	['気分障害（うつ病、うつ状態、双極性障害）', '注意欠陥・多動症候群（ADHD）', 'その他']	14	1	1	0	[]	0	0	1	14	25	1	週4日以上	0	['乾燥大麻']	['気ばらし、リラックスのための気分転換', '仕事、学業、家事などのパフォーマンス向上', '心理的苦痛（不安、あせり、抑うつ気分など）の緩和', '身体的苦痛（痛み、しびれ、めまい、不眠など）の緩和']	['意図したより大量、または長期間に使用してしまう', '社会的、対人的な問題が生じて悪化しているにも関わらず使用を続ける', '物理的に危険な状況でも大麻を継続的に使用する（例：自動車の運転など）', '大麻によって健康被害が出ているとわかっても使用を続ける', '極端な耐性がついてくる']	1	1	['不安', '妄想', '抑うつ気分', '嘔気、嘔吐', '無気力']	2~5回	苦痛を伴うが自分一人で対応できた	数分から数時間	0	0	0	0	0	0	['タバコ', 'お酒', '覚せい剤', 'シンナー', 'コカイン', '自然系の幻覚剤（幻覚キノコ、アヤワスカ、ペヨーテなど）', '幻覚薬（LSD、MDMAなど）', '市販薬（咳止めなど）']	タバコ	お酒	シンナー	覚醒剤	大麻	0			0	[]
1/21/2021 18:36:53	1	1	39	1	1	1	中学卒業	1	1	['気分障害（うつ病、うつ状態、双極性障害）', '注意欠陥・多動症候群（ADHD）', 'その他']	14	1	1	0	[]	0	0	1	14	25	1	週4日以上	0	['乾燥大麻']	['気ばらし、リラックスのための気分転換', '仕事、学業、家事などのパフォーマンス向上', '心理的苦痛（不安、あせり、抑うつ気分など）の緩和', '身体的苦痛（痛み、しびれ、めまい、不眠など）の緩和']	['意図したより大量、または長期間に使用してしまう', '社会的、対人的な問題が生じて悪化しているにも関わらず使用を続ける', '物理的に危険な状況でも大麻を継続的に使用する（例：自動車の運転など）', '大麻によって健康被害が出ているとわかっても使用を続ける', '極端な耐性がついてくる']	1	1	['不安', '妄想', '抑うつ気分', '嘔気、嘔吐', '無気力']	2~5回	苦痛を伴うが自分一人で対応できた	数分から数時間	0	0	0	0	0	0	['タバコ', 'お酒', '覚せい剤', 'シンナー', 'コカイン', '自然系の幻覚剤（幻覚キノコ、アヤワスカ、ペヨーテなど）', '幻覚薬（LSD、MDMAなど）', '市販薬（咳止めなど）']	タバコ	お酒	シンナー	覚醒剤	大麻	0			0	[]
1/21/2021 18:37:54	1	1	49	1	1	1	中学卒業	1	1	['その他']	39	0	0	0	[]	0	0	1	19	30	1	月1回未満	0	['乾燥大麻', '大麻樹脂（ハシシ、ワックス）', 'エディブル（食品）']	['“ハイ”になること（高揚感、多幸感）', '気ばらし、リラックスのための気分転換', '仕事、学業、家事などのパフォーマンス向上', '仲間意識の強化、所属感の向上', '身体的苦痛（痛み、しびれ、めまい、不眠など）の緩和', '病気の治癒（がんの副作用緩和、など）', '性感の増強', 'その他']	[]	0	1	['嘔気、嘔吐', 'その他']	1回	大した問題ではなかった	数分から数時間	0	0	0	0	0	0	['タバコ', 'お酒', '覚せい剤', 'シンナー', 'コカイン', '自然系の幻覚剤（幻覚キノコ、アヤワスカ、ペヨーテなど）', '幻覚薬（LSD、MDMAなど）', 'オピオイド（ヘロイン、モルヒネ、あへん、医療用麻薬）', 'ベンゾジアゼピン系睡眠薬', '市販薬（咳止めなど）']	タバコ	シンナー	お酒	覚醒剤	大麻	1	1回	使用が減った	0	[]
1/21/2021 18:38:38	1	1	24	0	1	1	大学卒業	1	0	[]	0	0	0	0	[]	0	0	1	24	0	0		24	['乾燥大麻', '電子タバコ']	['気ばらし、リラックスのための気分転換', '仕事、学業、家事などのパフォーマンス向上', '心理的苦痛（不安、あせり、抑うつ気分など）の緩和']	[]	0	0	[]				0	0	0	0	0	0	['タバコ', 'お酒', '市販薬（咳止めなど）']	タバコ	お酒	大麻	該当なし	該当なし	0			0	[]
1/21/2021 18:38:43	1	1	34	1	1	1	中学卒業	1	0	[]	0	0	0	0	[]	1	0	1	19	15	1	週4日以上	0	['乾燥大麻', '大麻樹脂（ハシシ、ワックス）', '電子タバコ', 'エディブル（食品）']	['“ハイ”になること（高揚感、多幸感）', '気ばらし、リラックスのための気分転換', '仕事、学業、家事などのパフォーマンス向上', '仲間意識の強化、所属感の向上', '心理的苦痛（不安、あせり、抑うつ気分など）の緩和', '身体的苦痛（痛み、しびれ、めまい、不眠など）の緩和', '病気の治癒（がんの副作用緩和、など）']	['意図したより大量、または長期間に使用してしまう', '大麻のため、他の活動が疎かになる']	1	1	['その他']	1回	大した問題ではなかった	数分から数時間	0	0	0	0	0	0	['タバコ', 'お酒', 'コカイン', '幻覚薬（LSD、MDMAなど）']	タバコ	お酒	大麻	コカイン	自然系の幻覚剤	0			0	[]
1/21/2021 18:38:50	1	1	24	1	1	1	短大・専門学校卒業	1	0	[]	0	0	0	0	[]	0	0	1	24	0	1	月1回未満	0	['乾燥大麻']	['気ばらし、リラックスのための気分転換']	[]	0	0	[]				0	0	0	0	0	0	['タバコ', 'お酒']	お酒	タバコ	大麻			0			0	[]
1/21/2021 18:38:51	1	1	29	1	1	1	高校卒業	1	0	[]	0	0	0	0	[]	1	0	1	19	10	1	月1回未満	0	['乾燥大麻', '大麻樹脂（ハシシ、ワックス）', '電子タバコ']	['“ハイ”になること（高揚感、多幸感）', '気ばらし、リラックスのための気分転換', '神秘的・宗教的体験', '性感の増強']	[]	0	0	[]				0	0	0	0	0	0	['タバコ', 'お酒', '自然系の幻覚剤（幻覚キノコ、アヤワスカ、ペヨーテなど）']	お酒	タバコ	自然系の幻覚剤	大麻		0			0	[]
1/21/2021 18:38:58	1	1	49	1	1	1	高校卒業	1	1	['気分障害（うつ病、うつ状態、双極性障害）', '不安障害']	29	1	0	0	[]	0	0	1	29	20	0		39	['乾燥大麻']	['“ハイ”になること（高揚感、多幸感）', '気ばらし、リラックスのための気分転換', '心理的苦痛（不安、あせり、抑うつ気分など）の緩和', '神秘的・宗教的体験']	[]	0	0	[]				0	0	0	0	0	0	['タバコ', 'お酒', '自然系の幻覚剤（幻覚キノコ、アヤワスカ、ペヨーテなど）', '幻覚薬（LSD、MDMAなど）', 'オピオイド（ヘロイン、モルヒネ、あへん、医療用麻薬）', 'ベンゾジアゼピン系睡眠薬', '市販薬（咳止めなど）']	お酒	タバコ	市販薬	ベンゾジアゼピン系睡眠薬	自然系の幻覚剤	0			0	[]
1/21/2021 18:39:35	1	1	24	1	1	1	高校卒業	1	0	[]	0	0	0	1	['気分障害（うつ病、うつ状態、双極性障害）']	1	1	1	19	5	1	週4日以上	0	['乾燥大麻']	['“ハイ”になること（高揚感、多幸感）', '気ばらし、リラックスのための気分転換']	['意図したより大量、または長期間に使用してしまう', '大麻によって健康被害が出ているとわかっても使用を続ける']	1	1	['不安']	2~5回	大した問題ではなかった	数分から数時間	0	0	0	0	1	0	['タバコ', 'お酒']	お酒	タバコ	大麻			0			0	[]
1/21/2021 18:39:43	1	1	24	1	1	1	高校卒業	1	0	[]	0	0	0	0	[]	0	0	1	24	0	1	週1～4日未満	0	['乾燥大麻', '電子タバコ', 'エディブル（食品）']	['気ばらし、リラックスのための気分転換']	[]	0	1	['不安']	2~5回	苦痛を伴うが自分一人で対応できた	1週間以上	0	0	0	0	0	0	[]						0			0	[]
1/21/2021 18:39:53	1	1	34	1	1	1	短大・専門学校卒業	1	0	[]	0	0	0	0	[]	0	0	1	19	15	1	週1～4日未満	0	['乾燥大麻', '大麻樹脂（ハシシ、ワックス）', '電子タバコ']	['“ハイ”になること（高揚感、多幸感）', '気ばらし、リラックスのための気分転換', '仕事、学業、家事などのパフォーマンス向上', '仲間意識の強化、所属感の向上', '心理的苦痛（不安、あせり、抑うつ気分など）の緩和', '身体的苦痛（痛み、しびれ、めまい、不眠など）の緩和', 'その他']	[]	0	1	['不安']	2~5回	大した問題ではなかった	数分から数時間	0	0	0	0	0	0	['タバコ', 'お酒', 'コカイン', '自然系の幻覚剤（幻覚キノコ、アヤワスカ、ペヨーテなど）', '幻覚薬（LSD、MDMAなど）', '市販薬（咳止めなど）']	タバコ	お酒	大麻	市販薬	幻覚薬	0			0	[]
1/21/2021 18:39:53	1	1	49	1	1	1	大学卒業	1	0	[]	0	0	0	0	[]	0	0	1	24	25	0		44	['乾燥大麻', '大麻樹脂（ハシシ、ワックス）', '電子タバコ', 'エディブル（食品）']	['気ばらし、リラックスのための気分転換', '仕事、学業、家事などのパフォーマンス向上', '仲間意識の強化、所属感の向上', '心理的苦痛（不安、あせり、抑うつ気分など）の緩和', '身体的苦痛（痛み、しびれ、めまい、不眠など）の緩和', '性感の増強']	['意図したより大量、または長期間に使用してしまう']	0	0	[]				0	0	0	0	0	0	['タバコ', 'お酒', '自然系の幻覚剤（幻覚キノコ、アヤワスカ、ペヨーテなど）', '幻覚薬（LSD、MDMAなど）']	お酒	タバコ	大麻			1	2回	使用が減った	0	[]
1/21/2021 18:41:11	1	1	29	1	1	1	高校卒業	1	1	['気分障害（うつ病、うつ状態、双極性障害）', '不安障害']	24	1	0	1	['気分障害（うつ病、うつ状態、双極性障害）', '不安障害']	0	0	1	24	5	1	月1回～週1回未満	0	['乾燥大麻', '大麻樹脂（ハシシ、ワックス）', '電子タバコ']	['“ハイ”になること（高揚感、多幸感）', '気ばらし、リラックスのための気分転換', '仕事、学業、家事などのパフォーマンス向上', '仲間意識の強化、所属感の向上', '心理的苦痛（不安、あせり、抑うつ気分など）の緩和', '身体的苦痛（痛み、しびれ、めまい、不眠など）の緩和', '神秘的・宗教的体験']	['物理的に危険な状況でも大麻を継続的に使用する（例：自動車の運転など）', '極端な耐性がついてくる']	1	0	[]				1	0	0	0	0	0	['タバコ', 'お酒', 'オピオイド（ヘロイン、モルヒネ、あへん、医療用麻薬）', 'ベンゾジアゼピン系睡眠薬']	タバコ	お酒	大麻	オピオイド	ベンゾジアゼピン系睡眠薬	0			0	[]
1/21/2021 18:41:38	1	1	19	1	1	1	中学卒業	1	0	[]	0	0	0	0	[]	1	0	1	19	0	1	週4日以上	0	['乾燥大麻', '電子タバコ']	['“ハイ”になること（高揚感、多幸感）', '気ばらし、リラックスのための気分転換', 'その他']	[]	0	1	['その他']	1回	大した問題ではなかった	数分から数時間	0	0	0	0	0	0	['タバコ', 'お酒']	タバコ	お酒	大麻	該当なし	該当なし	0			0	[]
1/21/2021 18:41:49	1	1	29	0	1	1	短大・専門学校卒業	1	0	[]	0	0	0	0	[]	0	0	1	24	5	1	月1回～週1回未満	0	['乾燥大麻', '電子タバコ']	['“ハイ”になること（高揚感、多幸感）', '気ばらし、リラックスのための気分転換', '仕事、学業、家事などのパフォーマンス向上', '心理的苦痛（不安、あせり、抑うつ気分など）の緩和', '神秘的・宗教的体験']	[]	0	0	[]				0	0	0	0	0	0	['タバコ', 'お酒', '幻覚薬（LSD、MDMAなど）', '市販薬（咳止めなど）']	お酒	タバコ	大麻	覚醒剤		0			0	[]
1/21/2021 18:41:58	1	1	34	0	1	1	大学卒業	1	1	['気分障害（うつ病、うつ状態、双極性障害）', '不安障害']	29	1	0	0	[]	0	0	1	29	5	1	週4日以上	0	['乾燥大麻', '大麻樹脂（ハシシ、ワックス）', '電子タバコ', 'エディブル（食品）']	['“ハイ”になること（高揚感、多幸感）', '気ばらし、リラックスのための気分転換', '仕事、学業、家事などのパフォーマンス向上', '心理的苦痛（不安、あせり、抑うつ気分など）の緩和', '身体的苦痛（痛み、しびれ、めまい、不眠など）の緩和', '性感の増強']	[]	0	1	['不安', '嘔気、嘔吐']	2~5回	苦痛を伴うが自分一人で対応できた	数分から数時間	0	0	0	0	0	0	['タバコ', 'お酒', '幻覚薬（LSD、MDMAなど）', 'ベンゾジアゼピン系睡眠薬', '市販薬（咳止めなど）']	お酒	タバコ	大麻	ベンゾジアゼピン系睡眠薬	市販薬	0			0	[]
1/21/2021 18:42:37	1	1	44	1	1	1	大学卒業	1	0	[]	0	0	0	0	[]	0	0	1	39	5	0		39	['乾燥大麻']	['“ハイ”になること（高揚感、多幸感）', '気ばらし、リラックスのための気分転換']	[]	0	0	[]				0	0	0	0	0	0	['タバコ', 'お酒']	お酒	タバコ	大麻			0			0	[]
1/21/2021 18:43:09	1	1	49	1	1	1	大学卒業	1	0	[]	0	0	0	0	[]	0	0	1	19	30	0		39	['乾燥大麻', '大麻樹脂（ハシシ、ワックス）', 'エディブル（食品）']	['“ハイ”になること（高揚感、多幸感）', '気ばらし、リラックスのための気分転換']	[]	0	1	['不安', '抑うつ気分']	2~5回	苦痛を伴うが自分一人で対応できた	数分から数時間	0	0	0	0	0	0	['タバコ', 'お酒', '自然系の幻覚剤（幻覚キノコ、アヤワスカ、ペヨーテなど）', '幻覚薬（LSD、MDMAなど）', 'ベンゾジアゼピン系睡眠薬']	タバコ	お酒	大麻	ベンゾジアゼピン系睡眠薬	自然系の幻覚剤	1	2回	使用をやめた	0	[]
1/21/2021 18:43:28	1	1	34	0	1	1	短大・専門学校卒業	1	0	[]	0	0	0	0	[]	1	0	1	19	15	0		24	['乾燥大麻', '大麻樹脂（ハシシ、ワックス）']	['“ハイ”になること（高揚感、多幸感）', '気ばらし、リラックスのための気分転換', '仕事、学業、家事などのパフォーマンス向上', '仲間意識の強化、所属感の向上', '心理的苦痛（不安、あせり、抑うつ気分など）の緩和', '身体的苦痛（痛み、しびれ、めまい、不眠など）の緩和', '神秘的・宗教的体験', '性感の増強']	[]	0	1	['不安', '嘔気、嘔吐']	2~5回	大した問題ではなかった	数時間から1日	0	0	0	0	0	0	['タバコ', 'お酒', '自然系の幻覚剤（幻覚キノコ、アヤワスカ、ペヨーテなど）', 'ベンゾジアゼピン系睡眠薬', '市販薬（咳止めなど）']	お酒	タバコ	大麻			0			0	[]
1/21/2021 18:43:42	1	1	19	1	1	1	高校卒業	1	0	[]	0	0	0	0	[]	0	0	1	19	0	1	週4日以上	0	['乾燥大麻', '電子タバコ', 'エディブル（食品）']	['“ハイ”になること（高揚感、多幸感）', '気ばらし、リラックスのための気分転換']	['物理的に危険な状況でも大麻を継続的に使用する（例：自動車の運転など）']	0	1	['嘔気、嘔吐']	2~5回	苦痛を伴うが自分一人で対応できた	数分から数時間	0	0	0	0	0	0	['タバコ', 'お酒', '自然系の幻覚剤（幻覚キノコ、アヤワスカ、ペヨーテなど）']	タバコ	お酒	大麻	自然系の幻覚剤		0			0	[]
1/21/2021 18:44:03	1	1	24	0	1	1	高校卒業	1	0	[]	0	0	0	0	[]	0	0	1	24	0	1	週1～4日未満	0	['乾燥大麻']	['“ハイ”になること（高揚感、多幸感）', '気ばらし、リラックスのための気分転換', '仲間意識の強化、所属感の向上', '心理的苦痛（不安、あせり、抑うつ気分など）の緩和', '身体的苦痛（痛み、しびれ、めまい、不眠など）の緩和', '性感の増強']	[]	0	0	[]				0	0	0	0	0	0	['タバコ', 'お酒']	お酒	大麻	タバコ			0			0	[]
1/21/2021 18:44:45	1	1	24	1	1	1	中学卒業	1	0	[]	0	0	0	0	[]	0	0	1	24	0	1	月1回～週1回未満	0	['乾燥大麻']	['“ハイ”になること（高揚感、多幸感）', '気ばらし、リラックスのための気分転換']	[]	0	1	['無気力']	1回	大した問題ではなかった	数分から数時間	0	0	0	0	0	0	['タバコ', 'お酒']	タバコ	お酒	大麻			0			0	[]
1/21/2021 18:44:48	1	1	64	1	1	1	短大・専門学校卒業	0	0	[]	0	0	0	0	[]	0	0	1	39	25	0		39	['乾燥大麻']	['“ハイ”になること（高揚感、多幸感）', '気ばらし、リラックスのための気分転換']	[]	0	0	[]				0	0	0	0	0	0	['タバコ', 'お酒']	タバコ	タバコ				0			0	[]
1/21/2021 18:44:54	1	1	24	0	1	1	高校卒業	0	1	['気分障害（うつ病、うつ状態、双極性障害）', '不安障害']	24	1	1	1	['気分障害（うつ病、うつ状態、双極性障害）', '不安障害']	0	0	1	19	5	1	週4日以上	0	['乾燥大麻', '大麻樹脂（ハシシ、ワックス）', '電子タバコ', 'エディブル（食品）']	['“ハイ”になること（高揚感、多幸感）', '気ばらし、リラックスのための気分転換', '心理的苦痛（不安、あせり、抑うつ気分など）の緩和', '身体的苦痛（痛み、しびれ、めまい、不眠など）の緩和', '病気の治癒（がんの副作用緩和、など）']	[]	0	1	['嘔気、嘔吐']	2~5回	大した問題ではなかった	数分から数時間	0	0	0	0	0	0	['タバコ', '覚せい剤', '幻覚薬（LSD、MDMAなど）']	お酒	タバコ	大麻	幻覚薬		0			0	[]
1/21/2021 18:45:01	1	1	29	0	1	1	高校卒業	1	0	[]	0	0	0	0	[]	1	0	1	24	5	1	月1回～週1回未満	0	['乾燥大麻', '大麻樹脂（ハシシ、ワックス）', '電子タバコ', 'エディブル（食品）']	['“ハイ”になること（高揚感、多幸感）', '気ばらし、リラックスのための気分転換', '心理的苦痛（不安、あせり、抑うつ気分など）の緩和', '身体的苦痛（痛み、しびれ、めまい、不眠など）の緩和']	['極端な耐性がついてくる', '離脱症状が出現する']	1	1	['不安', '嘔気、嘔吐']	2~5回	苦痛を伴うが自分一人で対応できた	数分から数時間	0	0	0	0	0	0	['タバコ', 'お酒', '市販薬（咳止めなど）']	市販薬	お酒	タバコ	大麻		0			0	[]
1/21/2021 18:46:11	1	1	19	0	1	1	中学卒業	1	0	[]	0	0	0	0	[]	0	0	1	19	0	0		19	['乾燥大麻', '大麻樹脂（ハシシ、ワックス）', '電子タバコ']	['“ハイ”になること（高揚感、多幸感）', '気ばらし、リラックスのための気分転換', '仲間意識の強化、所属感の向上', '心理的苦痛（不安、あせり、抑うつ気分など）の緩和', '神秘的・宗教的体験', '性感の増強']	[]	0	0	[]				0	0	0	0	1	0	['タバコ', 'お酒', '幻覚薬（LSD、MDMAなど）', '市販薬（咳止めなど）']	お酒	大麻	タバコ			0			0	[]
1/21/2021 18:46:27	1	1	74	1	1	1	大学卒業	1	0	[]	0	0	0	0	[]	0	0	1	59	15	1	週1～4日未満	0	['乾燥大麻']	['身体的苦痛（痛み、しびれ、めまい、不眠など）の緩和']	[]	0	0	[]				0	0	0	0	0	0	['タバコ', 'お酒']	お酒	タバコ	大麻			0			0	[]
1/21/2021 18:46:37	1	1	24	1	1	1	高校卒業	1	1	['その他']	19	0	0	0	[]	0	0	1	19	5	1	週4日以上	0	['乾燥大麻', '電子タバコ', 'エディブル（食品）']	['“ハイ”になること（高揚感、多幸感）', '気ばらし、リラックスのための気分転換', '仲間意識の強化、所属感の向上', '心理的苦痛（不安、あせり、抑うつ気分など）の緩和', '身体的苦痛（痛み、しびれ、めまい、不眠など）の緩和', '病気の治癒（がんの副作用緩和、など）', '性感の増強']	[]	0	0	[]				0	0	0	0	0	0	['タバコ', 'お酒']	タバコ	お酒	大麻			0			0	[]
1/21/2021 18:47:01	1	1	29	1	1	1	大学卒業	1	0	[]	0	0	0	0	[]	1	0	1	24	5	1	週1～4日未満	0	['乾燥大麻', '電子タバコ']	['“ハイ”になること（高揚感、多幸感）', '気ばらし、リラックスのための気分転換', '仕事、学業、家事などのパフォーマンス向上', '仲間意識の強化、所属感の向上', '心理的苦痛（不安、あせり、抑うつ気分など）の緩和', '身体的苦痛（痛み、しびれ、めまい、不眠など）の緩和', '病気の治癒（がんの副作用緩和、など）', '神秘的・宗教的体験', '性感の増強']	[]	0	0	[]				0	0	0	0	0	0	['タバコ', 'お酒', '幻覚薬（LSD、MDMAなど）']	タバコ	お酒	大麻	自然系の幻覚剤	該当なし	0			0	[]
1/21/2021 18:47:05	1	1	49	0	1	1	短大・専門学校卒業	0	0	[]	0	0	0	0	[]	1	0	1	19	30	0		49	['乾燥大麻', '大麻樹脂（ハシシ、ワックス）', '電子タバコ', 'エディブル（食品）']	['心理的苦痛（不安、あせり、抑うつ気分など）の緩和', '身体的苦痛（痛み、しびれ、めまい、不眠など）の緩和', '病気の治癒（がんの副作用緩和、など）', 'その他']	[]	0	0	[]				0	0	0	0	0	0	['タバコ', 'お酒', '幻覚薬（LSD、MDMAなど）', 'オピオイド（ヘロイン、モルヒネ、あへん、医療用麻薬）', 'ベンゾジアゼピン系睡眠薬', '市販薬（咳止めなど）']	お酒	タバコ	ベンゾジアゼピン系睡眠薬	市販薬	大麻	0			0	[]
1/21/2021 18:47:08	1	1	44	0	1	1	大学卒業	1	1	['統合失調症']	29	1	0	0	[]	0	0	1	24	20	1	月1回未満	0	['乾燥大麻', '大麻樹脂（ハシシ、ワックス）', '電子タバコ', 'エディブル（食品）']	['気ばらし、リラックスのための気分転換', '仕事、学業、家事などのパフォーマンス向上', '仲間意識の強化、所属感の向上', '病気の治癒（がんの副作用緩和、など）']	[]	0	0	[]				0	0	0	0	0	0	['タバコ', 'コカイン', '自然系の幻覚剤（幻覚キノコ、アヤワスカ、ペヨーテなど）', '幻覚薬（LSD、MDMAなど）']	お酒	タバコ	大麻			0			0	[]
1/21/2021 18:47:50	1	1	34	1	1	1	高校卒業	1	0	[]	0	0	0	0	[]	0	0	1	24	10	1	週4日以上	0	['乾燥大麻', '大麻樹脂（ハシシ、ワックス）', '電子タバコ', 'エディブル（食品）']	['“ハイ”になること（高揚感、多幸感）', '気ばらし、リラックスのための気分転換', '仕事、学業、家事などのパフォーマンス向上', '仲間意識の強化、所属感の向上', '神秘的・宗教的体験', '性感の増強', 'その他']	[]	0	1	['不安', '嘔気、嘔吐']	2~5回	苦痛を伴うが自分一人で対応できた	数分から数時間	0	0	0	0	0	0	['タバコ', 'お酒', 'コカイン', '自然系の幻覚剤（幻覚キノコ、アヤワスカ、ペヨーテなど）', '幻覚薬（LSD、MDMAなど）']	お酒	大麻	タバコ	幻覚薬	自然系の幻覚剤	0			0	[]
1/21/2021 18:48:04	1	1	24	1	1	1	高校卒業	1	0	[]	0	0	0	0	[]	0	0	1	19	5	1	週4日以上	0	['乾燥大麻', '電子タバコ']	['“ハイ”になること（高揚感、多幸感）', '気ばらし、リラックスのための気分転換', '仕事、学業、家事などのパフォーマンス向上', '仲間意識の強化、所属感の向上', '心理的苦痛（不安、あせり、抑うつ気分など）の緩和', '身体的苦痛（痛み、しびれ、めまい、不眠など）の緩和', '病気の治癒（がんの副作用緩和、など）', '神秘的・宗教的体験', '性感の増強']	[]	0	0	[]				0	0	0	0	0	0	['お酒']	お酒	大麻				0			0	[]
1/21/2021 18:48:11	1	1	29	1	1	1	大学卒業	1	0	[]	0	0	0	0	[]	0	0	1	24	5	1	月1回～週1回未満	0	['乾燥大麻', '大麻樹脂（ハシシ、ワックス）', '電子タバコ', 'エディブル（食品）']	['“ハイ”になること（高揚感、多幸感）', '気ばらし、リラックスのための気分転換', '心理的苦痛（不安、あせり、抑うつ気分など）の緩和', '身体的苦痛（痛み、しびれ、めまい、不眠など）の緩和', '性感の増強']	['大麻への強い渇望がある']	0	1	['不安']	1回	大した問題ではなかった	数分から数時間	0	0	0	0	0	0	['タバコ', 'お酒', 'ベンゾジアゼピン系睡眠薬']	タバコ	お酒	大麻	ベンゾジアゼピン系睡眠薬	該当なし	0			0	[]
1/21/2021 18:48:11	1	1	69	1	1	1	高校卒業	1	0	[]	0	0	0	0	[]	0	0	1	19	50	0		44	['乾燥大麻', '大麻樹脂（ハシシ、ワックス）']	['気ばらし、リラックスのための気分転換', '心理的苦痛（不安、あせり、抑うつ気分など）の緩和', '身体的苦痛（痛み、しびれ、めまい、不眠など）の緩和', '病気の治癒（がんの副作用緩和、など）', '神秘的・宗教的体験']	[]	0	1	['その他']	2~5回	大した問題ではなかった	1日から1週間	0	0	0	0	0	0	['タバコ', 'お酒']	タバコ	お酒	大麻			1	1回	変わらない	0	[]
1/21/2021 18:48:22	1	1	44	1	1	1	高校卒業	1	1	['気分障害（うつ病、うつ状態、双極性障害）']	29	0	0	1	['不安障害']	0	1	1	24	20	1	月1回未満	0	['乾燥大麻', '電子タバコ']	['気ばらし、リラックスのための気分転換']	[]	0	0	[]				0	0	0	0	0	0	['タバコ', 'お酒']	タバコ	お酒	大麻			0			0	[]
1/21/2021 18:49:14	1	1	24	1	1	1	高校卒業	0	1	['気分障害（うつ病、うつ状態、双極性障害）', 'その他']	19	1	1	0	[]	0	0	1	19	5	1	週1～4日未満	0	['乾燥大麻', '電子タバコ', 'エディブル（食品）']	['“ハイ”になること（高揚感、多幸感）', '気ばらし、リラックスのための気分転換', '仕事、学業、家事などのパフォーマンス向上', '仲間意識の強化、所属感の向上', '心理的苦痛（不安、あせり、抑うつ気分など）の緩和', '身体的苦痛（痛み、しびれ、めまい、不眠など）の緩和', '性感の増強']	[]	0	1	['嘔気、嘔吐']	2~5回	苦痛を伴うが自分一人で対応できた	数分から数時間	0	0	0	0	0	0	['タバコ', 'お酒', 'コカイン', '幻覚薬（LSD、MDMAなど）', 'ベンゾジアゼピン系睡眠薬']	お酒	タバコ	大麻			0			0	[]
1/21/2021 18:49:34	1	1	34	1	1	1	高校卒業	1	0	[]	0	0	0	0	[]	0	0	1	19	15	0		29	['乾燥大麻']	['気ばらし、リラックスのための気分転換', '仲間意識の強化、所属感の向上']	[]	0	0	[]				0	0	0	0	0	0	['お酒', 'シンナー']						0			0	[]
1/21/2021 18:49:46	1	1	19	1	1	1	中学卒業	1	0	[]	0	0	0	0	[]	0	0	1	14	5	1	週1～4日未満	0	['乾燥大麻', '電子タバコ']	['“ハイ”になること（高揚感、多幸感）', '気ばらし、リラックスのための気分転換', '仕事、学業、家事などのパフォーマンス向上', '仲間意識の強化、所属感の向上', '心理的苦痛（不安、あせり、抑うつ気分など）の緩和', '身体的苦痛（痛み、しびれ、めまい、不眠など）の緩和', '病気の治癒（がんの副作用緩和、など）']	[]	0	0	[]				0	0	0	0	0	0	['タバコ', '幻覚薬（LSD、MDMAなど）', 'ベンゾジアゼピン系睡眠薬', '市販薬（咳止めなど）']	タバコ	大麻	お酒			0			0	[]
1/21/2021 18:50:18	1	1	29	1	1	1	大学卒業	1	1	['気分障害（うつ病、うつ状態、双極性障害）', '注意欠陥・多動症候群（ADHD）', '不安障害', 'その他']	19	1	0	0	[]	0	0	1	29	0	1	月1回～週1回未満	0	['乾燥大麻', '電子タバコ']	['“ハイ”になること（高揚感、多幸感）', '気ばらし、リラックスのための気分転換', '仕事、学業、家事などのパフォーマンス向上', '仲間意識の強化、所属感の向上', '心理的苦痛（不安、あせり、抑うつ気分など）の緩和', '身体的苦痛（痛み、しびれ、めまい、不眠など）の緩和', '病気の治癒（がんの副作用緩和、など）', '神秘的・宗教的体験', '性感の増強', 'その他']	['大麻を入手、使用するために多くの時間を費やす', '大麻の使用が原因で仕事や生活に支障が出る', '大麻のため、他の活動が疎かになる', '離脱症状が出現する']	1	1	['不安', '妄想', '抑うつ気分', '無気力', 'その他']	11回以上	大した問題ではなかった	1日から1週間	0	0	0	1	0	0	['タバコ', 'お酒', '自然系の幻覚剤（幻覚キノコ、アヤワスカ、ペヨーテなど）', '幻覚薬（LSD、MDMAなど）', '市販薬（咳止めなど）']	お酒	タバコ	市販薬	幻覚薬	自然系の幻覚剤	0			0	[]
1/21/2021 18:52:37	1	1	34	1	1	1	大学卒業	1	1	['気分障害（うつ病、うつ状態、双極性障害）']	29	0	0	0	[]	0	0	1	24	10	1	週1～4日未満	0	['乾燥大麻']	['“ハイ”になること（高揚感、多幸感）', '気ばらし、リラックスのための気分転換', '心理的苦痛（不安、あせり、抑うつ気分など）の緩和', '身体的苦痛（痛み、しびれ、めまい、不眠など）の緩和']	[]	0	0	[]				0	0	0	0	0	0	['タバコ', 'お酒', 'コカイン', '自然系の幻覚剤（幻覚キノコ、アヤワスカ、ペヨーテなど）', '幻覚薬（LSD、MDMAなど）', '市販薬（咳止めなど）']	お酒	タバコ	大麻	自然系の幻覚剤	幻覚薬	0			0	[]
1/21/2021 18:52:52	1	1	54	1	1	1	大学卒業	1	0	[]	0	0	0	0	[]	0	0	1	19	35	1	週1～4日未満	0	['乾燥大麻', '大麻樹脂（ハシシ、ワックス）', '電子タバコ', 'エディブル（食品）']	['“ハイ”になること（高揚感、多幸感）', '気ばらし、リラックスのための気分転換', '神秘的・宗教的体験', '性感の増強', 'その他']	[]	0	1	['不安', '嘔気、嘔吐']	2~5回	大した問題ではなかった	数分から数時間	0	0	0	0	0	0	['タバコ', 'お酒', '覚せい剤', 'コカイン', '自然系の幻覚剤（幻覚キノコ、アヤワスカ、ペヨーテなど）', '幻覚薬（LSD、MDMAなど）']	タバコ	お酒	大麻	覚醒剤	コカイン	1	1回	変わらない	0	[]
1/21/2021 18:54:08	1	1	34	1	1	1	高校卒業	1	0	[]	0	0	0	0	[]	0	0	1	24	10	1	週4日以上	0	['乾燥大麻', '大麻樹脂（ハシシ、ワックス）', '電子タバコ', 'エディブル（食品）']	['“ハイ”になること（高揚感、多幸感）', '気ばらし、リラックスのための気分転換', '仕事、学業、家事などのパフォーマンス向上', '仲間意識の強化、所属感の向上', '心理的苦痛（不安、あせり、抑うつ気分など）の緩和', '神秘的・宗教的体験', '性感の増強']	[]	0	1	['不安']	11回以上	大した問題ではなかった	数分から数時間	0	0	0	0	0	0	['タバコ', 'お酒', '幻覚薬（LSD、MDMAなど）', '市販薬（咳止めなど）']	タバコ	お酒	大麻	幻覚薬	該当なし	0			0	[]
1/21/2021 18:54:09	1	1	24	1	1	1	短大・専門学校卒業	1	0	[]	0	0	0	0	[]	0	0	1	19	5	1	月1回～週1回未満	0	['乾燥大麻', '電子タバコ']	['気ばらし、リラックスのための気分転換', '心理的苦痛（不安、あせり、抑うつ気分など）の緩和']	[]	0	0	[]				0	0	0	0	0	0	['タバコ', 'お酒']	お酒	タバコ	大麻			0			0	[]
1/21/2021 18:54:15	1	1	19	1	1	1	中学卒業	1	0	[]	0	0	0	0	[]	0	0	1	19	0	1	月1回未満	0	['乾燥大麻']	['“ハイ”になること（高揚感、多幸感）', '気ばらし、リラックスのための気分転換', '仕事、学業、家事などのパフォーマンス向上', '神秘的・宗教的体験']	[]	0	0	[]				0	0	0	0	0	0	['タバコ', 'お酒']	お酒	タバコ	大麻	該当なし	該当なし	0			0	[]
1/21/2021 18:54:24	1	1	54	1	1	1	大学卒業	1	0	[]	0	0	0	0	[]	0	0	1	24	30	1	週1～4日未満	0	['乾燥大麻']	['気ばらし、リラックスのための気分転換', '身体的苦痛（痛み、しびれ、めまい、不眠など）の緩和']	[]	0	0	[]				0	0	0	0	0	0	['タバコ', 'お酒']	タバコ	お酒	大麻			0			1	['覚醒剤']
1/21/2021 18:54:43	1	1	64	1	1	1	高校卒業	1	0	[]	0	0	0	0	[]	0	0	1	34	30	1	月1回～週1回未満	0	['乾燥大麻', '大麻樹脂（ハシシ、ワックス）', '電子タバコ', 'エディブル（食品）']	['“ハイ”になること（高揚感、多幸感）', '気ばらし、リラックスのための気分転換', '仕事、学業、家事などのパフォーマンス向上', '仲間意識の強化、所属感の向上', '身体的苦痛（痛み、しびれ、めまい、不眠など）の緩和']	[]	0	1	['嘔気、嘔吐', 'その他']	2~5回	大した問題ではなかった	数分から数時間	0	0	0	0	0	0	['タバコ', 'お酒', '覚せい剤', 'シンナー', 'コカイン', '自然系の幻覚剤（幻覚キノコ、アヤワスカ、ペヨーテなど）', '幻覚薬（LSD、MDMAなど）', 'オピオイド（ヘロイン、モルヒネ、あへん、医療用麻薬）', 'ベンゾジアゼピン系睡眠薬']	タバコ	お酒	大麻			0			0	[]
1/21/2021 18:54:44	1	1	29	0	1	1	中学卒業	1	1	['気分障害（うつ病、うつ状態、双極性障害）', '注意欠陥・多動症候群（ADHD）']	14	1	0	1	['気分障害（うつ病、うつ状態、双極性障害）']	1	0	1	29	0	1	月1回未満	0	['乾燥大麻']	['気ばらし、リラックスのための気分転換', '心理的苦痛（不安、あせり、抑うつ気分など）の緩和', '身体的苦痛（痛み、しびれ、めまい、不眠など）の緩和', '神秘的・宗教的体験']	[]	0	0	[]				0	0	0	0	0	0	['お酒', 'ベンゾジアゼピン系睡眠薬', '市販薬（咳止めなど）']	市販薬	お酒	ベンゾジアゼピン系睡眠薬	大麻		0			0	[]
1/21/2021 18:55:05	1	1	24	1	1	1	大学卒業	1	0	[]	0	0	0	0	[]	0	0	1	24	0	1	月1回未満	0	['乾燥大麻']	['“ハイ”になること（高揚感、多幸感）', '気ばらし、リラックスのための気分転換', '仕事、学業、家事などのパフォーマンス向上', '性感の増強']	['大麻のため、他の活動が疎かになる']	0	1	['不安', '幻覚', '嘔気、嘔吐']	1回	苦痛を伴うが自分一人で対応できた	数分から数時間	0	0	0	0	0	0	['お酒']	お酒	タバコ	大麻	該当なし	該当なし	0			0	[]
1/21/2021 18:55:35	1	1	39	1	1	1	大学卒業	1	0	[]	0	0	0	0	[]	0	0	1	19	20	0		39	['乾燥大麻', '大麻樹脂（ハシシ、ワックス）', 'エディブル（食品）']	['“ハイ”になること（高揚感、多幸感）', '気ばらし、リラックスのための気分転換', '仕事、学業、家事などのパフォーマンス向上', '心理的苦痛（不安、あせり、抑うつ気分など）の緩和', '身体的苦痛（痛み、しびれ、めまい、不眠など）の緩和']	[]	0	0	[]				0	0	0	0	0	0	['タバコ', 'お酒', '幻覚薬（LSD、MDMAなど）', '市販薬（咳止めなど）']	市販薬	お酒	タバコ	幻覚薬	該当なし	0			0	[]
1/21/2021 18:55:36	1	1	19	1	1	1	高校卒業	1	0	[]	0	0	0	0	[]	0	0	1	19	0	1	月1回未満	0	['乾燥大麻', '電子タバコ']	['“ハイ”になること（高揚感、多幸感）', '気ばらし、リラックスのための気分転換', '仲間意識の強化、所属感の向上']	['大麻への強い渇望がある']	0	1	['妄想', '無気力']	2~5回	他者の助けを必要とした	数分から数時間	0	0	0	0	0	0	['タバコ', 'お酒', 'シンナー', '市販薬（咳止めなど）']	市販薬	タバコ	大麻			0			0	[]
1/21/2021 18:55:58	1	1	29	0	1	1	高校卒業	1	0	[]	0	0	0	0	[]	0	1	1	24	5	1	週4日以上	0	['乾燥大麻']	['“ハイ”になること（高揚感、多幸感）', '気ばらし、リラックスのための気分転換', '心理的苦痛（不安、あせり、抑うつ気分など）の緩和', '性感の増強']	[]	0	0	[]				0	0	0	0	0	0	['タバコ', 'お酒', '覚せい剤', '幻覚薬（LSD、MDMAなど）']	お酒	タバコ	覚醒剤	大麻	幻覚薬	0			0	[]
1/21/2021 18:56:04	1	1	34	1	1	1	大学卒業	1	0	[]	0	0	0	0	[]	0	0	1	19	15	1	月1回未満	0	['乾燥大麻', '大麻樹脂（ハシシ、ワックス）', '電子タバコ']	['“ハイ”になること（高揚感、多幸感）', '気ばらし、リラックスのための気分転換']	[]	0	0	[]				0	0	0	0	0	0	['タバコ', 'お酒']	タバコ	大麻	お酒	該当なし	該当なし	0			0	[]
1/21/2021 18:57:04	1	1	29	1	1	1	大学卒業	1	1	['注意欠陥・多動症候群（ADHD）']	14	1	1	0	[]	0	0	1	24	5	1	月1回～週1回未満	0	['乾燥大麻', '大麻樹脂（ハシシ、ワックス）', 'エディブル（食品）']	['“ハイ”になること（高揚感、多幸感）', '気ばらし、リラックスのための気分転換', '心理的苦痛（不安、あせり、抑うつ気分など）の緩和', '身体的苦痛（痛み、しびれ、めまい、不眠など）の緩和', '病気の治癒（がんの副作用緩和、など）', '神秘的・宗教的体験']	[]	0	1	['嘔気、嘔吐']	2~5回	苦痛を伴うが自分一人で対応できた	数分から数時間	0	0	0	0	0	0	['タバコ', 'お酒', '幻覚薬（LSD、MDMAなど）', '市販薬（咳止めなど）']	お酒	タバコ	大麻	幻覚薬	市販薬	0			0	[]
1/21/2021 18:57:22	1	1	44	1	1	1	大学卒業	1	0	[]	0	0	0	0	[]	0	0	1	24	20	0		24	['乾燥大麻']	['“ハイ”になること（高揚感、多幸感）', '気ばらし、リラックスのための気分転換', '神秘的・宗教的体験']	[]	0	0	[]				0	0	0	0	0	0	['お酒', '自然系の幻覚剤（幻覚キノコ、アヤワスカ、ペヨーテなど）']	お酒	大麻	自然系の幻覚剤			0			0	[]
1/21/2021 18:58:01	1	1	19	0	1	1	高校卒業	1	1	['気分障害（うつ病、うつ状態、双極性障害）', '注意欠陥・多動症候群（ADHD）']	14	1	1	0	[]	1	1	1	19	0	1	月1回未満	0	['乾燥大麻']	['心理的苦痛（不安、あせり、抑うつ気分など）の緩和', '性感の増強']	[]	0	0	[]				0	0	0	0	0	0	['タバコ', 'お酒']	タバコ	お酒	大麻			0			0	[]
1/21/2021 18:58:39	1	1	59	1	1	1	高校卒業	1	0	[]	0	0	0	0	[]	0	0	1	24	35	1	週4日以上	0	['乾燥大麻', '大麻樹脂（ハシシ、ワックス）']	['“ハイ”になること（高揚感、多幸感）', '気ばらし、リラックスのための気分転換', '仕事、学業、家事などのパフォーマンス向上', '心理的苦痛（不安、あせり、抑うつ気分など）の緩和']	['大麻への強い渇望がある']	0	0	[]				0	0	0	0	0	0	['タバコ', 'お酒', '覚せい剤', 'コカイン', '自然系の幻覚剤（幻覚キノコ、アヤワスカ、ペヨーテなど）']	お酒	タバコ	大麻	覚醒剤		1	4回	使用が減った	1	['覚醒剤']
1/21/2021 19:00:21	1	1	24	0	1	1	中学卒業	1	0	[]	0	0	0	0	[]	0	0	1	19	5	1	週1～4日未満	0	['乾燥大麻', '電子タバコ', 'エディブル（食品）']	['“ハイ”になること（高揚感、多幸感）', '気ばらし、リラックスのための気分転換', '仕事、学業、家事などのパフォーマンス向上', '仲間意識の強化、所属感の向上']	[]	0	0	[]				0	0	0	0	0	0	[]						0			0	[]
1/21/2021 19:01:11	1	1	39	1	1	1	大学卒業	1	1	['統合失調症']	24	1	0	0	[]	0	0	1	24	15	1	週4日以上	0	['乾燥大麻', '大麻樹脂（ハシシ、ワックス）', '電子タバコ', 'エディブル（食品）']	['“ハイ”になること（高揚感、多幸感）', '気ばらし、リラックスのための気分転換', '仕事、学業、家事などのパフォーマンス向上', '仲間意識の強化、所属感の向上', '心理的苦痛（不安、あせり、抑うつ気分など）の緩和', '身体的苦痛（痛み、しびれ、めまい、不眠など）の緩和', '病気の治癒（がんの副作用緩和、など）', '性感の増強']	[]	0	1	['その他']	1回	大した問題ではなかった	数分から数時間	0	0	0	0	0	0	['タバコ', 'お酒', 'コカイン', '市販薬（咳止めなど）']	市販薬	タバコ	お酒	大麻	コカイン	0			0	[]
1/21/2021 19:01:29	1	1	29	1	1	1	短大・専門学校卒業	1	0	[]	0	0	0	0	[]	0	0	1	19	10	1	月1回～週1回未満	0	['乾燥大麻', '大麻樹脂（ハシシ、ワックス）', '電子タバコ', 'エディブル（食品）']	['“ハイ”になること（高揚感、多幸感）', '気ばらし、リラックスのための気分転換', '仕事、学業、家事などのパフォーマンス向上', '身体的苦痛（痛み、しびれ、めまい、不眠など）の緩和']	[]	0	1	['不安']	1回	大した問題ではなかった	数分から数時間	0	0	0	0	0	0	['タバコ', 'お酒']	タバコ	お酒	大麻			0			0	[]
1/21/2021 19:03:05	1	1	39	1	1	1	大学卒業	1	0	[]	0	0	0	0	[]	0	0	1	34	5	1	週1～4日未満	0	['乾燥大麻']	['“ハイ”になること（高揚感、多幸感）', '気ばらし、リラックスのための気分転換', '心理的苦痛（不安、あせり、抑うつ気分など）の緩和', '身体的苦痛（痛み、しびれ、めまい、不眠など）の緩和']	[]	0	0	[]				0	0	0	0	0	0	['タバコ', 'お酒']	お酒	タバコ	大麻	該当なし	該当なし	0			0	[]
1/21/2021 19:03:27	1	1	19	0	1	1	高校卒業	1	0	[]	0	0	0	0	[]	0	0	1	19	0	0		19	['乾燥大麻']	['気ばらし、リラックスのための気分転換', '心理的苦痛（不安、あせり、抑うつ気分など）の緩和', '身体的苦痛（痛み、しびれ、めまい、不眠など）の緩和']	[]	0	0	[]				0	0	0	0	0	0	['タバコ', 'お酒', '市販薬（咳止めなど）']	タバコ	お酒	市販薬	大麻	該当なし	0			0	[]
1/21/2021 19:04:13	1	1	29	1	1	1	中学卒業	0	0	[]	0	0	0	0	[]	1	0	1	19	10	1	週4日以上	0	['乾燥大麻', '大麻樹脂（ハシシ、ワックス）', '電子タバコ', 'エディブル（食品）']	['“ハイ”になること（高揚感、多幸感）', '気ばらし、リラックスのための気分転換', '仕事、学業、家事などのパフォーマンス向上', '仲間意識の強化、所属感の向上', '心理的苦痛（不安、あせり、抑うつ気分など）の緩和', '身体的苦痛（痛み、しびれ、めまい、不眠など）の緩和', '神秘的・宗教的体験', '性感の増強']	[]	0	0	[]				0	0	0	0	0	0	['タバコ', 'お酒', '覚せい剤', 'シンナー', 'コカイン', '自然系の幻覚剤（幻覚キノコ、アヤワスカ、ペヨーテなど）', '幻覚薬（LSD、MDMAなど）', 'ベンゾジアゼピン系睡眠薬', '市販薬（咳止めなど）']	お酒	タバコ	大麻	覚醒剤	幻覚薬	0			0	[]
1/21/2021 19:04:52	1	1	29	0	1	1	高校卒業	1	0	[]	0	0	0	0	[]	0	0	1	24	5	0		24	['乾燥大麻', '大麻樹脂（ハシシ、ワックス）']	['“ハイ”になること（高揚感、多幸感）', '気ばらし、リラックスのための気分転換', '性感の増強']	[]	0	1	['不安']	1回	大した問題ではなかった	数分から数時間	0	0	0	0	0	0	['タバコ', 'お酒']	タバコ	お酒	大麻			0			0	[]
1/21/2021 19:05:30	1	1	44	1	1	1	高校卒業	1	0	[]	0	0	0	1	['気分障害（うつ病、うつ状態、双極性障害）']	0	0	1	19	25	1	週4日以上	0	['乾燥大麻', '大麻樹脂（ハシシ、ワックス）', '電子タバコ']	['“ハイ”になること（高揚感、多幸感）', '気ばらし、リラックスのための気分転換', '仲間意識の強化、所属感の向上', '心理的苦痛（不安、あせり、抑うつ気分など）の緩和', '身体的苦痛（痛み、しびれ、めまい、不眠など）の緩和', 'その他']	['極端な耐性がついてくる']	0	1	['不安']	2~5回	大した問題ではなかった	数分から数時間	0	0	0	0	0	0	['タバコ', 'お酒']	タバコ	お酒	大麻			0			0	[]
1/21/2021 19:05:37	1	1	24	1	1	1	大学卒業	1	0	[]	0	0	0	0	[]	0	0	1	19	5	1	週4日以上	0	['乾燥大麻', '電子タバコ']	['気ばらし、リラックスのための気分転換', '仕事、学業、家事などのパフォーマンス向上']	[]	0	0	[]				0	0	0	0	0	0	['タバコ', 'お酒']	お酒	タバコ	大麻			0			0	[]
1/21/2021 19:07:43	1	1	24	1	1	1	高校卒業	1	0	[]	0	0	0	0	[]	0	0	1	19	5	1	週4日以上	0	['乾燥大麻', '大麻樹脂（ハシシ、ワックス）', '電子タバコ']	['“ハイ”になること（高揚感、多幸感）', '気ばらし、リラックスのための気分転換', '仲間意識の強化、所属感の向上', '心理的苦痛（不安、あせり、抑うつ気分など）の緩和', '身体的苦痛（痛み、しびれ、めまい、不眠など）の緩和']	[]	0	0	[]				0	0	0	0	0	0	['タバコ', 'お酒']	タバコ	お酒	大麻			0			0	[]
1/21/2021 19:07:47	1	1	19	1	1	1	中学卒業	1	0	[]	0	0	0	0	[]	0	0	1	19	0	1	月1回～週1回未満	0	['乾燥大麻', '電子タバコ', 'エディブル（食品）']	['“ハイ”になること（高揚感、多幸感）', '気ばらし、リラックスのための気分転換', '仕事、学業、家事などのパフォーマンス向上', '仲間意識の強化、所属感の向上', '心理的苦痛（不安、あせり、抑うつ気分など）の緩和']	[]	0	0	[]				0	0	0	0	0	0	['タバコ', 'お酒']	タバコ	お酒	大麻	該当なし	該当なし	0			0	[]
1/21/2021 19:07:50	1	1	24	1	1	1	短大・専門学校卒業	1	0	[]	0	0	0	0	[]	0	0	1	24	0	1	週4日以上	0	['乾燥大麻', '電子タバコ']	['“ハイ”になること（高揚感、多幸感）', '気ばらし、リラックスのための気分転換', '仕事、学業、家事などのパフォーマンス向上', '仲間意識の強化、所属感の向上', '心理的苦痛（不安、あせり、抑うつ気分など）の緩和', '身体的苦痛（痛み、しびれ、めまい、不眠など）の緩和', '病気の治癒（がんの副作用緩和、など）', '神秘的・宗教的体験', '性感の増強']	['極端な耐性がついてくる']	0	0	[]				0	0	0	0	0	0	['タバコ', 'お酒', '幻覚薬（LSD、MDMAなど）']	タバコ	お酒	大麻	幻覚薬		0			0	[]
1/21/2021 19:08:05	1	1	24	1	1	1	短大・専門学校卒業	1	0	[]	0	0	0	0	[]	0	0	1	19	5	1	月1回～週1回未満	0	['乾燥大麻', '電子タバコ']	['“ハイ”になること（高揚感、多幸感）', '気ばらし、リラックスのための気分転換', '仲間意識の強化、所属感の向上', '心理的苦痛（不安、あせり、抑うつ気分など）の緩和', '身体的苦痛（痛み、しびれ、めまい、不眠など）の緩和', '神秘的・宗教的体験', '性感の増強']	[]	0	1	['嘔気、嘔吐']	2~5回	苦痛を伴うが自分一人で対応できた	数分から数時間	0	0	0	0	0	0	['タバコ', 'お酒']	お酒	タバコ	大麻			0			0	[]
1/21/2021 19:08:23	1	1	64	1	1	1	高校卒業	1	0	[]	0	0	0	0	[]	1	0	1	19	45	0		54	['乾燥大麻', '大麻樹脂（ハシシ、ワックス）', 'エディブル（食品）']	['気ばらし、リラックスのための気分転換', '心理的苦痛（不安、あせり、抑うつ気分など）の緩和', '身体的苦痛（痛み、しびれ、めまい、不眠など）の緩和']	[]	0	1	['不安', '嘔気、嘔吐']	2~5回	大した問題ではなかった	数分から数時間	0	0	0	0	0	0	['タバコ', 'お酒', 'シンナー', '自然系の幻覚剤（幻覚キノコ、アヤワスカ、ペヨーテなど）', '幻覚薬（LSD、MDMAなど）', 'オピオイド（ヘロイン、モルヒネ、あへん、医療用麻薬）']	タバコ	お酒	シンナー	幻覚薬	コカイン	0			0	[]
1/21/2021 19:08:58	1	1	24	1	1	1	大学卒業	1	0	[]	0	0	0	0	[]	0	0	1	24	0	1	週4日以上	0	['乾燥大麻', '大麻樹脂（ハシシ、ワックス）', '電子タバコ', 'エディブル（食品）']	['“ハイ”になること（高揚感、多幸感）', '気ばらし、リラックスのための気分転換', '仕事、学業、家事などのパフォーマンス向上', '仲間意識の強化、所属感の向上', '心理的苦痛（不安、あせり、抑うつ気分など）の緩和', '身体的苦痛（痛み、しびれ、めまい、不眠など）の緩和']	[]	0	0	[]				0	0	0	0	0	0	['お酒', '市販薬（咳止めなど）']	市販薬	お酒	大麻	該当なし	該当なし	0			0	[]
1/21/2021 19:09:04	1	1	19	1	1	1	高校卒業	1	0	[]	0	0	0	0	[]	0	0	1	19	0	0		19	['乾燥大麻']	['気ばらし、リラックスのための気分転換', '心理的苦痛（不安、あせり、抑うつ気分など）の緩和']	[]	0	1	['嘔気、嘔吐']	2~5回	大した問題ではなかった	数分から数時間	0	0	0	0	0	0	['タバコ', 'お酒', '市販薬（咳止めなど）']	市販薬	お酒	タバコ	大麻		0			0	[]
1/21/2021 19:09:43	1	1	24	1	1	1	高校卒業	1	0	[]	0	0	0	0	[]	0	0	1	19	5	1	月1回未満	0	['乾燥大麻', '電子タバコ']	['仲間意識の強化、所属感の向上']	[]	0	1	['嘔気、嘔吐']	1回	大した問題ではなかった	数分から数時間	0	0	0	0	0	0	['タバコ', 'お酒']	大麻	お酒	タバコ			0			0	[]
1/21/2021 19:10:48	1	1	24	1	1	1	高校卒業	1	0	[]	0	0	0	0	[]	0	0	1	24	0	1	月1回～週1回未満	0	['乾燥大麻', '電子タバコ']	['“ハイ”になること（高揚感、多幸感）', '気ばらし、リラックスのための気分転換', '心理的苦痛（不安、あせり、抑うつ気分など）の緩和']	['大麻のため、他の活動が疎かになる', '離脱症状が出現する']	1	1	['不安', '妄想']	2~5回	大した問題ではなかった	数時間から1日	0	0	0	0	0	0	['タバコ', 'お酒', '市販薬（咳止めなど）']	市販薬	お酒	タバコ	大麻		0			0	[]
1/21/2021 19:10:55	1	1	49	0	1	1	大学卒業	1	0	[]	0	0	0	0	[]	0	0	1	24	25	1	月1回未満	0	['乾燥大麻']	['気ばらし、リラックスのための気分転換']	[]	0	1	['不安']	2~5回	大した問題ではなかった	数分から数時間	0	0	0	0	0	0	['タバコ', 'お酒', '自然系の幻覚剤（幻覚キノコ、アヤワスカ、ペヨーテなど）']	お酒	タバコ	大麻	自然系の幻覚剤		0			0	[]
1/21/2021 19:11:01	1	1	24	1	1	1	高校卒業	1	0	[]	0	0	0	0	[]	0	0	1	19	5	1	月1回未満	0	['乾燥大麻', '電子タバコ']	['“ハイ”になること（高揚感、多幸感）', '気ばらし、リラックスのための気分転換', '仲間意識の強化、所属感の向上', '心理的苦痛（不安、あせり、抑うつ気分など）の緩和', '身体的苦痛（痛み、しびれ、めまい、不眠など）の緩和', '性感の増強']	[]	0	0	[]				0	0	0	0	0	0	[]						1	2回	使用が減った	0	[]
1/21/2021 19:11:28	1	1	24	1	1	1	中学卒業	1	0	[]	0	0	0	0	[]	0	0	1	24	0	1	週4日以上	0	['乾燥大麻', '大麻樹脂（ハシシ、ワックス）', '電子タバコ']	['“ハイ”になること（高揚感、多幸感）', '気ばらし、リラックスのための気分転換', '仕事、学業、家事などのパフォーマンス向上', '仲間意識の強化、所属感の向上', '心理的苦痛（不安、あせり、抑うつ気分など）の緩和', '身体的苦痛（痛み、しびれ、めまい、不眠など）の緩和', '神秘的・宗教的体験', '性感の増強']	[]	0	1	['不安']	1回	苦痛を伴うが自分一人で対応できた	数分から数時間	0	0	0	0	0	0	['タバコ', 'お酒']	お酒	タバコ	大麻			0			0	[]
1/21/2021 19:12:35	1	1	49	1	1	1	大学卒業	1	1	['気分障害（うつ病、うつ状態、双極性障害）', '不安障害', 'パーソナリティ障害']	39	0	0	0	[]	0	0	1	19	30	1	週4日以上	0	['乾燥大麻', '大麻樹脂（ハシシ、ワックス）', '電子タバコ', 'エディブル（食品）']	['“ハイ”になること（高揚感、多幸感）', '気ばらし、リラックスのための気分転換', '心理的苦痛（不安、あせり、抑うつ気分など）の緩和', '身体的苦痛（痛み、しびれ、めまい、不眠など）の緩和', '性感の増強', 'その他']	[]	0	0	[]				0	0	0	0	0	0	['タバコ', 'お酒', '覚せい剤', 'コカイン', '自然系の幻覚剤（幻覚キノコ、アヤワスカ、ペヨーテなど）', '幻覚薬（LSD、MDMAなど）']	大麻	お酒	自然系の幻覚剤	覚醒剤	幻覚薬	0			1	['覚醒剤']
1/21/2021 19:13:21	1	1	54	1	1	1	高校卒業	1	0	[]	0	0	0	0	[]	0	0	1	19	35	1	月1回未満	0	['乾燥大麻']	['“ハイ”になること（高揚感、多幸感）', '気ばらし、リラックスのための気分転換', '仕事、学業、家事などのパフォーマンス向上', '神秘的・宗教的体験', 'その他']	[]	0	0	[]				0	0	0	0	0	0	['タバコ', 'お酒']	タバコ	お酒	大麻			1	1回	変わらない	0	[]
1/21/2021 19:14:01	1	1	34	1	1	1	短大・専門学校卒業	1	0	[]	0	0	0	0	[]	0	0	1	24	10	1	月1回～週1回未満	0	['乾燥大麻']	['“ハイ”になること（高揚感、多幸感）', '気ばらし、リラックスのための気分転換', '心理的苦痛（不安、あせり、抑うつ気分など）の緩和', '性感の増強']	[]	0	0	[]				0	0	0	0	0	0	['お酒']	お酒	大麻				0			0	[]
1/21/2021 19:14:07	1	1	39	1	1	1	短大・専門学校卒業	1	0	[]	0	0	0	0	[]	0	0	1	19	20	1	月1回～週1回未満	0	['乾燥大麻', '大麻樹脂（ハシシ、ワックス）', '電子タバコ']	['“ハイ”になること（高揚感、多幸感）', '気ばらし、リラックスのための気分転換', '心理的苦痛（不安、あせり、抑うつ気分など）の緩和', 'その他']	[]	0	0	[]				0	0	0	0	0	0	['タバコ', '覚せい剤', 'コカイン', '自然系の幻覚剤（幻覚キノコ、アヤワスカ、ペヨーテなど）', '幻覚薬（LSD、MDMAなど）', '市販薬（咳止めなど）']	タバコ	大麻	自然系の幻覚剤	覚醒剤	市販薬	0			0	[]
1/21/2021 19:14:08	1	1	29	1	1	1	高校卒業	1	0	[]	0	0	0	0	[]	0	0	1	29	0	1	週4日以上	0	['乾燥大麻', '電子タバコ', 'エディブル（食品）']	['気ばらし、リラックスのための気分転換']	[]	0	0	[]				0	0	0	0	0	0	['お酒', '幻覚薬（LSD、MDMAなど）']	お酒	大麻	覚醒剤			0			0	[]
1/21/2021 19:14:32	1	1	49	1	1	1	高校卒業	1	0	[]	0	0	0	0	[]	0	0	1	19	30	1	週4日以上	0	['乾燥大麻', '大麻樹脂（ハシシ、ワックス）', '電子タバコ']	['“ハイ”になること（高揚感、多幸感）', '気ばらし、リラックスのための気分転換', '心理的苦痛（不安、あせり、抑うつ気分など）の緩和', '性感の増強']	[]	0	1	['不安']	2~5回	大した問題ではなかった	数分から数時間	0	0	0	0	0	0	['タバコ', 'お酒', '覚せい剤', 'コカイン', '自然系の幻覚剤（幻覚キノコ、アヤワスカ、ペヨーテなど）', '幻覚薬（LSD、MDMAなど）', '市販薬（咳止めなど）']	タバコ	お酒	大麻	自然系の幻覚剤	コカイン	0			0	[]
1/21/2021 19:14:50	1	1	59	1	1	1	短大・専門学校卒業	0	1	['不安障害']	54	0	0	1	['気分障害（うつ病、うつ状態、双極性障害）']	0	0	1	24	35	0		24	['乾燥大麻']	['“ハイ”になること（高揚感、多幸感）', '仲間意識の強化、所属感の向上']	[]	0	0	[]				0	0	0	0	0	0	['タバコ', 'お酒']	お酒	タバコ	大麻			0			0	[]
1/21/2021 19:15:28	1	1	29	1	1	1	高校卒業	1	0	[]	0	0	0	0	[]	0	0	1	19	10	1	週1～4日未満	0	['乾燥大麻', '大麻樹脂（ハシシ、ワックス）', '電子タバコ']	['“ハイ”になること（高揚感、多幸感）', '気ばらし、リラックスのための気分転換', '仕事、学業、家事などのパフォーマンス向上', '身体的苦痛（痛み、しびれ、めまい、不眠など）の緩和']	[]	0	0	[]				0	0	0	0	0	0	['タバコ', 'お酒', 'コカイン', '幻覚薬（LSD、MDMAなど）', 'ベンゾジアゼピン系睡眠薬']	タバコ	お酒	大麻	ベンゾジアゼピン系睡眠薬	コカイン	0			0	[]
1/21/2021 19:16:24	1	1	59	1	1	1	高校卒業	1	1	['気分障害（うつ病、うつ状態、双極性障害）']	19	1	0	0	[]	0	0	1	29	30	0		59	['乾燥大麻', 'エディブル（食品）']	['“ハイ”になること（高揚感、多幸感）', '気ばらし、リラックスのための気分転換']	[]	0	1	['不安', '嘔気、嘔吐']	1回	苦痛を伴うが自分一人で対応できた	数分から数時間	0	0	0	0	0	0	['タバコ', 'お酒']	お酒	タバコ	大麻			0			0	[]
1/21/2021 19:16:45	1	1	24	1	1	1	短大・専門学校卒業	1	0	[]	0	0	0	1	['気分障害（うつ病、うつ状態、双極性障害）', '注意欠陥・多動症候群（ADHD）']	1	1	1	24	0	0		19	['乾燥大麻']	['“ハイ”になること（高揚感、多幸感）', '気ばらし、リラックスのための気分転換', '病気の治癒（がんの副作用緩和、など）']	['極端な耐性がついてくる']	0	0	[]				0	0	0	0	1	0	['タバコ', 'お酒', '幻覚薬（LSD、MDMAなど）']	お酒	タバコ	大麻	幻覚薬	該当なし	0			0	[]
1/21/2021 19:16:46	1	1	59	1	1	1	中学卒業	1	0	[]	0	0	0	0	[]	0	0	1	34	25	0		54	['乾燥大麻']	['“ハイ”になること（高揚感、多幸感）', '気ばらし、リラックスのための気分転換', '身体的苦痛（痛み、しびれ、めまい、不眠など）の緩和']	['意図したより大量、または長期間に使用してしまう', '大麻の使用が原因で仕事や生活に支障が出る', '大麻のため、他の活動が疎かになる']	1	1	['不安']	11回以上	大した問題ではなかった	数分から数時間	0	0	0	1	0	0	['タバコ', 'お酒', '覚せい剤', 'シンナー', 'コカイン', '自然系の幻覚剤（幻覚キノコ、アヤワスカ、ペヨーテなど）']	タバコ	お酒	シンナー	覚醒剤	大麻	1	2回	使用が減った	0	[]
1/21/2021 19:16:49	1	1	49	0	1	1	大学卒業	1	0	[]	0	0	0	0	[]	0	0	1	24	25	0		44	['乾燥大麻', '大麻樹脂（ハシシ、ワックス）', 'エディブル（食品）']	['“ハイ”になること（高揚感、多幸感）', '気ばらし、リラックスのための気分転換', '性感の増強']	[]	0	0	[]				0	0	0	0	0	0	['タバコ', 'お酒', '自然系の幻覚剤（幻覚キノコ、アヤワスカ、ペヨーテなど）']	タバコ	お酒	大麻	自然系の幻覚剤	該当なし	0			0	[]
1/21/2021 19:17:03	1	1	49	1	1	1	高校卒業	1	0	[]	0	0	0	0	[]	0	0	1	24	25	0		34	['乾燥大麻', '大麻樹脂（ハシシ、ワックス）']	['気ばらし、リラックスのための気分転換']	[]	0	0	[]				0	0	0	0	0	0	['タバコ', 'お酒']	タバコ	お酒	大麻	該当なし	該当なし	0			0	[]
1/21/2021 19:17:13	1	1	39	1	1	1	高校卒業	1	0	[]	0	0	0	0	[]	0	0	1	24	15	1	月1回未満	0	['乾燥大麻', '大麻樹脂（ハシシ、ワックス）', '電子タバコ']	['気ばらし、リラックスのための気分転換', '身体的苦痛（痛み、しびれ、めまい、不眠など）の緩和']	[]	0	0	[]				0	0	0	0	0	0	['タバコ', 'お酒']	お酒	タバコ	大麻			0			0	[]
1/21/2021 19:17:38	1	1	39	1	1	1	大学卒業	1	0	[]	0	0	0	0	[]	0	0	1	29	10	0		24	['乾燥大麻']	['気ばらし、リラックスのための気分転換', '性感の増強']	[]	0	0	[]				0	0	0	0	0	0	['タバコ', 'お酒', '覚せい剤', '自然系の幻覚剤（幻覚キノコ、アヤワスカ、ペヨーテなど）', '幻覚薬（LSD、MDMAなど）', '市販薬（咳止めなど）']	お酒	タバコ	覚醒剤	大麻	自然系の幻覚剤	0			1	['覚醒剤']
1/21/2021 19:18:21	1	1	29	1	1	1	高校卒業	1	0	[]	0	0	0	0	[]	0	1	1	19	10	1	週4日以上	0	['乾燥大麻', '大麻樹脂（ハシシ、ワックス）', '電子タバコ', 'エディブル（食品）']	['“ハイ”になること（高揚感、多幸感）', '気ばらし、リラックスのための気分転換', '心理的苦痛（不安、あせり、抑うつ気分など）の緩和']	['大麻を入手、使用するために多くの時間を費やす', '極端な耐性がついてくる']	1	1	['不安', '嘔気、嘔吐']	2~5回	大した問題ではなかった	数分から数時間	0	0	0	0	0	0	['タバコ', 'お酒', 'オピオイド（ヘロイン、モルヒネ、あへん、医療用麻薬）', 'ベンゾジアゼピン系睡眠薬', '市販薬（咳止めなど）']	タバコ	お酒	ベンゾジアゼピン系睡眠薬	大麻	市販薬	0			0	[]
1/21/2021 19:19:46	1	1	49	1	1	1	高校卒業	1	0	[]	0	0	0	0	[]	0	0	1	24	25	0		39	['乾燥大麻']	['“ハイ”になること（高揚感、多幸感）', '気ばらし、リラックスのための気分転換', '仕事、学業、家事などのパフォーマンス向上', '性感の増強', 'その他']	[]	0	0	[]				0	0	0	0	0	0	['タバコ', 'お酒', '覚せい剤', 'コカイン', '自然系の幻覚剤（幻覚キノコ、アヤワスカ、ペヨーテなど）', '幻覚薬（LSD、MDMAなど）', 'オピオイド（ヘロイン、モルヒネ、あへん、医療用麻薬）', '市販薬（咳止めなど）']	お酒	タバコ	大麻	市販薬	自然系の幻覚剤	0			0	[]
1/21/2021 19:19:55	1	1	44	1	1	1	大学卒業	1	0	[]	0	0	0	0	[]	0	0	1	44	0	1	月1回未満	0	['乾燥大麻', 'エディブル（食品）']	['“ハイ”になること（高揚感、多幸感）', '気ばらし、リラックスのための気分転換', '心理的苦痛（不安、あせり、抑うつ気分など）の緩和', '身体的苦痛（痛み、しびれ、めまい、不眠など）の緩和', '病気の治癒（がんの副作用緩和、など）']	[]	0	0	[]				0	0	0	0	0	0	['タバコ', 'お酒']	お酒	お酒	大麻			0			0	[]
1/21/2021 19:20:30	1	1	44	1	1	1	大学卒業	1	1	['気分障害（うつ病、うつ状態、双極性障害）', '不安障害']	34	1	0	0	[]	0	0	1	29	15	1	月1回未満	0	['乾燥大麻', '電子タバコ']	['気ばらし、リラックスのための気分転換', '仕事、学業、家事などのパフォーマンス向上', '心理的苦痛（不安、あせり、抑うつ気分など）の緩和']	['大麻への強い渇望がある']	0	0	[]				0	0	0	0	0	0	['タバコ', 'お酒', '覚せい剤', '自然系の幻覚剤（幻覚キノコ、アヤワスカ、ペヨーテなど）', '幻覚薬（LSD、MDMAなど）', 'ベンゾジアゼピン系睡眠薬']	お酒	タバコ	自然系の幻覚剤	大麻	幻覚薬	0			0	[]
1/21/2021 19:20:51	1	1	24	1	1	1	高校卒業	1	0	[]	0	0	0	0	[]	0	0	1	19	5	1	月1回～週1回未満	0	['乾燥大麻', '大麻樹脂（ハシシ、ワックス）']	['“ハイ”になること（高揚感、多幸感）', '気ばらし、リラックスのための気分転換', '心理的苦痛（不安、あせり、抑うつ気分など）の緩和']	[]	0	1	['嘔気、嘔吐']	11回以上	大した問題ではなかった	数分から数時間	0	0	0	0	0	0	['タバコ', 'お酒', 'コカイン', '幻覚薬（LSD、MDMAなど）', '市販薬（咳止めなど）']	タバコ	大麻	お酒	幻覚薬		1	1回	使用が減った	0	[]
1/21/2021 19:22:00	1	1	24	1	1	1	高校卒業	1	0	[]	0	0	0	0	[]	0	0	1	19	5	1	月1回未満	0	['乾燥大麻', '電子タバコ']	['“ハイ”になること（高揚感、多幸感）', '気ばらし、リラックスのための気分転換', '仕事、学業、家事などのパフォーマンス向上', '心理的苦痛（不安、あせり、抑うつ気分など）の緩和']	[]	0	0	[]				0	0	0	0	0	0	['お酒']	お酒	大麻				0			0	[]
1/21/2021 19:22:06	1	1	29	1	1	1	短大・専門学校卒業	1	0	[]	0	0	0	1	['気分障害（うつ病、うつ状態、双極性障害）']	1	1	1	24	5	1	週4日以上	0	['乾燥大麻', '電子タバコ']	['“ハイ”になること（高揚感、多幸感）', '気ばらし、リラックスのための気分転換', '心理的苦痛（不安、あせり、抑うつ気分など）の緩和', '性感の増強']	[]	0	0	[]				0	0	0	0	0	0	['タバコ', 'お酒', '幻覚薬（LSD、MDMAなど）', '市販薬（咳止めなど）']	お酒	大麻	タバコ	幻覚薬	市販薬	0			0	[]
1/21/2021 19:22:30	1	1	24	1	1	1	高校卒業	1	0	[]	0	0	0	0	[]	0	0	1	19	5	1	週4日以上	0	['乾燥大麻', '大麻樹脂（ハシシ、ワックス）', '電子タバコ']	['“ハイ”になること（高揚感、多幸感）', '気ばらし、リラックスのための気分転換', '仕事、学業、家事などのパフォーマンス向上', '仲間意識の強化、所属感の向上', '心理的苦痛（不安、あせり、抑うつ気分など）の緩和', '身体的苦痛（痛み、しびれ、めまい、不眠など）の緩和', '病気の治癒（がんの副作用緩和、など）']	[]	0	0	[]				0	0	0	0	0	0	['タバコ', 'お酒', 'コカイン', '幻覚薬（LSD、MDMAなど）']	お酒	タバコ	大麻	コカイン	幻覚薬	0			0	[]
1/21/2021 19:23:32	1	1	39	1	1	1	中学卒業	1	0	[]	0	0	0	0	[]	0	0	1	19	20	0		29	['乾燥大麻', '大麻樹脂（ハシシ、ワックス）']	['気ばらし、リラックスのための気分転換', '仕事、学業、家事などのパフォーマンス向上']	[]	0	1	['嘔気、嘔吐', '無気力']	11回以上	大した問題ではなかった	数分から数時間	0	0	0	0	0	0	['タバコ', 'お酒', '覚せい剤', 'シンナー', 'コカイン', '幻覚薬（LSD、MDMAなど）']	タバコ	お酒	シンナー	覚醒剤	大麻	0			0	[]
1/21/2021 19:27:03	1	1	54	1	1	1	大学卒業	1	0	[]	0	0	0	0	[]	0	0	1	24	30	0		39	['乾燥大麻', '大麻樹脂（ハシシ、ワックス）', 'エディブル（食品）']	['“ハイ”になること（高揚感、多幸感）', '気ばらし、リラックスのための気分転換', '仕事、学業、家事などのパフォーマンス向上', '身体的苦痛（痛み、しびれ、めまい、不眠など）の緩和', '神秘的・宗教的体験', '性感の増強']	[]	0	0	[]				0	0	0	0	0	0	['タバコ', 'お酒', '自然系の幻覚剤（幻覚キノコ、アヤワスカ、ペヨーテなど）']	お酒	タバコ	大麻			0			0	[]
1/21/2021 19:27:45	1	1	34	1	1	1	中学卒業	1	0	[]	0	0	0	0	[]	0	0	1	19	15	1	週4日以上	0	['乾燥大麻', '大麻樹脂（ハシシ、ワックス）', '電子タバコ', 'エディブル（食品）']	['“ハイ”になること（高揚感、多幸感）', '気ばらし、リラックスのための気分転換', '心理的苦痛（不安、あせり、抑うつ気分など）の緩和', '身体的苦痛（痛み、しびれ、めまい、不眠など）の緩和', '性感の増強']	[]	0	1	['その他']	1回	大した問題ではなかった	数分から数時間	0	0	0	0	0	0	['タバコ', 'お酒', '自然系の幻覚剤（幻覚キノコ、アヤワスカ、ペヨーテなど）', '幻覚薬（LSD、MDMAなど）']	タバコ	お酒	大麻	自然系の幻覚剤	幻覚薬	0			0	[]
1/21/2021 19:28:05	1	1	49	1	1	1	大学卒業	1	0	[]	0	0	0	0	[]	0	0	1	24	25	1	週4日以上	0	['乾燥大麻']	['“ハイ”になること（高揚感、多幸感）', '気ばらし、リラックスのための気分転換', '仕事、学業、家事などのパフォーマンス向上', '仲間意識の強化、所属感の向上', '心理的苦痛（不安、あせり、抑うつ気分など）の緩和', '身体的苦痛（痛み、しびれ、めまい、不眠など）の緩和']	[]	0	0	[]				0	0	0	0	0	0	['タバコ', 'お酒', '自然系の幻覚剤（幻覚キノコ、アヤワスカ、ペヨーテなど）', '市販薬（咳止めなど）']	お酒	タバコ	大麻	市販薬	自然系の幻覚剤	0			0	[]
1/21/2021 19:28:30	1	1	54	1	1	1	高校卒業	1	1	['気分障害（うつ病、うつ状態、双極性障害）']	44	1	0	0	[]	0	0	1	24	30	0		39	['乾燥大麻']	['“ハイ”になること（高揚感、多幸感）', '心理的苦痛（不安、あせり、抑うつ気分など）の緩和', '身体的苦痛（痛み、しびれ、めまい、不眠など）の緩和']	[]	0	0	[]				0	0	0	0	0	0	['タバコ', 'お酒']	タバコ	お酒	大麻			0			0	[]
1/21/2021 19:29:21	1	1	34	1	1	1	高校卒業	1	0	[]	0	0	0	1	['気分障害（うつ病、うつ状態、双極性障害）', 'その他']	0	0	1	29	5	1	週4日以上	0	['乾燥大麻', '電子タバコ', 'エディブル（食品）']	['“ハイ”になること（高揚感、多幸感）', '気ばらし、リラックスのための気分転換', '仲間意識の強化、所属感の向上', '神秘的・宗教的体験']	[]	0	0	[]				0	0	0	0	0	0	['タバコ', 'お酒']	タバコ	お酒	大麻			0			0	[]
1/21/2021 19:29:21	1	1	19	1	1	1	中学卒業	1	0	[]	0	0	0	1	['気分障害（うつ病、うつ状態、双極性障害）']	0	0	1	19	0	1	週1～4日未満	0	['乾燥大麻', '電子タバコ']	['“ハイ”になること（高揚感、多幸感）', '気ばらし、リラックスのための気分転換', '心理的苦痛（不安、あせり、抑うつ気分など）の緩和', '身体的苦痛（痛み、しびれ、めまい、不眠など）の緩和']	[]	0	1	['不安']	1回	大した問題ではなかった	数分から数時間	0	0	0	0	0	0	['タバコ', 'お酒']	タバコ	お酒	大麻			0			0	[]
1/21/2021 19:29:38	1	1	54	1	1	1	短大・専門学校卒業	1	0	[]	0	0	0	0	[]	0	0	1	19	35	1	週4日以上	0	['乾燥大麻', '大麻樹脂（ハシシ、ワックス）']	['“ハイ”になること（高揚感、多幸感）', '気ばらし、リラックスのための気分転換', '仕事、学業、家事などのパフォーマンス向上', '心理的苦痛（不安、あせり、抑うつ気分など）の緩和', '神秘的・宗教的体験', '性感の増強']	['意図したより大量、または長期間に使用してしまう']	0	1	['不安', '妄想']	1回	大した問題ではなかった	数分から数時間	0	0	0	0	0	0	['タバコ', 'お酒', '幻覚薬（LSD、MDMAなど）', 'オピオイド（ヘロイン、モルヒネ、あへん、医療用麻薬）', 'ベンゾジアゼピン系睡眠薬', '市販薬（咳止めなど）']	タバコ	お酒	大麻	市販薬	幻覚薬	1	1回	変わらない	0	[]
1/21/2021 19:30:12	1	1	39	1	1	1	高校卒業	1	0	[]	0	0	0	0	[]	0	0	1	24	15	0		39	['乾燥大麻']	['気ばらし、リラックスのための気分転換', '心理的苦痛（不安、あせり、抑うつ気分など）の緩和', '身体的苦痛（痛み、しびれ、めまい、不眠など）の緩和']	[]	0	0	[]				0	0	0	0	0	0	['お酒']	お酒	大麻				0			0	[]
1/21/2021 19:30:31	1	1	24	1	1	1	高校卒業	1	0	[]	0	0	0	0	[]	1	1	1	19	5	1	月1回～週1回未満	0	['乾燥大麻', '電子タバコ']	['気ばらし、リラックスのための気分転換', '身体的苦痛（痛み、しびれ、めまい、不眠など）の緩和']	[]	0	0	[]				0	0	0	0	0	0	['タバコ', 'お酒', 'ベンゾジアゼピン系睡眠薬']	お酒	タバコ	大麻	ベンゾジアゼピン系睡眠薬		0			0	[]
1/21/2021 19:30:46	1	1	24	1	1	1	大学卒業	1	0	[]	0	0	0	0	[]	0	0	1	19	5	0		24	['乾燥大麻', 'エディブル（食品）']	['“ハイ”になること（高揚感、多幸感）', '気ばらし、リラックスのための気分転換', '仕事、学業、家事などのパフォーマンス向上', '心理的苦痛（不安、あせり、抑うつ気分など）の緩和', '身体的苦痛（痛み、しびれ、めまい、不眠など）の緩和', '病気の治癒（がんの副作用緩和、など）']	[]	0	0	[]				0	0	0	0	0	0	['タバコ', 'お酒']	タバコ	お酒	大麻			0			0	[]
1/21/2021 19:31:20	1	1	34	1	1	1	高校卒業	1	0	[]	0	0	0	0	[]	0	0	1	19	15	1	週4日以上	0	['乾燥大麻', '大麻樹脂（ハシシ、ワックス）']	['気ばらし、リラックスのための気分転換', '心理的苦痛（不安、あせり、抑うつ気分など）の緩和', '身体的苦痛（痛み、しびれ、めまい、不眠など）の緩和']	[]	0	1	['不安']	2~5回	大した問題ではなかった	数分から数時間	0	0	0	0	0	0	['タバコ', 'お酒', 'シンナー']	タバコ	お酒	シンナー	大麻		0			0	[]
1/21/2021 19:32:24	1	1	39	1	1	1	高校卒業	1	0	[]	0	0	0	0	[]	0	0	1	19	20	1	週1～4日未満	0	['乾燥大麻', '大麻樹脂（ハシシ、ワックス）', '電子タバコ', 'エディブル（食品）']	['“ハイ”になること（高揚感、多幸感）', '気ばらし、リラックスのための気分転換', '仕事、学業、家事などのパフォーマンス向上', '仲間意識の強化、所属感の向上', '心理的苦痛（不安、あせり、抑うつ気分など）の緩和', '身体的苦痛（痛み、しびれ、めまい、不眠など）の緩和', '性感の増強']	['意図したより大量、または長期間に使用してしまう', '大麻への強い渇望がある', '大麻のため、他の活動が疎かになる', '極端な耐性がついてくる']	1	0	[]				0	0	0	0	0	0	['タバコ', 'お酒', 'コカイン', '自然系の幻覚剤（幻覚キノコ、アヤワスカ、ペヨーテなど）', '幻覚薬（LSD、MDMAなど）', 'ベンゾジアゼピン系睡眠薬', '市販薬（咳止めなど）']	タバコ	お酒	大麻	自然系の幻覚剤	コカイン	0			0	[]
1/21/2021 19:32:42	1	1	24	1	1	1	高校卒業	1	0	[]	0	0	0	0	[]	0	0	1	24	0	1	週1～4日未満	0	['乾燥大麻', '電子タバコ']	['“ハイ”になること（高揚感、多幸感）', '気ばらし、リラックスのための気分転換', '仕事、学業、家事などのパフォーマンス向上', '仲間意識の強化、所属感の向上', '心理的苦痛（不安、あせり、抑うつ気分など）の緩和', '身体的苦痛（痛み、しびれ、めまい、不眠など）の緩和', '性感の増強']	[]	0	1	['嘔気、嘔吐']	1回	苦痛を伴うが自分一人で対応できた	数分から数時間	0	0	0	0	0	0	[]						0			0	[]
1/21/2021 19:32:52	1	1	34	1	1	1	大学卒業	0	0	[]	0	0	0	0	[]	0	1	1	24	10	1	週4日以上	0	['乾燥大麻', '大麻樹脂（ハシシ、ワックス）']	['“ハイ”になること（高揚感、多幸感）', '気ばらし、リラックスのための気分転換', '心理的苦痛（不安、あせり、抑うつ気分など）の緩和', '神秘的・宗教的体験']	[]	0	0	[]				0	0	0	0	0	0	['タバコ', 'お酒', 'コカイン', '幻覚薬（LSD、MDMAなど）', 'ベンゾジアゼピン系睡眠薬']	お酒	タバコ	ベンゾジアゼピン系睡眠薬	大麻	幻覚薬	0			0	[]
1/21/2021 19:33:03	1	1	49	1	1	1	高校卒業	1	0	[]	0	0	0	0	[]	0	0	1	19	30	1	週1～4日未満	0	['乾燥大麻', '大麻樹脂（ハシシ、ワックス）', '電子タバコ', 'エディブル（食品）']	['“ハイ”になること（高揚感、多幸感）', '気ばらし、リラックスのための気分転換', '身体的苦痛（痛み、しびれ、めまい、不眠など）の緩和']	[]	0	0	[]				0	0	0	0	0	0	['タバコ', 'お酒', '自然系の幻覚剤（幻覚キノコ、アヤワスカ、ペヨーテなど）', '幻覚薬（LSD、MDMAなど）']	お酒	タバコ	大麻	幻覚薬	自然系の幻覚剤	0			0	[]
1/21/2021 19:33:06	1	1	39	0	1	1	中学卒業	1	0	[]	0	0	0	0	[]	0	0	1	19	20	0		34	['乾燥大麻', '大麻樹脂（ハシシ、ワックス）']	['気ばらし、リラックスのための気分転換', '心理的苦痛（不安、あせり、抑うつ気分など）の緩和', '身体的苦痛（痛み、しびれ、めまい、不眠など）の緩和']	[]	0	0	[]				0	0	0	0	0	0	['タバコ', 'お酒', '自然系の幻覚剤（幻覚キノコ、アヤワスカ、ペヨーテなど）', '幻覚薬（LSD、MDMAなど）', 'ベンゾジアゼピン系睡眠薬']	お酒	タバコ	大麻	コカイン	自然系の幻覚剤	0			0	[]
1/21/2021 19:33:35	1	1	34	1	1	1	短大・専門学校卒業	1	0	[]	0	0	0	0	[]	0	0	1	19	15	0		24	['乾燥大麻']	['“ハイ”になること（高揚感、多幸感）', '気ばらし、リラックスのための気分転換', '心理的苦痛（不安、あせり、抑うつ気分など）の緩和', '身体的苦痛（痛み、しびれ、めまい、不眠など）の緩和']	[]	0	1	['不安']	2~5回	大した問題ではなかった	数分から数時間	0	0	0	0	0	0	['お酒']	お酒	大麻				0			0	[]
1/21/2021 19:33:37	1	1	24	1	1	1	高校卒業	1	0	[]	0	0	0	0	[]	0	0	1	19	5	1	週1～4日未満	0	['乾燥大麻', '電子タバコ']	['“ハイ”になること（高揚感、多幸感）', '気ばらし、リラックスのための気分転換', '仕事、学業、家事などのパフォーマンス向上', '身体的苦痛（痛み、しびれ、めまい、不眠など）の緩和', '神秘的・宗教的体験', '性感の増強', 'その他']	['大麻を入手、使用するために多くの時間を費やす', '極端な耐性がついてくる']	1	1	['嘔気、嘔吐']	1回	他者の助けを必要とした	数分から数時間	0	0	0	0	0	0	['タバコ', 'お酒']	タバコ	お酒	大麻			0			0	[]
1/21/2021 19:33:55	1	1	34	1	1	1	大学卒業	1	0	[]	0	0	0	0	[]	0	0	1	29	5	1	月1回～週1回未満	0	['乾燥大麻', '電子タバコ']	['“ハイ”になること（高揚感、多幸感）', '気ばらし、リラックスのための気分転換', '仕事、学業、家事などのパフォーマンス向上', '仲間意識の強化、所属感の向上', '心理的苦痛（不安、あせり、抑うつ気分など）の緩和', '身体的苦痛（痛み、しびれ、めまい、不眠など）の緩和', '性感の増強']	['大麻によって健康被害が出ているとわかっても使用を続ける']	0	0	[]				0	0	0	0	0	0	['タバコ', 'お酒', 'コカイン', '幻覚薬（LSD、MDMAなど）', 'ベンゾジアゼピン系睡眠薬', '市販薬（咳止めなど）']	お酒	タバコ	大麻	幻覚薬	ベンゾジアゼピン系睡眠薬	0			0	[]
1/21/2021 19:34:18	1	1	24	1	1	1	中学卒業	1	0	[]	0	0	0	0	[]	1	0	1	19	5	0		24	['乾燥大麻', '電子タバコ']	['“ハイ”になること（高揚感、多幸感）', '気ばらし、リラックスのための気分転換', '仲間意識の強化、所属感の向上', '心理的苦痛（不安、あせり、抑うつ気分など）の緩和', '身体的苦痛（痛み、しびれ、めまい、不眠など）の緩和', '性感の増強', 'その他']	[]	0	0	[]				0	0	0	0	0	0	['タバコ', 'お酒']	お酒	タバコ	大麻			0			0	[]
1/21/2021 19:34:20	1	1	24	1	1	1	大学卒業	1	0	[]	0	0	0	0	[]	0	0	1	19	5	1	週4日以上	0	['乾燥大麻', '電子タバコ']	['“ハイ”になること（高揚感、多幸感）', '気ばらし、リラックスのための気分転換', '仕事、学業、家事などのパフォーマンス向上', '仲間意識の強化、所属感の向上', '身体的苦痛（痛み、しびれ、めまい、不眠など）の緩和', '神秘的・宗教的体験']	['大麻への強い渇望がある']	0	1	['嘔気、嘔吐']	1回	苦痛を伴うが自分一人で対応できた	数分から数時間	0	0	0	0	0	0	['タバコ', 'お酒', '幻覚薬（LSD、MDMAなど）']	お酒	タバコ	大麻	幻覚薬	該当なし	0			0	[]
1/21/2021 19:34:35	1	1	44	1	1	1	短大・専門学校卒業	1	0	[]	0	0	0	0	[]	0	0	1	24	20	1	月1回未満	0	['乾燥大麻', '大麻樹脂（ハシシ、ワックス）']	['“ハイ”になること（高揚感、多幸感）', '気ばらし、リラックスのための気分転換', '心理的苦痛（不安、あせり、抑うつ気分など）の緩和']	['大麻のため、他の活動が疎かになる']	0	0	[]				0	0	0	0	0	0	['タバコ', 'お酒', '覚せい剤', 'コカイン', '自然系の幻覚剤（幻覚キノコ、アヤワスカ、ペヨーテなど）', '幻覚薬（LSD、MDMAなど）', 'ベンゾジアゼピン系睡眠薬']	タバコ	お酒	自然系の幻覚剤	大麻	幻覚薬	0			0	[]
1/21/2021 19:34:43	1	1	29	1	1	1	高校卒業	1	0	[]	0	0	0	0	[]	0	0	1	29	0	1	週4日以上	0	['乾燥大麻']	['“ハイ”になること（高揚感、多幸感）', '気ばらし、リラックスのための気分転換', '心理的苦痛（不安、あせり、抑うつ気分など）の緩和', '身体的苦痛（痛み、しびれ、めまい、不眠など）の緩和', '性感の増強']	[]	0	0	[]				0	0	0	0	1	0	['タバコ', 'お酒', '市販薬（咳止めなど）']	タバコ	お酒	大麻			0			0	[]
1/21/2021 19:34:57	1	1	44	1	1	1	短大・専門学校卒業	1	0	[]	0	0	0	0	[]	0	0	1	24	20	0		24	['乾燥大麻', '大麻樹脂（ハシシ、ワックス）']	['“ハイ”になること（高揚感、多幸感）', '気ばらし、リラックスのための気分転換']	['大麻を入手、使用するために多くの時間を費やす']	0	0	[]				0	0	0	0	0	0	['タバコ', 'お酒', '幻覚薬（LSD、MDMAなど）']	タバコ	お酒	大麻	自然系の幻覚剤		0			0	[]
1/21/2021 19:36:44	1	1	24	1	1	1	高校卒業	1	0	[]	0	0	0	0	[]	0	0	1	24	0	1	月1回～週1回未満	0	['乾燥大麻']	['“ハイ”になること（高揚感、多幸感）', '気ばらし、リラックスのための気分転換']	[]	0	0	[]				0	0	0	0	0	0	['お酒']	お酒	大麻				0			0	[]
1/21/2021 19:37:14	1	1	24	1	1	1	短大・専門学校卒業	1	0	[]	0	0	0	0	[]	0	0	1	24	0	1	月1回～週1回未満	0	['乾燥大麻', '大麻樹脂（ハシシ、ワックス）']	['心理的苦痛（不安、あせり、抑うつ気分など）の緩和', '身体的苦痛（痛み、しびれ、めまい、不眠など）の緩和']	[]	0	0	[]				0	0	0	0	0	0	['タバコ', 'お酒', '市販薬（咳止めなど）']	お酒	タバコ	市販薬	大麻		0			0	[]
1/21/2021 19:37:28	1	1	39	0	1	1	大学卒業	1	1	['注意欠陥・多動症候群（ADHD）']	14	1	1	1	['気分障害（うつ病、うつ状態、双極性障害）', '注意欠陥・多動症候群（ADHD）', '不安障害']	1	1	1	19	20	1	週1～4日未満	0	['乾燥大麻']	['気ばらし、リラックスのための気分転換', '仕事、学業、家事などのパフォーマンス向上', '心理的苦痛（不安、あせり、抑うつ気分など）の緩和', '身体的苦痛（痛み、しびれ、めまい、不眠など）の緩和', '神秘的・宗教的体験', 'その他']	['意図したより大量、または長期間に使用してしまう', '極端な耐性がついてくる']	1	1	['不安', '妄想', '抑うつ気分', '嘔気、嘔吐', '無気力', 'その他']	11回以上	苦痛を伴うが自分一人で対応できた	数時間から1日	0	1	0	1	1	0	['タバコ', 'お酒', '覚せい剤', 'コカイン', '自然系の幻覚剤（幻覚キノコ、アヤワスカ、ペヨーテなど）', '幻覚薬（LSD、MDMAなど）', 'オピオイド（ヘロイン、モルヒネ、あへん、医療用麻薬）', 'ベンゾジアゼピン系睡眠薬']	タバコ	コカイン	オピオイド	覚醒剤	大麻	0			0	[]
1/21/2021 19:38:44	1	1	24	1	1	1	中学卒業	1	0	[]	0	0	0	0	[]	0	0	1	19	5	1	月1回未満	0	['乾燥大麻', '大麻樹脂（ハシシ、ワックス）', '電子タバコ', 'エディブル（食品）']	['“ハイ”になること（高揚感、多幸感）', '気ばらし、リラックスのための気分転換', '仕事、学業、家事などのパフォーマンス向上', '仲間意識の強化、所属感の向上', '身体的苦痛（痛み、しびれ、めまい、不眠など）の緩和', '病気の治癒（がんの副作用緩和、など）', '神秘的・宗教的体験', '性感の増強']	['意図したより大量、または長期間に使用してしまう', '大麻を入手、使用するために多くの時間を費やす', '社会的、対人的な問題が生じて悪化しているにも関わらず使用を続ける']	1	1	['不安', '嘔気、嘔吐', '無気力']	2~5回	他者の助けを必要とした	数分から数時間	1	0	0	0	1	0	['タバコ', 'お酒', 'シンナー', 'コカイン', '幻覚薬（LSD、MDMAなど）']	タバコ	お酒	シンナー	覚醒剤		0			0	[]
1/21/2021 19:39:50	1	1	44	1	1	1	大学卒業	1	0	[]	0	0	0	0	[]	0	0	1	24	20	1	週1～4日未満	0	['乾燥大麻', '大麻樹脂（ハシシ、ワックス）']	['“ハイ”になること（高揚感、多幸感）', '気ばらし、リラックスのための気分転換', '仕事、学業、家事などのパフォーマンス向上']	[]	0	0	[]				0	0	0	0	0	0	['お酒']	お酒					0			0	[]
1/21/2021 19:40:25	1	1	34	1	1	1	高校卒業	1	0	[]	0	0	0	0	[]	0	0	1	24	10	1	週4日以上	0	['乾燥大麻']	['気ばらし、リラックスのための気分転換', '性感の増強']	[]	0	0	[]				0	0	0	0	0	0	['タバコ', 'お酒', '幻覚薬（LSD、MDMAなど）', '市販薬（咳止めなど）']	タバコ	お酒	幻覚薬	大麻	市販薬	0			0	[]
1/21/2021 19:41:36	1	1	44	1	1	1	高校卒業	1	0	[]	0	0	0	0	[]	0	0	1	24	20	1	週1～4日未満	0	['乾燥大麻', '大麻樹脂（ハシシ、ワックス）', '電子タバコ', 'エディブル（食品）']	['気ばらし、リラックスのための気分転換', '身体的苦痛（痛み、しびれ、めまい、不眠など）の緩和']	['大麻を入手、使用するために多くの時間を費やす']	0	0	[]				0	0	0	0	0	0	['タバコ', 'コカイン', '自然系の幻覚剤（幻覚キノコ、アヤワスカ、ペヨーテなど）', '幻覚薬（LSD、MDMAなど）']	タバコ	お酒	大麻	覚醒剤		1	1回	使用が減った	0	[]
1/21/2021 19:43:32	1	1	39	1	1	1	大学卒業	1	0	[]	0	0	0	0	[]	0	0	1	24	15	0		29	['乾燥大麻']	['“ハイ”になること（高揚感、多幸感）', '気ばらし、リラックスのための気分転換', '仕事、学業、家事などのパフォーマンス向上']	[]	0	0	[]				0	0	0	0	0	0	['タバコ', 'お酒']	タバコ	お酒	大麻	該当なし	該当なし	0			0	[]
1/21/2021 19:43:40	1	1	24	1	1	1	高校卒業	1	0	[]	0	0	0	1	['注意欠陥・多動症候群（ADHD）']	0	0	1	19	5	1	週1～4日未満	0	['乾燥大麻']	['“ハイ”になること（高揚感、多幸感）', '気ばらし、リラックスのための気分転換', '仕事、学業、家事などのパフォーマンス向上']	[]	0	1	['嘔気、嘔吐']	1回	苦痛を伴うが自分一人で対応できた	数分から数時間	0	0	0	0	0	0	['タバコ', 'お酒', '覚せい剤', 'コカイン', 'ベンゾジアゼピン系睡眠薬', '市販薬（咳止めなど）']	お酒	タバコ	大麻	覚醒剤	コカイン	0			0	[]
1/21/2021 19:44:05	1	1	54	1	1	1	高校卒業	1	0	[]	0	0	0	0	[]	1	1	1	24	30	0		24	['乾燥大麻', '大麻樹脂（ハシシ、ワックス）']	['“ハイ”になること（高揚感、多幸感）', '気ばらし、リラックスのための気分転換', '仕事、学業、家事などのパフォーマンス向上']	[]	0	0	[]				0	0	0	0	0	0	['タバコ', 'お酒', '覚せい剤', 'コカイン', '自然系の幻覚剤（幻覚キノコ、アヤワスカ、ペヨーテなど）', 'ベンゾジアゼピン系睡眠薬']	タバコ	お酒	大麻	コカイン	覚醒剤	1	1回	使用をやめた	0	[]
1/21/2021 19:44:28	1	1	39	1	1	1	中学卒業	0	1	['気分障害（うつ病、うつ状態、双極性障害）', '注意欠陥・多動症候群（ADHD）', '不安障害']	14	1	0	1	['注意欠陥・多動症候群（ADHD）']	1	0	1	19	20	0		24	['乾燥大麻']	['“ハイ”になること（高揚感、多幸感）', '気ばらし、リラックスのための気分転換', '仕事、学業、家事などのパフォーマンス向上', '心理的苦痛（不安、あせり、抑うつ気分など）の緩和', '身体的苦痛（痛み、しびれ、めまい、不眠など）の緩和']	[]	0	0	[]				0	0	0	0	0	0	['タバコ', 'お酒', 'ベンゾジアゼピン系睡眠薬', '市販薬（咳止めなど）']	市販薬	お酒	タバコ	ベンゾジアゼピン系睡眠薬	大麻	0			0	[]
1/21/2021 19:44:58	1	1	39	1	1	1	高校卒業	1	0	[]	0	0	0	0	[]	0	0	1	24	15	1	週4日以上	0	['乾燥大麻', '大麻樹脂（ハシシ、ワックス）', '電子タバコ']	['“ハイ”になること（高揚感、多幸感）', '気ばらし、リラックスのための気分転換', '仕事、学業、家事などのパフォーマンス向上', '仲間意識の強化、所属感の向上', '心理的苦痛（不安、あせり、抑うつ気分など）の緩和', '身体的苦痛（痛み、しびれ、めまい、不眠など）の緩和', '性感の増強']	['大麻を入手、使用するために多くの時間を費やす', '大麻への強い渇望がある']	1	0	[]				0	0	0	0	0	0	['タバコ', 'お酒', '覚せい剤', 'コカイン', '幻覚薬（LSD、MDMAなど）']	お酒	タバコ	大麻	コカイン	覚醒剤	0			0	[]
1/21/2021 19:45:14	1	1	24	1	1	1	高校卒業	1	0	[]	0	0	0	1	['気分障害（うつ病、うつ状態、双極性障害）']	0	0	1	19	5	1	月1回～週1回未満	0	['乾燥大麻', '電子タバコ']	['気ばらし、リラックスのための気分転換', '神秘的・宗教的体験']	[]	0	0	[]				0	0	0	0	0	0	['タバコ', 'お酒', 'シンナー', 'オピオイド（ヘロイン、モルヒネ、あへん、医療用麻薬）', 'ベンゾジアゼピン系睡眠薬', '市販薬（咳止めなど）']	お酒	タバコ	市販薬	ベンゾジアゼピン系睡眠薬	オピオイド	0			0	[]
1/21/2021 19:45:15	1	1	44	1	1	1	中学卒業	1	0	[]	0	0	0	0	[]	0	0	1	19	25	1	週4日以上	0	['乾燥大麻']	['気ばらし、リラックスのための気分転換', '仕事、学業、家事などのパフォーマンス向上', '仲間意識の強化、所属感の向上', '身体的苦痛（痛み、しびれ、めまい、不眠など）の緩和', '性感の増強']	[]	0	0	[]				0	0	0	0	0	0	['タバコ', 'お酒', 'コカイン', '自然系の幻覚剤（幻覚キノコ、アヤワスカ、ペヨーテなど）', '幻覚薬（LSD、MDMAなど）']	タバコ	お酒	大麻			1	1回	変わらない	0	[]
1/21/2021 19:45:27	1	1	29	1	1	1	大学卒業	1	0	[]	0	0	0	0	[]	0	0	1	24	5	1	週1～4日未満	0	['乾燥大麻', '大麻樹脂（ハシシ、ワックス）', '電子タバコ']	['“ハイ”になること（高揚感、多幸感）', '気ばらし、リラックスのための気分転換', '仕事、学業、家事などのパフォーマンス向上', '身体的苦痛（痛み、しびれ、めまい、不眠など）の緩和', '性感の増強']	[]	0	0	[]				0	0	0	0	0	0	['タバコ', 'お酒']	お酒	タバコ	大麻			0			0	[]
1/21/2021 19:45:40	1	1	19	1	1	1	高校卒業	1	0	[]	0	0	0	0	[]	0	0	1	19	0	1	週4日以上	0	['乾燥大麻', '大麻樹脂（ハシシ、ワックス）', '電子タバコ', 'エディブル（食品）']	['“ハイ”になること（高揚感、多幸感）', '気ばらし、リラックスのための気分転換', '仕事、学業、家事などのパフォーマンス向上', '身体的苦痛（痛み、しびれ、めまい、不眠など）の緩和']	[]	0	0	[]				0	0	0	0	0	0	['タバコ', 'お酒', '幻覚薬（LSD、MDMAなど）']	タバコ	お酒	大麻			0			0	[]
1/21/2021 19:45:47	1	1	19	0	1	1	高校卒業	1	0	[]	0	0	0	0	[]	0	0	1	19	0	1	週4日以上	0	['乾燥大麻', '電子タバコ']	['“ハイ”になること（高揚感、多幸感）']	[]	0	1	['嘔気、嘔吐']	1回	大した問題ではなかった	数分から数時間	0	0	0	0	0	0	['タバコ', 'お酒', '幻覚薬（LSD、MDMAなど）', 'ベンゾジアゼピン系睡眠薬']	お酒	タバコ	大麻	ベンゾジアゼピン系睡眠薬		0			0	[]
1/21/2021 19:46:02	1	1	24	1	1	1	高校卒業	1	0	[]	0	0	0	0	[]	1	0	1	19	5	0		24	['乾燥大麻']	['“ハイ”になること（高揚感、多幸感）']	[]	0	1	['無気力']	2~5回	大した問題ではなかった	数分から数時間	0	0	0	0	0	0	['タバコ', 'お酒']	大麻	タバコ	お酒			0			0	[]
1/21/2021 19:46:22	1	1	34	1	1	1	中学卒業	1	0	[]	0	0	0	0	[]	0	0	1	24	10	0		24	['乾燥大麻']	['気ばらし、リラックスのための気分転換']	[]	0	0	[]				0	0	0	0	0	0	['タバコ']	タバコ	該当なし	該当なし	該当なし	該当なし	0			0	[]
1/21/2021 19:46:23	1	1	24	1	1	1	中学卒業	1	0	[]	0	0	0	0	[]	0	0	1	24	0	1	週1～4日未満	0	['乾燥大麻', '電子タバコ']	['気ばらし、リラックスのための気分転換']	[]	0	0	[]				0	0	0	0	0	0	['タバコ', 'お酒', 'コカイン', '市販薬（咳止めなど）']	市販薬	お酒	タバコ	大麻	コカイン	0			0	[]
1/21/2021 19:47:28	1	1	24	1	1	1	大学卒業	1	0	[]	0	0	0	0	[]	0	0	1	19	5	1	週1～4日未満	0	['乾燥大麻', '大麻樹脂（ハシシ、ワックス）', '電子タバコ', 'エディブル（食品）']	['気ばらし、リラックスのための気分転換', '仕事、学業、家事などのパフォーマンス向上', '心理的苦痛（不安、あせり、抑うつ気分など）の緩和', '身体的苦痛（痛み、しびれ、めまい、不眠など）の緩和']	[]	0	0	[]				0	0	0	0	0	0	['タバコ', 'お酒', 'コカイン', '幻覚薬（LSD、MDMAなど）']	タバコ	大麻	お酒	コカイン	幻覚薬	0			0	[]
1/21/2021 19:48:53	1	1	34	1	1	1	大学卒業	1	1	['気分障害（うつ病、うつ状態、双極性障害）', '統合失調症']	24	0	0	0	[]	0	0	1	19	15	0		34	['乾燥大麻']	['仕事、学業、家事などのパフォーマンス向上', '身体的苦痛（痛み、しびれ、めまい、不眠など）の緩和']	[]	0	0	[]				0	0	0	0	0	0	['タバコ', 'お酒']	お酒	タバコ	大麻			1	2回	使用をやめた	0	[]
1/21/2021 19:49:56	1	1	24	1	1	1	大学卒業	1	0	[]	0	0	0	0	[]	0	0	1	19	5	1	月1回～週1回未満	0	['乾燥大麻', '電子タバコ']	['“ハイ”になること（高揚感、多幸感）', '気ばらし、リラックスのための気分転換', '神秘的・宗教的体験', '性感の増強']	[]	0	1	['嘔気、嘔吐']	2~5回	苦痛を伴うが自分一人で対応できた	数分から数時間	0	0	0	0	0	0	['タバコ', 'お酒', '市販薬（咳止めなど）']	タバコ	お酒	市販薬	大麻	該当なし	0			0	[]
1/21/2021 19:50:19	1	1	44	0	1	1	短大・専門学校卒業	1	0	[]	0	0	0	0	[]	0	0	1	29	15	0		34	['乾燥大麻']	['仲間意識の強化、所属感の向上']	[]	0	0	[]				0	0	0	0	0	0	['タバコ', 'お酒']	お酒	タバコ	大麻	該当なし	該当なし	0			0	[]
1/21/2021 19:50:38	1	1	19	1	1	1	中学卒業	0	0	[]	0	0	0	0	[]	0	0	1	19	0	1	週1～4日未満	0	['乾燥大麻', '電子タバコ']	['“ハイ”になること（高揚感、多幸感）', '気ばらし、リラックスのための気分転換', '仲間意識の強化、所属感の向上', '身体的苦痛（痛み、しびれ、めまい、不眠など）の緩和', '性感の増強']	[]	0	0	[]				0	0	0	0	0	0	['タバコ', 'お酒', '市販薬（咳止めなど）']	タバコ	お酒	大麻			0			0	[]
1/21/2021 19:51:35	1	1	24	1	1	1	大学卒業	1	0	[]	0	0	0	0	[]	0	0	1	19	5	1	週4日以上	0	['乾燥大麻', '大麻樹脂（ハシシ、ワックス）', 'エディブル（食品）']	['“ハイ”になること（高揚感、多幸感）', '気ばらし、リラックスのための気分転換', '仕事、学業、家事などのパフォーマンス向上', '仲間意識の強化、所属感の向上', '心理的苦痛（不安、あせり、抑うつ気分など）の緩和', '身体的苦痛（痛み、しびれ、めまい、不眠など）の緩和', '病気の治癒（がんの副作用緩和、など）']	[]	0	0	[]				0	0	0	0	0	0	['タバコ', 'お酒']	お酒	タバコ	大麻			0			0	[]
1/21/2021 19:52:00	1	1	39	1	1	1	高校卒業	1	0	[]	0	0	0	0	[]	0	0	1	19	20	1	週1～4日未満	0	['乾燥大麻', '大麻樹脂（ハシシ、ワックス）', '電子タバコ', 'エディブル（食品）']	['“ハイ”になること（高揚感、多幸感）', '気ばらし、リラックスのための気分転換', '仕事、学業、家事などのパフォーマンス向上', '仲間意識の強化、所属感の向上', '性感の増強']	[]	0	1	['不安', '嘔気、嘔吐']	11回以上	苦痛を伴うが自分一人で対応できた	数分から数時間	0	0	0	0	0	0	['タバコ', 'お酒', 'コカイン', '自然系の幻覚剤（幻覚キノコ、アヤワスカ、ペヨーテなど）', '幻覚薬（LSD、MDMAなど）']	お酒	タバコ	大麻	自然系の幻覚剤	幻覚薬	1	2回	変わらない	0	[]
1/21/2021 19:52:22	1	1	24	1	1	1	大学卒業	0	0	[]	0	0	0	0	[]	0	0	1	24	0	1	月1回未満	0	['乾燥大麻']	['“ハイ”になること（高揚感、多幸感）', '気ばらし、リラックスのための気分転換', '仕事、学業、家事などのパフォーマンス向上', '仲間意識の強化、所属感の向上']	[]	0	0	[]				0	0	0	0	0	0	['タバコ', 'お酒']	お酒	タバコ	大麻	該当なし	該当なし	0			0	[]
1/21/2021 19:53:06	1	1	24	1	1	1	大学卒業	1	0	[]	0	0	0	0	[]	0	0	1	24	0	1	月1回未満	0	['電子タバコ']	['“ハイ”になること（高揚感、多幸感）', '気ばらし、リラックスのための気分転換', '仕事、学業、家事などのパフォーマンス向上']	[]	0	0	[]				0	0	0	0	0	0	['タバコ', 'お酒']	タバコ	お酒	大麻			0			0	[]
1/21/2021 19:53:16	1	1	29	1	1	1	短大・専門学校卒業	1	1	['気分障害（うつ病、うつ状態、双極性障害）']	29	1	0	0	[]	1	0	1	24	5	1	週1～4日未満	0	['乾燥大麻', '電子タバコ', 'エディブル（食品）']	['“ハイ”になること（高揚感、多幸感）', '気ばらし、リラックスのための気分転換', '心理的苦痛（不安、あせり、抑うつ気分など）の緩和', '身体的苦痛（痛み、しびれ、めまい、不眠など）の緩和', '性感の増強']	[]	0	1	['嘔気、嘔吐']	6~10回	大した問題ではなかった	数分から数時間	0	0	0	0	0	0	['タバコ', 'お酒', 'ベンゾジアゼピン系睡眠薬', '市販薬（咳止めなど）']	お酒	タバコ	大麻			0			0	[]
1/21/2021 19:53:43	1	1	34	1	1	1	中学卒業	1	0	[]	0	0	0	0	[]	1	0	1	19	15	1	週4日以上	0	['乾燥大麻', '大麻樹脂（ハシシ、ワックス）', '電子タバコ', 'エディブル（食品）']	['“ハイ”になること（高揚感、多幸感）', '気ばらし、リラックスのための気分転換', '仕事、学業、家事などのパフォーマンス向上', '仲間意識の強化、所属感の向上', '心理的苦痛（不安、あせり、抑うつ気分など）の緩和', '身体的苦痛（痛み、しびれ、めまい、不眠など）の緩和', '病気の治癒（がんの副作用緩和、など）']	['意図したより大量、または長期間に使用してしまう', '大麻のため、他の活動が疎かになる']	1	1	['その他']	1回	大した問題ではなかった	数分から数時間	0	0	0	0	0	0	['タバコ', 'お酒', 'コカイン', '幻覚薬（LSD、MDMAなど）']	タバコ	お酒	大麻	コカイン	自然系の幻覚剤	0			0	[]
1/21/2021 19:53:55	1	1	39	1	1	1	大学卒業	1	0	[]	0	0	0	0	[]	0	0	1	24	15	1	週4日以上	0	['乾燥大麻', '電子タバコ']	['“ハイ”になること（高揚感、多幸感）', '気ばらし、リラックスのための気分転換', '仕事、学業、家事などのパフォーマンス向上', '仲間意識の強化、所属感の向上', '心理的苦痛（不安、あせり、抑うつ気分など）の緩和']	[]	0	0	[]				0	0	0	0	0	0	['タバコ', 'お酒', 'コカイン']	お酒	タバコ	大麻	コカイン		0			0	[]
1/21/2021 19:54:31	1	1	39	1	1	1	大学卒業	1	0	[]	0	0	0	0	[]	0	0	1	19	20	1	週4日以上	0	['乾燥大麻', '大麻樹脂（ハシシ、ワックス）', '電子タバコ', 'エディブル（食品）']	['“ハイ”になること（高揚感、多幸感）', '気ばらし、リラックスのための気分転換', '仕事、学業、家事などのパフォーマンス向上', '仲間意識の強化、所属感の向上', '心理的苦痛（不安、あせり、抑うつ気分など）の緩和', '身体的苦痛（痛み、しびれ、めまい、不眠など）の緩和', '病気の治癒（がんの副作用緩和、など）']	[]	0	0	[]				0	0	0	0	0	0	['タバコ', 'お酒', '自然系の幻覚剤（幻覚キノコ、アヤワスカ、ペヨーテなど）']	お酒	タバコ	大麻			0			0	[]
1/21/2021 19:54:47	1	1	34	1	1	1	大学院卒業以上	1	0	[]	0	0	0	0	[]	0	0	1	24	10	1	週4日以上	0	['乾燥大麻']	['気ばらし、リラックスのための気分転換', '仕事、学業、家事などのパフォーマンス向上', '仲間意識の強化、所属感の向上', '心理的苦痛（不安、あせり、抑うつ気分など）の緩和', '身体的苦痛（痛み、しびれ、めまい、不眠など）の緩和', '病気の治癒（がんの副作用緩和、など）']	[]	0	0	[]				0	0	0	0	0	0	['お酒']	お酒	大麻	該当なし	該当なし	該当なし	0			0	[]
1/21/2021 19:54:51	1	1	49	1	1	1	短大・専門学校卒業	1	0	[]	0	0	0	0	[]	0	0	1	24	25	0		39	['乾燥大麻', '大麻樹脂（ハシシ、ワックス）']	['“ハイ”になること（高揚感、多幸感）', '気ばらし、リラックスのための気分転換', '仕事、学業、家事などのパフォーマンス向上', '心理的苦痛（不安、あせり、抑うつ気分など）の緩和', '神秘的・宗教的体験', '性感の増強']	[]	0	0	[]				0	0	0	0	0	0	['タバコ', 'お酒', '自然系の幻覚剤（幻覚キノコ、アヤワスカ、ペヨーテなど）']	タバコ	お酒	大麻	自然系の幻覚剤		0			0	[]
1/21/2021 19:55:46	1	1	44	1	1	1	短大・専門学校卒業	1	0	[]	0	0	0	0	[]	0	0	1	24	20	1	週1～4日未満	0	['乾燥大麻']	['“ハイ”になること（高揚感、多幸感）', '気ばらし、リラックスのための気分転換', '身体的苦痛（痛み、しびれ、めまい、不眠など）の緩和']	[]	0	0	[]				0	0	0	0	0	0	['タバコ', 'お酒']	タバコ	お酒	大麻			0			0	[]
1/21/2021 19:55:46	1	1	44	1	1	1	高校卒業	1	0	[]	0	0	0	0	[]	0	0	1	19	25	1	週1～4日未満	0	['乾燥大麻', '大麻樹脂（ハシシ、ワックス）']	['“ハイ”になること（高揚感、多幸感）', '気ばらし、リラックスのための気分転換', '仕事、学業、家事などのパフォーマンス向上', '仲間意識の強化、所属感の向上', '心理的苦痛（不安、あせり、抑うつ気分など）の緩和', '身体的苦痛（痛み、しびれ、めまい、不眠など）の緩和', '性感の増強']	[]	0	1	['嘔気、嘔吐']	2~5回	大した問題ではなかった	数分から数時間	0	0	0	1	0	0	['タバコ', 'お酒', '覚せい剤', 'コカイン', '自然系の幻覚剤（幻覚キノコ、アヤワスカ、ペヨーテなど）', '幻覚薬（LSD、MDMAなど）', 'オピオイド（ヘロイン、モルヒネ、あへん、医療用麻薬）', 'ベンゾジアゼピン系睡眠薬']	お酒	タバコ	大麻	自然系の幻覚剤	幻覚薬	1	3回	変わらない	0	[]
1/21/2021 19:55:55	1	1	29	1	1	1	大学卒業	1	0	[]	0	0	0	0	[]	0	0	1	24	5	1	週4日以上	0	['乾燥大麻', '大麻樹脂（ハシシ、ワックス）', '電子タバコ', 'エディブル（食品）']	['“ハイ”になること（高揚感、多幸感）', '気ばらし、リラックスのための気分転換', '仲間意識の強化、所属感の向上', '心理的苦痛（不安、あせり、抑うつ気分など）の緩和', '身体的苦痛（痛み、しびれ、めまい、不眠など）の緩和', '神秘的・宗教的体験', '性感の増強']	[]	0	0	[]				0	0	0	0	0	0	['タバコ', 'お酒']	タバコ	お酒	大麻			0			0	[]
1/21/2021 19:55:56	1	1	34	1	1	1	高校卒業	1	0	[]	0	0	0	0	[]	0	0	1	19	15	0		29	['乾燥大麻', '大麻樹脂（ハシシ、ワックス）']	['“ハイ”になること（高揚感、多幸感）', '気ばらし、リラックスのための気分転換', '仕事、学業、家事などのパフォーマンス向上', '心理的苦痛（不安、あせり、抑うつ気分など）の緩和', '身体的苦痛（痛み、しびれ、めまい、不眠など）の緩和', '性感の増強']	[]	0	0	[]				0	0	0	0	0	0	['タバコ', 'お酒']	お酒	タバコ	大麻			1	1回	使用が減った	0	[]
1/21/2021 19:55:57	1	1	24	1	1	1	高校卒業	1	0	[]	0	0	0	0	[]	0	0	1	14	10	1	週4日以上	0	['乾燥大麻', '大麻樹脂（ハシシ、ワックス）', '電子タバコ']	['“ハイ”になること（高揚感、多幸感）', '気ばらし、リラックスのための気分転換', '仕事、学業、家事などのパフォーマンス向上', '仲間意識の強化、所属感の向上', '心理的苦痛（不安、あせり、抑うつ気分など）の緩和', '身体的苦痛（痛み、しびれ、めまい、不眠など）の緩和', '病気の治癒（がんの副作用緩和、など）', '性感の増強', 'その他']	[]	0	0	[]				0	0	0	0	0	0	['タバコ', 'お酒', 'コカイン', '幻覚薬（LSD、MDMAなど）']	お酒	タバコ	大麻	幻覚薬	コカイン	0			0	[]
1/21/2021 19:56:15	1	1	34	1	1	1	大学卒業	1	0	[]	0	0	0	0	[]	0	0	1	24	10	0		34	['乾燥大麻', '大麻樹脂（ハシシ、ワックス）', '電子タバコ', 'エディブル（食品）']	['“ハイ”になること（高揚感、多幸感）', '気ばらし、リラックスのための気分転換', '心理的苦痛（不安、あせり、抑うつ気分など）の緩和', '身体的苦痛（痛み、しびれ、めまい、不眠など）の緩和']	[]	0	0	[]				0	0	0	0	0	0	['タバコ', 'お酒']	タバコ	お酒	大麻			1	1回	使用をやめた	0	[]
1/21/2021 19:57:07	1	1	29	1	1	1	高校卒業	1	0	[]	0	0	0	0	[]	0	0	1	24	5	1	週4日以上	0	['乾燥大麻', '大麻樹脂（ハシシ、ワックス）', 'エディブル（食品）']	['“ハイ”になること（高揚感、多幸感）', '気ばらし、リラックスのための気分転換', '心理的苦痛（不安、あせり、抑うつ気分など）の緩和', '身体的苦痛（痛み、しびれ、めまい、不眠など）の緩和', '性感の増強']	[]	0	1	['不安']	2~5回	苦痛を伴うが自分一人で対応できた	数分から数時間	0	0	0	0	0	0	['タバコ', 'お酒']	お酒	タバコ	大麻			0			0	[]
1/21/2021 19:57:36	1	1	29	1	1	1	高校卒業	1	0	[]	0	0	0	1	['気分障害（うつ病、うつ状態、双極性障害）', '不安障害']	0	0	1	24	5	0		24	['乾燥大麻']	['気ばらし、リラックスのための気分転換', '心理的苦痛（不安、あせり、抑うつ気分など）の緩和']	[]	0	0	[]				0	0	0	0	0	0	['タバコ', 'お酒', '市販薬（咳止めなど）']	お酒	タバコ	大麻			0			0	[]
1/21/2021 19:57:43	1	1	39	1	1	1	高校卒業	1	1	['気分障害（うつ病、うつ状態、双極性障害）', '不安障害']	34	1	1	1	['統合失調症']	0	0	1	34	5	0		34	['乾燥大麻']	['心理的苦痛（不安、あせり、抑うつ気分など）の緩和']	[]	0	0	[]				0	0	0	0	0	0	['タバコ', 'お酒']	タバコ	お酒	大麻			1	1回	使用をやめた	0	[]
1/21/2021 19:58:30	1	1	39	1	1	1	高校卒業	1	1	['気分障害（うつ病、うつ状態、双極性障害）', '不安障害']	34	1	1	1	['統合失調症']	0	0	1	34	5	0		34	['乾燥大麻']	['心理的苦痛（不安、あせり、抑うつ気分など）の緩和']	[]	0	0	[]				0	0	0	0	0	0	['タバコ', 'お酒']	タバコ	お酒	大麻			1	1回	使用をやめた	0	[]
1/21/2021 19:58:32	1	1	29	1	1	1	大学卒業	1	0	[]	0	0	0	0	[]	1	0	1	19	10	1	週4日以上	0	['乾燥大麻']	['“ハイ”になること（高揚感、多幸感）', '気ばらし、リラックスのための気分転換', '仕事、学業、家事などのパフォーマンス向上', '仲間意識の強化、所属感の向上', '心理的苦痛（不安、あせり、抑うつ気分など）の緩和']	['意図したより大量、または長期間に使用してしまう', '極端な耐性がついてくる']	1	1	['無気力']	2~5回	大した問題ではなかった	数分から数時間	0	0	0	0	0	0	['タバコ', 'お酒']	タバコ	お酒	大麻	該当なし	該当なし	0			0	[]
1/21/2021 19:59:03	1	1	44	1	1	1	短大・専門学校卒業	1	0	[]	0	0	0	0	[]	0	0	1	24	20	0		24	['乾燥大麻', '大麻樹脂（ハシシ、ワックス）']	['気ばらし、リラックスのための気分転換']	[]	0	0	[]				0	0	0	0	0	0	['タバコ', 'お酒']	タバコ	大麻	お酒			0			0	[]
1/21/2021 19:59:24	1	1	29	1	1	1	大学卒業	1	0	[]	0	0	0	0	[]	0	0	1	19	10	1	週1～4日未満	0	['乾燥大麻']	['気ばらし、リラックスのための気分転換', '仕事、学業、家事などのパフォーマンス向上', '心理的苦痛（不安、あせり、抑うつ気分など）の緩和', '身体的苦痛（痛み、しびれ、めまい、不眠など）の緩和']	['大麻のため、他の活動が疎かになる']	0	0	[]				0	0	0	0	0	0	['タバコ', 'お酒', '覚せい剤', '幻覚薬（LSD、MDMAなど）', 'ベンゾジアゼピン系睡眠薬']	お酒	タバコ	大麻	幻覚薬	ベンゾジアゼピン系睡眠薬	0			0	[]
1/21/2021 19:59:37	1	1	39	0	1	1	大学卒業	1	0	[]	0	0	0	0	[]	0	0	1	19	20	1	週1～4日未満	0	['乾燥大麻', '大麻樹脂（ハシシ、ワックス）', '電子タバコ', 'エディブル（食品）']	['気ばらし、リラックスのための気分転換', '心理的苦痛（不安、あせり、抑うつ気分など）の緩和']	[]	0	0	[]				0	0	0	0	0	0	['タバコ', 'お酒', '自然系の幻覚剤（幻覚キノコ、アヤワスカ、ペヨーテなど）', '幻覚薬（LSD、MDMAなど）']	タバコ	お酒	大麻			0			0	[]
1/21/2021 20:00:01	1	1	24	1	1	1	高校卒業	1	0	[]	0	0	0	0	[]	0	0	1	24	0	0		24	['乾燥大麻']	['気ばらし、リラックスのための気分転換', '仕事、学業、家事などのパフォーマンス向上', '心理的苦痛（不安、あせり、抑うつ気分など）の緩和', '身体的苦痛（痛み、しびれ、めまい、不眠など）の緩和', '神秘的・宗教的体験']	[]	0	0	[]				0	0	0	0	0	0	['タバコ', 'お酒']	お酒	タバコ	大麻			0			0	[]
1/21/2021 20:00:32	1	1	24	0	1	1	中学卒業	1	1	['気分障害（うつ病、うつ状態、双極性障害）', '注意欠陥・多動症候群（ADHD）', '不安障害']	14	1	1	1	['気分障害（うつ病、うつ状態、双極性障害）', '注意欠陥・多動症候群（ADHD）']	0	0	1	19	5	1	週4日以上	0	['乾燥大麻', '大麻樹脂（ハシシ、ワックス）', '電子タバコ']	['“ハイ”になること（高揚感、多幸感）', '気ばらし、リラックスのための気分転換', '仕事、学業、家事などのパフォーマンス向上', '心理的苦痛（不安、あせり、抑うつ気分など）の緩和', '身体的苦痛（痛み、しびれ、めまい、不眠など）の緩和', '神秘的・宗教的体験', '性感の増強']	['意図したより大量、または長期間に使用してしまう']	0	1	['不安', '嘔気、嘔吐']	11回以上	苦痛を伴うが自分一人で対応できた	数分から数時間	0	0	0	0	0	0	['タバコ', 'お酒', '覚せい剤', 'コカイン', '自然系の幻覚剤（幻覚キノコ、アヤワスカ、ペヨーテなど）', '幻覚薬（LSD、MDMAなど）', 'オピオイド（ヘロイン、モルヒネ、あへん、医療用麻薬）', 'ベンゾジアゼピン系睡眠薬', '市販薬（咳止めなど）']	お酒	タバコ	覚醒剤	コカイン	大麻	0			0	[]
1/21/2021 20:00:35	1	1	44	1	1	1	高校卒業	1	0	[]	0	0	0	0	[]	0	0	1	19	25	1	週4日以上	0	['乾燥大麻', '大麻樹脂（ハシシ、ワックス）', '電子タバコ', 'エディブル（食品）']	['“ハイ”になること（高揚感、多幸感）', '気ばらし、リラックスのための気分転換', '仕事、学業、家事などのパフォーマンス向上', '仲間意識の強化、所属感の向上', '神秘的・宗教的体験']	['極端な耐性がついてくる']	0	0	[]				0	0	0	0	0	0	['タバコ', 'お酒', '覚せい剤', 'コカイン', '自然系の幻覚剤（幻覚キノコ、アヤワスカ、ペヨーテなど）', '幻覚薬（LSD、MDMAなど）', 'オピオイド（ヘロイン、モルヒネ、あへん、医療用麻薬）']	シンナー	タバコ	お酒	覚醒剤	大麻	0			0	[]
1/21/2021 20:00:41	1	1	34	1	1	1	短大・専門学校卒業	1	0	[]	0	0	0	0	[]	0	0	1	19	15	1	週4日以上	0	['乾燥大麻']	['“ハイ”になること（高揚感、多幸感）', '気ばらし、リラックスのための気分転換', '仕事、学業、家事などのパフォーマンス向上', '仲間意識の強化、所属感の向上', '心理的苦痛（不安、あせり、抑うつ気分など）の緩和', '身体的苦痛（痛み、しびれ、めまい、不眠など）の緩和', '性感の増強']	['極端な耐性がついてくる']	0	1	['不安', '嘔気、嘔吐']	2~5回	苦痛を伴うが自分一人で対応できた	数分から数時間	0	0	0	0	0	0	['タバコ', 'お酒']	お酒	タバコ	大麻			0			0	[]
1/21/2021 20:01:18	1	1	34	1	1	1	短大・専門学校卒業	1	0	[]	0	0	0	0	[]	0	0	1	19	15	1	週1～4日未満	0	['乾燥大麻']	['“ハイ”になること（高揚感、多幸感）', '気ばらし、リラックスのための気分転換', '心理的苦痛（不安、あせり、抑うつ気分など）の緩和', '身体的苦痛（痛み、しびれ、めまい、不眠など）の緩和', '性感の増強']	[]	0	0	[]				0	0	0	0	0	0	['タバコ', 'お酒', '市販薬（咳止めなど）']	お酒	タバコ	大麻			0			0	[]
1/21/2021 20:01:50	1	1	34	1	1	1	高校卒業	1	0	[]	0	0	0	0	[]	0	0	1	19	15	1	週4日以上	0	['乾燥大麻', '大麻樹脂（ハシシ、ワックス）', '電子タバコ', 'エディブル（食品）']	['“ハイ”になること（高揚感、多幸感）', '気ばらし、リラックスのための気分転換', '仕事、学業、家事などのパフォーマンス向上', '心理的苦痛（不安、あせり、抑うつ気分など）の緩和', '身体的苦痛（痛み、しびれ、めまい、不眠など）の緩和', '性感の増強']	[]	0	0	[]				0	0	0	0	0	0	['タバコ', 'お酒', 'コカイン']	お酒	タバコ	大麻			0			0	[]
1/21/2021 20:02:45	1	1	49	1	1	1	高校卒業	0	1	['気分障害（うつ病、うつ状態、双極性障害）', '不安障害', 'その他']	19	1	0	1	['統合失調症']	0	0	1	19	30	0		49	['乾燥大麻', '大麻樹脂（ハシシ、ワックス）', 'エディブル（食品）']	['“ハイ”になること（高揚感、多幸感）', '気ばらし、リラックスのための気分転換', '身体的苦痛（痛み、しびれ、めまい、不眠など）の緩和']	[]	0	0	[]				1	0	0	0	0	0	['タバコ', 'お酒', '覚せい剤', 'コカイン', '自然系の幻覚剤（幻覚キノコ、アヤワスカ、ペヨーテなど）', '幻覚薬（LSD、MDMAなど）', 'ベンゾジアゼピン系睡眠薬', '市販薬（咳止めなど）']	お酒	タバコ	大麻	覚醒剤		0			0	[]
1/21/2021 20:03:13	1	1	49	1	1	1	短大・専門学校卒業	1	0	[]	0	0	0	0	[]	0	0	1	19	30	0		44	['乾燥大麻']	['気ばらし、リラックスのための気分転換', '身体的苦痛（痛み、しびれ、めまい、不眠など）の緩和']	[]	0	0	[]				0	0	0	0	0	0	['タバコ', 'お酒', '自然系の幻覚剤（幻覚キノコ、アヤワスカ、ペヨーテなど）']	タバコ	お酒	大麻	自然系の幻覚剤		0			0	[]
1/21/2021 20:03:16	1	1	24	1	1	1	高校卒業	1	0	[]	0	0	0	0	[]	0	0	1	19	5	1	週4日以上	0	['乾燥大麻', '大麻樹脂（ハシシ、ワックス）', '電子タバコ', 'エディブル（食品）']	['“ハイ”になること（高揚感、多幸感）', '心理的苦痛（不安、あせり、抑うつ気分など）の緩和']	[]	0	1	['嘔気、嘔吐']	2~5回	他者の助けを必要とした	数分から数時間	0	0	0	0	0	0	['タバコ', 'お酒']	お酒	タバコ	大麻			0			0	[]
1/21/2021 20:03:24	1	1	49	1	1	1	短大・専門学校卒業	0	0	[]	0	0	0	0	[]	0	0	1	14	35	1	週4日以上	0	['乾燥大麻', '大麻樹脂（ハシシ、ワックス）', '電子タバコ', 'エディブル（食品）']	['“ハイ”になること（高揚感、多幸感）', '気ばらし、リラックスのための気分転換', '身体的苦痛（痛み、しびれ、めまい、不眠など）の緩和']	['意図したより大量、または長期間に使用してしまう']	0	0	[]				0	0	0	0	0	0	['タバコ', 'お酒', '覚せい剤', 'シンナー', 'コカイン', '自然系の幻覚剤（幻覚キノコ、アヤワスカ、ペヨーテなど）', '幻覚薬（LSD、MDMAなど）', 'オピオイド（ヘロイン、モルヒネ、あへん、医療用麻薬）', 'ベンゾジアゼピン系睡眠薬']	お酒	タバコ	シンナー	大麻	コカイン	1	1回	変わらない	0	[]
1/21/2021 20:03:31	1	1	44	0	1	1	短大・専門学校卒業	1	0	[]	0	0	0	0	[]	0	0	1	24	20	1	週4日以上	0	['乾燥大麻', '大麻樹脂（ハシシ、ワックス）', '電子タバコ', 'エディブル（食品）']	['“ハイ”になること（高揚感、多幸感）', '気ばらし、リラックスのための気分転換', '仕事、学業、家事などのパフォーマンス向上', '心理的苦痛（不安、あせり、抑うつ気分など）の緩和', '身体的苦痛（痛み、しびれ、めまい、不眠など）の緩和']	['意図したより大量、または長期間に使用してしまう', '大麻を入手、使用するために多くの時間を費やす']	1	1	['抑うつ気分', '嘔気、嘔吐', '無気力']	11回以上	苦痛を伴うが自分一人で対応できた	数分から数時間	1	0	0	1	1	0	['タバコ', 'お酒', '自然系の幻覚剤（幻覚キノコ、アヤワスカ、ペヨーテなど）', '幻覚薬（LSD、MDMAなど）']	タバコ	お酒	大麻	自然系の幻覚剤		1	1回	変わらない	0	[]
1/21/2021 20:03:32	1	1	49	1	1	1	高校卒業	1	0	[]	0	0	0	0	[]	0	0	1	14	35	1	月1回～週1回未満	0	['乾燥大麻', '大麻樹脂（ハシシ、ワックス）', '電子タバコ']	['“ハイ”になること（高揚感、多幸感）', '気ばらし、リラックスのための気分転換', '仕事、学業、家事などのパフォーマンス向上', '仲間意識の強化、所属感の向上', '心理的苦痛（不安、あせり、抑うつ気分など）の緩和', '身体的苦痛（痛み、しびれ、めまい、不眠など）の緩和', '神秘的・宗教的体験']	['大麻を入手、使用するために多くの時間を費やす']	0	1	['不安', '妄想']	2~5回	大した問題ではなかった	数分から数時間	0	0	0	0	0	0	['タバコ', 'お酒', '覚せい剤', '自然系の幻覚剤（幻覚キノコ、アヤワスカ、ペヨーテなど）', '幻覚薬（LSD、MDMAなど）']	お酒	タバコ	大麻	覚醒剤		0			0	[]
1/21/2021 20:03:36	1	1	29	1	1	1	中学卒業	1	0	[]	0	0	0	0	[]	0	0	1	19	10	1	月1回未満	0	['乾燥大麻', '大麻樹脂（ハシシ、ワックス）', '電子タバコ']	['“ハイ”になること（高揚感、多幸感）', '気ばらし、リラックスのための気分転換', '仕事、学業、家事などのパフォーマンス向上', '心理的苦痛（不安、あせり、抑うつ気分など）の緩和', '身体的苦痛（痛み、しびれ、めまい、不眠など）の緩和', '神秘的・宗教的体験', '性感の増強']	['大麻によって健康被害が出ているとわかっても使用を続ける']	0	1	['不安', '妄想']	2~5回	大した問題ではなかった	数分から数時間	0	0	0	0	0	0	['タバコ', 'お酒', '幻覚薬（LSD、MDMAなど）']	タバコ	お酒	大麻	幻覚薬	該当なし	0			0	[]
1/21/2021 20:06:27	1	1	49	1	1	1	短大・専門学校卒業	1	0	[]	0	0	0	0	[]	0	0	1	24	25	1	月1回未満	0	['乾燥大麻', '電子タバコ']	['“ハイ”になること（高揚感、多幸感）', '気ばらし、リラックスのための気分転換', '仲間意識の強化、所属感の向上']	[]	0	1	['その他']	2~5回	大した問題ではなかった	数分から数時間	0	0	0	0	0	0	['タバコ', 'お酒', 'コカイン', '自然系の幻覚剤（幻覚キノコ、アヤワスカ、ペヨーテなど）', '幻覚薬（LSD、MDMAなど）']	お酒	タバコ	お酒	自然系の幻覚剤	コカイン	0			0	[]
1/21/2021 20:06:29	1	1	34	1	1	1	大学卒業	1	0	[]	0	0	0	0	[]	0	0	1	24	10	1	週1～4日未満	0	['乾燥大麻']	['“ハイ”になること（高揚感、多幸感）', '気ばらし、リラックスのための気分転換', '心理的苦痛（不安、あせり、抑うつ気分など）の緩和', '身体的苦痛（痛み、しびれ、めまい、不眠など）の緩和', '神秘的・宗教的体験']	[]	0	0	[]				0	0	0	0	0	0	['タバコ', 'お酒']	お酒	タバコ	大麻			0			0	[]
1/21/2021 20:07:03	1	1	34	1	1	1	大学卒業	1	0	[]	0	0	0	0	[]	0	0	1	24	10	1	月1回～週1回未満	0	['乾燥大麻', '大麻樹脂（ハシシ、ワックス）', 'エディブル（食品）']	['“ハイ”になること（高揚感、多幸感）', '気ばらし、リラックスのための気分転換', '心理的苦痛（不安、あせり、抑うつ気分など）の緩和', '神秘的・宗教的体験', 'その他']	['意図したより大量、または長期間に使用してしまう', '大麻を入手、使用するために多くの時間を費やす', '大麻の使用が原因で仕事や生活に支障が出る', '大麻のため、他の活動が疎かになる', '極端な耐性がついてくる']	1	1	['無気力']	2~5回	大した問題ではなかった	1日から1週間	0	0	0	0	1	0	['タバコ', 'お酒', '幻覚薬（LSD、MDMAなど）']	お酒	タバコ	大麻	幻覚薬		0			0	[]
1/21/2021 20:07:05	1	1	24	0	1	1	高校卒業	1	0	[]	0	0	0	0	[]	0	0	1	19	5	1	週1～4日未満	0	['乾燥大麻']	['“ハイ”になること（高揚感、多幸感）', '気ばらし、リラックスのための気分転換', '身体的苦痛（痛み、しびれ、めまい、不眠など）の緩和', '病気の治癒（がんの副作用緩和、など）', '性感の増強']	[]	0	0	[]				0	0	0	0	0	0	['タバコ', 'お酒', '市販薬（咳止めなど）']	市販薬	タバコ	お酒	大麻		0			0	[]
1/21/2021 20:07:13	1	1	39	1	1	1	大学院卒業以上	1	0	[]	0	0	0	0	[]	0	0	1	24	15	1	月1回～週1回未満	0	['乾燥大麻']	['“ハイ”になること（高揚感、多幸感）', '気ばらし、リラックスのための気分転換', '仲間意識の強化、所属感の向上', '神秘的・宗教的体験', '性感の増強']	[]	0	1	['不安', 'その他']	1回	他者の助けを必要とした	1日から1週間	0	0	0	0	0	0	['タバコ', 'お酒', '幻覚薬（LSD、MDMAなど）']	お酒	タバコ	幻覚薬	大麻		0			0	[]
1/21/2021 20:07:26	1	1	24	1	1	1	大学卒業	1	0	[]	0	0	0	0	[]	0	0	1	24	0	0		24	['乾燥大麻']	['“ハイ”になること（高揚感、多幸感）', '気ばらし、リラックスのための気分転換', '心理的苦痛（不安、あせり、抑うつ気分など）の緩和', '身体的苦痛（痛み、しびれ、めまい、不眠など）の緩和', '性感の増強']	[]	0	0	[]				0	0	0	0	0	0	['タバコ', 'お酒']	お酒	タバコ	大麻	該当なし	該当なし	0			0	[]
1/21/2021 20:07:33	1	1	19	1	1	1	高校卒業	0	0	[]	0	0	0	0	[]	0	0	1	19	0	1	週1～4日未満	0	['乾燥大麻', '電子タバコ']	['“ハイ”になること（高揚感、多幸感）']	[]	0	1	['嘔気、嘔吐']	1回	大した問題ではなかった	数分から数時間	0	0	0	0	0	0	['タバコ']	タバコ	タバコ				0			0	[]
1/21/2021 20:07:40	1	1	44	1	1	1	短大・専門学校卒業	1	0	[]	0	0	0	0	[]	0	0	1	24	20	1	週4日以上	0	['乾燥大麻', '大麻樹脂（ハシシ、ワックス）', '電子タバコ']	['“ハイ”になること（高揚感、多幸感）', '気ばらし、リラックスのための気分転換', '仕事、学業、家事などのパフォーマンス向上', '仲間意識の強化、所属感の向上', '心理的苦痛（不安、あせり、抑うつ気分など）の緩和', '身体的苦痛（痛み、しびれ、めまい、不眠など）の緩和', '神秘的・宗教的体験']	['意図したより大量、または長期間に使用してしまう']	0	0	[]				0	0	0	0	0	0	['タバコ', 'コカイン', '幻覚薬（LSD、MDMAなど）', '市販薬（咳止めなど）']	タバコ	お酒	大麻	幻覚薬	コカイン	0			0	[]
1/21/2021 20:07:57	1	1	44	1	1	1	中学卒業	1	0	[]	0	0	0	1	['統合失調症']	0	0	1	19	25	1	週4日以上	0	['乾燥大麻']	['“ハイ”になること（高揚感、多幸感）', '気ばらし、リラックスのための気分転換', '仕事、学業、家事などのパフォーマンス向上', '心理的苦痛（不安、あせり、抑うつ気分など）の緩和', '身体的苦痛（痛み、しびれ、めまい、不眠など）の緩和']	[]	0	0	[]				0	0	0	0	0	0	['タバコ', 'お酒', 'シンナー', 'コカイン', '自然系の幻覚剤（幻覚キノコ、アヤワスカ、ペヨーテなど）', '幻覚薬（LSD、MDMAなど）']	タバコ	お酒	大麻			0			0	[]
1/21/2021 20:08:14	1	1	29	0	1	1	中学卒業	1	0	[]	0	0	0	1	['気分障害（うつ病、うつ状態、双極性障害）']	1	1	1	24	5	1	週4日以上	0	['乾燥大麻', '電子タバコ', 'エディブル（食品）']	['“ハイ”になること（高揚感、多幸感）', '気ばらし、リラックスのための気分転換', '仕事、学業、家事などのパフォーマンス向上', '仲間意識の強化、所属感の向上', '身体的苦痛（痛み、しびれ、めまい、不眠など）の緩和', '性感の増強']	[]	0	0	[]				0	0	0	0	0	0	['タバコ', 'お酒', '幻覚薬（LSD、MDMAなど）', 'ベンゾジアゼピン系睡眠薬']	お酒	タバコ	大麻	幻覚薬	ベンゾジアゼピン系睡眠薬	0			0	[]
1/21/2021 20:08:47	1	1	59	1	1	1	短大・専門学校卒業	1	1	['気分障害（うつ病、うつ状態、双極性障害）', 'その他']	44	1	0	1	['気分障害（うつ病、うつ状態、双極性障害）', 'その他']	0	0	1	19	40	0		44	['乾燥大麻']	['気ばらし、リラックスのための気分転換', '身体的苦痛（痛み、しびれ、めまい、不眠など）の緩和']	[]	0	1	['その他']	2~5回	大した問題ではなかった	数分から数時間	0	0	0	0	0	0	[]	該当なし	該当なし	該当なし	該当なし	該当なし	0			0	[]
1/21/2021 20:09:18	1	1	29	1	1	1	高校卒業	1	1	['気分障害（うつ病、うつ状態、双極性障害）', '自閉症スペクトラム', '注意欠陥・多動症候群（ADHD）']	14	1	1	0	[]	0	0	1	19	10	1	週1～4日未満	0	['乾燥大麻', '大麻樹脂（ハシシ、ワックス）', '電子タバコ', 'エディブル（食品）']	['“ハイ”になること（高揚感、多幸感）', '気ばらし、リラックスのための気分転換', '仕事、学業、家事などのパフォーマンス向上', '仲間意識の強化、所属感の向上', '心理的苦痛（不安、あせり、抑うつ気分など）の緩和', '身体的苦痛（痛み、しびれ、めまい、不眠など）の緩和', '病気の治癒（がんの副作用緩和、など）', 'その他']	[]	0	0	[]				0	0	0	0	0	0	['タバコ', 'お酒', 'シンナー', '市販薬（咳止めなど）']	シンナー	タバコ	大麻	お酒	市販薬	0			0	[]
1/21/2021 20:10:50	1	1	24	1	1	1	高校卒業	1	0	[]	0	0	0	0	[]	0	0	1	19	5	1	週1～4日未満	0	['乾燥大麻', '電子タバコ']	['“ハイ”になること（高揚感、多幸感）', '気ばらし、リラックスのための気分転換', '仕事、学業、家事などのパフォーマンス向上', '仲間意識の強化、所属感の向上', '心理的苦痛（不安、あせり、抑うつ気分など）の緩和', '身体的苦痛（痛み、しびれ、めまい、不眠など）の緩和']	[]	0	1	['不安', '嘔気、嘔吐', '無気力']	1回	大した問題ではなかった	数分から数時間	0	0	0	0	0	0	['タバコ', 'お酒', '覚せい剤', '幻覚薬（LSD、MDMAなど）', 'ベンゾジアゼピン系睡眠薬']	タバコ	お酒	大麻	お酒	幻覚薬	0			0	[]
1/21/2021 20:10:50	1	1	29	1	1	1	中学卒業	1	0	[]	0	0	0	0	[]	0	0	1	19	10	1	週4日以上	0	['乾燥大麻', '大麻樹脂（ハシシ、ワックス）', '電子タバコ', 'エディブル（食品）']	['気ばらし、リラックスのための気分転換', '心理的苦痛（不安、あせり、抑うつ気分など）の緩和', '身体的苦痛（痛み、しびれ、めまい、不眠など）の緩和']	['意図したより大量、または長期間に使用してしまう']	0	1	['嘔気、嘔吐']	2~5回	大した問題ではなかった	数分から数時間	0	0	0	0	0	0	['タバコ', 'お酒', 'コカイン', '幻覚薬（LSD、MDMAなど）']	お酒	タバコ	大麻	コカイン		0			0	[]
1/21/2021 20:11:09	1	1	29	0	1	1	短大・専門学校卒業	1	0	[]	0	0	0	0	[]	0	0	1	19	10	1	週4日以上	0	['乾燥大麻', '電子タバコ']	['仕事、学業、家事などのパフォーマンス向上', '心理的苦痛（不安、あせり、抑うつ気分など）の緩和', '身体的苦痛（痛み、しびれ、めまい、不眠など）の緩和']	[]	0	0	[]				0	0	0	0	0	0	['タバコ', 'お酒']	お酒	タバコ	大麻			0			0	[]
1/21/2021 20:11:11	1	1	24	1	1	1	高校卒業	1	0	[]	0	0	0	0	[]	0	0	1	19	5	1	週1～4日未満	0	['乾燥大麻', '大麻樹脂（ハシシ、ワックス）', '電子タバコ']	['“ハイ”になること（高揚感、多幸感）', '気ばらし、リラックスのための気分転換']	[]	0	0	[]				0	0	0	0	0	0	['タバコ', 'お酒']	タバコ	お酒	大麻			0			0	[]
1/21/2021 20:11:19	1	1	34	1	1	1	高校卒業	1	0	[]	0	0	0	0	[]	0	0	1	19	15	0		19	['乾燥大麻', '大麻樹脂（ハシシ、ワックス）', 'エディブル（食品）']	['“ハイ”になること（高揚感、多幸感）', '気ばらし、リラックスのための気分転換']	[]	0	0	[]				0	0	0	0	0	0	['タバコ', 'お酒', 'コカイン', '幻覚薬（LSD、MDMAなど）', '市販薬（咳止めなど）']	お酒	タバコ	大麻			1	1回	使用をやめた	0	[]
1/21/2021 20:11:38	1	1	39	1	1	1	短大・専門学校卒業	1	0	[]	0	0	0	0	[]	0	0	1	24	15	1	週4日以上	0	['乾燥大麻', '大麻樹脂（ハシシ、ワックス）', '電子タバコ', 'エディブル（食品）']	['気ばらし、リラックスのための気分転換', '仕事、学業、家事などのパフォーマンス向上', '心理的苦痛（不安、あせり、抑うつ気分など）の緩和', '身体的苦痛（痛み、しびれ、めまい、不眠など）の緩和']	[]	0	0	[]				0	0	0	0	0	0	['タバコ', 'お酒']	タバコ	お酒	大麻			0			0	[]
1/21/2021 20:11:44	1	1	34	1	1	1	高校卒業	0	1	['気分障害（うつ病、うつ状態、双極性障害）', '注意欠陥・多動症候群（ADHD）']	34	1	0	0	[]	0	0	1	34	0	1	週1～4日未満	0	['乾燥大麻', '電子タバコ', 'エディブル（食品）']	['“ハイ”になること（高揚感、多幸感）', '気ばらし、リラックスのための気分転換', '心理的苦痛（不安、あせり、抑うつ気分など）の緩和', '性感の増強']	['意図したより大量、または長期間に使用してしまう']	0	0	[]				0	0	0	0	0	0	['お酒', '幻覚薬（LSD、MDMAなど）', '市販薬（咳止めなど）']	お酒	市販薬	幻覚薬	大麻		0			0	[]
1/21/2021 20:12:13	1	1	49	1	1	1	大学卒業	1	1	['気分障害（うつ病、うつ状態、双極性障害）', '統合失調症']	29	1	1	1	['気分障害（うつ病、うつ状態、双極性障害）']	0	0	1	24	25	0		39	['乾燥大麻']	['“ハイ”になること（高揚感、多幸感）', '気ばらし、リラックスのための気分転換', '心理的苦痛（不安、あせり、抑うつ気分など）の緩和', '神秘的・宗教的体験', '性感の増強', 'その他']	[]	0	1	['不安', '妄想', '抑うつ気分', '嘔気、嘔吐', '無気力']	2~5回	苦痛を伴うが自分一人で対応できた	数分から数時間	0	0	0	0	0	0	['タバコ', 'お酒', '覚せい剤', 'コカイン', '自然系の幻覚剤（幻覚キノコ、アヤワスカ、ペヨーテなど）', '幻覚薬（LSD、MDMAなど）', 'ベンゾジアゼピン系睡眠薬', '市販薬（咳止めなど）']	タバコ	お酒	市販薬	ベンゾジアゼピン系睡眠薬	大麻	0			0	[]
1/21/2021 20:12:33	1	1	29	1	1	1	高校卒業	1	0	[]	0	0	0	0	[]	1	0	1	24	5	0		24	['乾燥大麻']	['“ハイ”になること（高揚感、多幸感）', '気ばらし、リラックスのための気分転換']	[]	0	0	[]				0	0	0	0	0	0	['タバコ', 'お酒']	お酒	タバコ	大麻			0			0	[]
1/21/2021 20:12:34	1	1	39	1	1	1	大学卒業	1	0	[]	0	0	0	0	[]	0	0	1	24	15	1	週1～4日未満	0	['乾燥大麻', '大麻樹脂（ハシシ、ワックス）', '電子タバコ', 'エディブル（食品）']	['“ハイ”になること（高揚感、多幸感）', '気ばらし、リラックスのための気分転換', '仲間意識の強化、所属感の向上', '神秘的・宗教的体験', '性感の増強']	['大麻を入手、使用するために多くの時間を費やす']	0	1	['不安', '妄想']	2~5回	苦痛を伴うが自分一人で対応できた	数分から数時間	0	0	0	0	0	0	['タバコ', 'お酒']	タバコ	お酒	大麻			0			0	[]
1/21/2021 20:12:42	1	1	29	1	1	1	高校卒業	1	0	[]	0	0	0	0	[]	0	0	1	24	5	1	月1回～週1回未満	0	['乾燥大麻', '電子タバコ']	['気ばらし、リラックスのための気分転換', '心理的苦痛（不安、あせり、抑うつ気分など）の緩和', '性感の増強']	[]	0	0	[]				0	0	0	0	0	0	['タバコ', 'お酒', 'コカイン', '市販薬（咳止めなど）']	お酒	タバコ	大麻	コカイン		0			0	[]
1/21/2021 20:12:43	1	1	44	1	1	1	短大・専門学校卒業	1	0	[]	0	0	0	0	[]	0	0	1	34	10	0		34	['乾燥大麻']	['気ばらし、リラックスのための気分転換']	[]	0	0	[]				0	0	0	0	0	0	['タバコ', 'お酒', '自然系の幻覚剤（幻覚キノコ、アヤワスカ、ペヨーテなど）', '市販薬（咳止めなど）']	お酒	タバコ	大麻			0			0	[]
1/21/2021 20:13:00	1	1	44	0	1	1	大学卒業	1	0	[]	0	0	0	0	[]	0	0	1	24	20	0		29	['乾燥大麻', '大麻樹脂（ハシシ、ワックス）']	['“ハイ”になること（高揚感、多幸感）', '気ばらし、リラックスのための気分転換', '神秘的・宗教的体験', '性感の増強']	['意図したより大量、または長期間に使用してしまう', '大麻の使用が原因で仕事や生活に支障が出る', '大麻のため、他の活動が疎かになる']	1	1	['不安', '抑うつ気分', '嘔気、嘔吐']	2~5回	苦痛を伴うが自分一人で対応できた	数分から数時間	0	0	0	0	0	0	['タバコ', 'お酒', '幻覚薬（LSD、MDMAなど）']	タバコ	お酒	大麻	幻覚薬		0			0	[]
1/21/2021 20:13:36	1	1	44	1	1	1	中学卒業	1	0	[]	0	0	0	1	['気分障害（うつ病、うつ状態、双極性障害）']	0	0	1	29	15	1	週1～4日未満	0	['乾燥大麻', '大麻樹脂（ハシシ、ワックス）']	['“ハイ”になること（高揚感、多幸感）', '気ばらし、リラックスのための気分転換', '仕事、学業、家事などのパフォーマンス向上', '仲間意識の強化、所属感の向上', '心理的苦痛（不安、あせり、抑うつ気分など）の緩和', '身体的苦痛（痛み、しびれ、めまい、不眠など）の緩和']	[]	0	0	[]				0	0	0	0	0	0	['タバコ', 'お酒', '市販薬（咳止めなど）']	市販薬	タバコ	お酒	大麻		0			0	[]
1/21/2021 20:13:45	1	1	49	0	1	1	短大・専門学校卒業	1	0	[]	0	0	0	0	[]	0	0	1	29	20	0		44	['乾燥大麻', '大麻樹脂（ハシシ、ワックス）']	['“ハイ”になること（高揚感、多幸感）', '気ばらし、リラックスのための気分転換']	[]	0	0	[]				0	0	0	0	0	0	['タバコ', '自然系の幻覚剤（幻覚キノコ、アヤワスカ、ペヨーテなど）', '幻覚薬（LSD、MDMAなど）']	タバコ	大麻	幻覚薬	自然系の幻覚剤		0			0	[]
1/21/2021 20:14:52	1	1	39	1	1	1	大学卒業	1	1	['その他']	34	1	0	1	['気分障害（うつ病、うつ状態、双極性障害）']	0	1	1	19	20	0		24	['乾燥大麻', '大麻樹脂（ハシシ、ワックス）']	['気ばらし、リラックスのための気分転換']	[]	0	0	[]				0	0	0	0	0	0	['タバコ', 'お酒', '自然系の幻覚剤（幻覚キノコ、アヤワスカ、ペヨーテなど）', '市販薬（咳止めなど）']	市販薬	お酒	タバコ	大麻	自然系の幻覚剤	0			0	[]
1/21/2021 20:14:53	1	1	44	1	1	1	大学卒業	1	0	[]	0	0	0	0	[]	0	0	1	29	15	0		39	['乾燥大麻', '大麻樹脂（ハシシ、ワックス）', 'エディブル（食品）']	['“ハイ”になること（高揚感、多幸感）', '心理的苦痛（不安、あせり、抑うつ気分など）の緩和', '身体的苦痛（痛み、しびれ、めまい、不眠など）の緩和']	['大麻を入手、使用するために多くの時間を費やす', '極端な耐性がついてくる']	1	0	[]				0	0	0	0	0	0	['タバコ', '市販薬（咳止めなど）']	タバコ	お酒	大麻			0			0	[]
1/21/2021 20:15:04	1	1	34	1	1	1	高校卒業	1	1	['気分障害（うつ病、うつ状態、双極性障害）', '注意欠陥・多動症候群（ADHD）']	14	1	1	1	['気分障害（うつ病、うつ状態、双極性障害）', '統合失調症', '注意欠陥・多動症候群（ADHD）', '不安障害']	0	1	1	19	15	0		29	['乾燥大麻']	['“ハイ”になること（高揚感、多幸感）', '気ばらし、リラックスのための気分転換', '心理的苦痛（不安、あせり、抑うつ気分など）の緩和', '身体的苦痛（痛み、しびれ、めまい、不眠など）の緩和']	[]	0	0	[]				0	0	0	0	0	0	['タバコ', 'お酒', 'ベンゾジアゼピン系睡眠薬']	タバコ	お酒	大麻			0			0	[]
1/21/2021 20:15:20	1	1	34	1	1	1	高校卒業	1	0	[]	0	0	0	0	[]	0	0	1	34	0	1	月1回未満	0	['乾燥大麻']	['“ハイ”になること（高揚感、多幸感）', '気ばらし、リラックスのための気分転換', '心理的苦痛（不安、あせり、抑うつ気分など）の緩和', 'その他']	[]	0	0	[]				0	0	0	0	0	0	['タバコ', 'お酒']	お酒	タバコ	大麻			0			0	[]
1/21/2021 20:15:29	1	1	34	1	1	1	高校卒業	1	0	[]	0	0	0	0	[]	0	0	1	34	0	1	月1回未満	0	['乾燥大麻']	['“ハイ”になること（高揚感、多幸感）', '気ばらし、リラックスのための気分転換', '心理的苦痛（不安、あせり、抑うつ気分など）の緩和', 'その他']	[]	0	0	[]				0	0	0	0	0	0	['タバコ', 'お酒']	お酒	タバコ	大麻			0			0	[]
1/21/2021 20:16:37	1	1	24	1	1	1	短大・専門学校卒業	1	0	[]	0	0	0	0	[]	0	0	1	24	0	1	週1～4日未満	0	['乾燥大麻', '電子タバコ']	['“ハイ”になること（高揚感、多幸感）', '気ばらし、リラックスのための気分転換', '仕事、学業、家事などのパフォーマンス向上', '仲間意識の強化、所属感の向上', '心理的苦痛（不安、あせり、抑うつ気分など）の緩和', '身体的苦痛（痛み、しびれ、めまい、不眠など）の緩和', '性感の増強']	[]	0	0	[]				0	0	0	0	0	0	['タバコ', 'お酒']	タバコ	お酒	大麻			0			0	[]
1/21/2021 20:17:29	1	1	19	1	1	1	高校卒業	1	0	[]	0	0	0	0	[]	0	0	1	19	0	1	週4日以上	0	['乾燥大麻', '大麻樹脂（ハシシ、ワックス）', '電子タバコ']	['“ハイ”になること（高揚感、多幸感）', '気ばらし、リラックスのための気分転換', '仕事、学業、家事などのパフォーマンス向上', '仲間意識の強化、所属感の向上', '心理的苦痛（不安、あせり、抑うつ気分など）の緩和', '身体的苦痛（痛み、しびれ、めまい、不眠など）の緩和', '病気の治癒（がんの副作用緩和、など）', '神秘的・宗教的体験', '性感の増強']	[]	0	1	['嘔気、嘔吐']	1回	大した問題ではなかった	数分から数時間	0	0	0	0	0	0	['タバコ', 'お酒', 'コカイン', '幻覚薬（LSD、MDMAなど）']	タバコ	お酒	大麻	幻覚薬	コカイン	0			0	[]
1/21/2021 20:17:43	1	1	39	1	1	1	中学卒業	1	0	[]	0	0	0	0	[]	0	0	1	24	15	1	週4日以上	0	['乾燥大麻', '大麻樹脂（ハシシ、ワックス）']	['“ハイ”になること（高揚感、多幸感）', '気ばらし、リラックスのための気分転換']	[]	0	0	[]				0	0	0	0	0	0	['タバコ', 'お酒', '自然系の幻覚剤（幻覚キノコ、アヤワスカ、ペヨーテなど）', '幻覚薬（LSD、MDMAなど）']	タバコ	お酒	自然系の幻覚剤	大麻	幻覚薬	0			0	[]
1/21/2021 20:17:53	1	1	34	1	1	1	短大・専門学校卒業	1	0	[]	0	0	0	0	[]	0	0	1	14	20	1	週4日以上	0	['乾燥大麻', '大麻樹脂（ハシシ、ワックス）', '電子タバコ', 'エディブル（食品）']	['“ハイ”になること（高揚感、多幸感）', '気ばらし、リラックスのための気分転換', '仕事、学業、家事などのパフォーマンス向上', '仲間意識の強化、所属感の向上']	['大麻を入手、使用するために多くの時間を費やす']	0	1	['不安']	2~5回	大した問題ではなかった	数分から数時間	0	0	0	0	0	0	['タバコ', 'お酒', '自然系の幻覚剤（幻覚キノコ、アヤワスカ、ペヨーテなど）', '幻覚薬（LSD、MDMAなど）']	お酒	タバコ	大麻	幻覚薬		1	1回	使用が減った	0	[]
1/21/2021 20:18:03	1	1	24	0	1	1	短大・専門学校卒業	1	0	[]	0	0	0	0	[]	0	0	1	24	0	1	月1回未満	0	['乾燥大麻']	['気ばらし、リラックスのための気分転換', '仕事、学業、家事などのパフォーマンス向上']	[]	0	0	[]				0	0	0	0	0	0	['タバコ', 'お酒']	タバコ	お酒	大麻			0			0	[]
1/21/2021 20:18:33	1	1	24	1	1	1	中学卒業	1	0	[]	0	0	0	0	[]	0	0	1	24	0	1	週1～4日未満	0	['乾燥大麻']	['“ハイ”になること（高揚感、多幸感）', '気ばらし、リラックスのための気分転換', '性感の増強']	[]	0	1	['嘔気、嘔吐']	2~5回	大した問題ではなかった	数分から数時間	0	0	0	0	0	0	['タバコ', 'お酒', '幻覚薬（LSD、MDMAなど）']	タバコ	お酒	大麻			0			0	[]
1/21/2021 20:19:31	1	1	19	0	1	1	高校卒業	0	1	['気分障害（うつ病、うつ状態、双極性障害）', '注意欠陥・多動症候群（ADHD）']	14	1	1	1	['統合失調症', '注意欠陥・多動症候群（ADHD）']	0	0	1	19	0	1	月1回未満	0	['乾燥大麻', '電子タバコ']	['“ハイ”になること（高揚感、多幸感）', '気ばらし、リラックスのための気分転換']	[]	0	1	['嘔気、嘔吐']	1回	苦痛を伴うが自分一人で対応できた	数時間から1日	0	0	0	0	0	0	['タバコ', 'お酒', '覚せい剤', '幻覚薬（LSD、MDMAなど）', 'ベンゾジアゼピン系睡眠薬', '市販薬（咳止めなど）']	お酒	タバコ	大麻	覚醒剤		0			0	[]
1/21/2021 20:19:33	1	1	74	1	1	1	大学卒業	1	0	[]	0	0	0	0	[]	0	0	1	19	55	1	週4日以上	0	['乾燥大麻', '大麻樹脂（ハシシ、ワックス）']	['“ハイ”になること（高揚感、多幸感）', '気ばらし、リラックスのための気分転換', '仲間意識の強化、所属感の向上', '心理的苦痛（不安、あせり、抑うつ気分など）の緩和', '身体的苦痛（痛み、しびれ、めまい、不眠など）の緩和']	[]	0	0	[]				0	0	0	0	0	0	['お酒', '自然系の幻覚剤（幻覚キノコ、アヤワスカ、ペヨーテなど）', '幻覚薬（LSD、MDMAなど）']	お酒	大麻	コカイン	自然系の幻覚剤		0			0	[]
1/21/2021 20:20:04	1	1	34	1	1	1	大学卒業	1	0	[]	0	0	0	0	[]	0	0	1	24	10	0		29	['電子タバコ']	['“ハイ”になること（高揚感、多幸感）']	[]	0	0	[]				0	0	0	0	0	0	['タバコ', 'お酒']	お酒	タバコ	大麻			0			0	[]
1/21/2021 20:20:06	1	1	39	1	1	1	高校卒業	1	0	[]	0	0	0	0	[]	0	0	1	19	20	0		29	['乾燥大麻', '大麻樹脂（ハシシ、ワックス）', 'エディブル（食品）']	['“ハイ”になること（高揚感、多幸感）', '気ばらし、リラックスのための気分転換', '仲間意識の強化、所属感の向上', '神秘的・宗教的体験', '性感の増強']	['大麻のため、他の活動が疎かになる']	0	0	[]				0	0	0	1	0	0	['タバコ', 'お酒', '覚せい剤', 'コカイン', '自然系の幻覚剤（幻覚キノコ、アヤワスカ、ペヨーテなど）', '幻覚薬（LSD、MDMAなど）', '市販薬（咳止めなど）']	お酒	タバコ	大麻	自然系の幻覚剤	幻覚薬	0			0	[]
1/21/2021 20:20:44	1	1	49	1	1	1	高校卒業	1	1	['気分障害（うつ病、うつ状態、双極性障害）']	44	1	0	0	[]	0	0	1	24	25	1	週1～4日未満	0	['乾燥大麻', '大麻樹脂（ハシシ、ワックス）']	['“ハイ”になること（高揚感、多幸感）', '気ばらし、リラックスのための気分転換']	[]	0	0	[]				0	0	0	0	0	0	['タバコ', 'お酒', '自然系の幻覚剤（幻覚キノコ、アヤワスカ、ペヨーテなど）', '幻覚薬（LSD、MDMAなど）']	お酒	タバコ	幻覚薬	自然系の幻覚剤	大麻	0			0	[]
1/21/2021 20:20:45	1	1	29	0	1	1	大学卒業	1	1	['気分障害（うつ病、うつ状態、双極性障害）']	24	1	1	0	[]	0	0	1	24	5	1	週4日以上	0	['乾燥大麻', '大麻樹脂（ハシシ、ワックス）', 'エディブル（食品）']	['“ハイ”になること（高揚感、多幸感）', '気ばらし、リラックスのための気分転換', '心理的苦痛（不安、あせり、抑うつ気分など）の緩和', '身体的苦痛（痛み、しびれ、めまい、不眠など）の緩和']	[]	0	0	[]				0	0	0	0	0	0	['タバコ', 'お酒', '市販薬（咳止めなど）']	タバコ	お酒	大麻			0			0	[]
1/21/2021 20:22:04	1	1	49	1	1	1	中学卒業	1	0	[]	0	0	0	0	[]	0	0	1	24	25	1	週1～4日未満	0	['乾燥大麻']	['“ハイ”になること（高揚感、多幸感）', '仲間意識の強化、所属感の向上', '心理的苦痛（不安、あせり、抑うつ気分など）の緩和', '身体的苦痛（痛み、しびれ、めまい、不眠など）の緩和', '神秘的・宗教的体験', '性感の増強']	[]	0	1	['不安', '嘔気、嘔吐']	11回以上	苦痛を伴うが自分一人で対応できた	数時間から1日	0	0	0	0	0	0	['タバコ', 'お酒']	タバコ	お酒	大麻			0			0	[]
1/21/2021 20:22:21	1	1	29	0	1	1	高校卒業	1	0	[]	0	0	0	0	[]	0	0	1	19	10	1	週1～4日未満	0	['乾燥大麻', '大麻樹脂（ハシシ、ワックス）', '電子タバコ', 'エディブル（食品）']	['“ハイ”になること（高揚感、多幸感）', '気ばらし、リラックスのための気分転換', '仕事、学業、家事などのパフォーマンス向上', '心理的苦痛（不安、あせり、抑うつ気分など）の緩和', '身体的苦痛（痛み、しびれ、めまい、不眠など）の緩和']	[]	0	1	['不安', '嘔気、嘔吐']	2~5回	大した問題ではなかった	数分から数時間	0	0	0	0	0	0	['タバコ', 'お酒', '幻覚薬（LSD、MDMAなど）', 'ベンゾジアゼピン系睡眠薬', '市販薬（咳止めなど）']	お酒	タバコ	大麻	市販薬	幻覚薬	0			0	[]
1/21/2021 20:22:29	1	1	24	1	1	1	中学卒業	1	0	[]	0	0	0	0	[]	1	0	1	19	5	1	月1回～週1回未満	0	['乾燥大麻', '電子タバコ']	['“ハイ”になること（高揚感、多幸感）', '気ばらし、リラックスのための気分転換', '仕事、学業、家事などのパフォーマンス向上', '身体的苦痛（痛み、しびれ、めまい、不眠など）の緩和', '神秘的・宗教的体験', '性感の増強']	[]	0	1	['不安', '嘔気、嘔吐']	2~5回	大した問題ではなかった	数分から数時間	0	0	0	0	0	0	['タバコ', 'お酒', 'コカイン', '幻覚薬（LSD、MDMAなど）']	お酒	タバコ	大麻	幻覚薬	コカイン	0			0	[]
1/21/2021 20:22:51	1	1	24	1	1	1	大学卒業	1	0	[]	0	0	0	0	[]	0	0	1	19	5	1	月1回～週1回未満	0	['乾燥大麻', '大麻樹脂（ハシシ、ワックス）', '電子タバコ']	['仕事、学業、家事などのパフォーマンス向上', '仲間意識の強化、所属感の向上', '身体的苦痛（痛み、しびれ、めまい、不眠など）の緩和']	['極端な耐性がついてくる']	0	0	[]				0	0	0	0	0	0	['タバコ', 'お酒', '幻覚薬（LSD、MDMAなど）', '市販薬（咳止めなど）']	タバコ	お酒	大麻	幻覚薬		0			0	[]
1/21/2021 20:23:03	1	1	44	0	1	1	大学卒業	1	0	[]	0	0	0	1	['気分障害（うつ病、うつ状態、双極性障害）']	0	1	1	34	10	0		34	['大麻樹脂（ハシシ、ワックス）']	['気ばらし、リラックスのための気分転換']	[]	0	0	[]				0	0	0	0	0	0	['お酒']	お酒	大麻				0			0	[]
1/21/2021 20:23:13	1	1	39	1	1	1	高校卒業	1	1	['気分障害（うつ病、うつ状態、双極性障害）']	34	1	1	1	['気分障害（うつ病、うつ状態、双極性障害）', '注意欠陥・多動症候群（ADHD）']	1	0	1	24	15	1	月1回未満	0	['乾燥大麻', '大麻樹脂（ハシシ、ワックス）', 'エディブル（食品）']	['“ハイ”になること（高揚感、多幸感）', '気ばらし、リラックスのための気分転換', '心理的苦痛（不安、あせり、抑うつ気分など）の緩和', '身体的苦痛（痛み、しびれ、めまい、不眠など）の緩和', '性感の増強']	[]	0	1	['不安', '妄想', '嘔気、嘔吐']	2~5回	苦痛を伴うが自分一人で対応できた	数分から数時間	0	0	0	0	0	0	['タバコ', 'コカイン', '幻覚薬（LSD、MDMAなど）']	お酒	タバコ	大麻			0			0	[]
1/21/2021 20:23:55	1	1	44	1	1	1	大学院卒業以上	1	0	[]	0	0	0	0	[]	0	0	1	19	25	1	月1回未満	0	['乾燥大麻', '大麻樹脂（ハシシ、ワックス）', '電子タバコ', 'エディブル（食品）']	['“ハイ”になること（高揚感、多幸感）', '気ばらし、リラックスのための気分転換', '仕事、学業、家事などのパフォーマンス向上', '仲間意識の強化、所属感の向上', '神秘的・宗教的体験', '性感の増強']	[]	0	1	['妄想', '嘔気、嘔吐']	11回以上	大した問題ではなかった	数分から数時間	0	0	0	0	0	0	['タバコ', 'お酒', '自然系の幻覚剤（幻覚キノコ、アヤワスカ、ペヨーテなど）', '幻覚薬（LSD、MDMAなど）']	お酒	タバコ	大麻	自然系の幻覚剤	幻覚薬	0			0	[]
1/21/2021 20:23:58	1	1	24	1	1	1	高校卒業	1	0	[]	0	0	0	0	[]	1	0	1	19	5	1	週4日以上	0	['乾燥大麻', '大麻樹脂（ハシシ、ワックス）', '電子タバコ', 'エディブル（食品）']	['“ハイ”になること（高揚感、多幸感）', '気ばらし、リラックスのための気分転換', '仕事、学業、家事などのパフォーマンス向上', '性感の増強']	['意図したより大量、または長期間に使用してしまう', '極端な耐性がついてくる']	1	0	[]				0	0	0	0	0	0	['タバコ', 'お酒', '覚せい剤', 'コカイン', '幻覚薬（LSD、MDMAなど）', 'ベンゾジアゼピン系睡眠薬', '市販薬（咳止めなど）']	タバコ	お酒	市販薬	大麻	幻覚薬	0			0	[]
1/21/2021 20:24:27	1	1	44	1	1	1	大学卒業	1	0	[]	0	0	0	0	[]	0	0	1	19	25	1	月1回～週1回未満	0	['乾燥大麻', '大麻樹脂（ハシシ、ワックス）', '電子タバコ']	['“ハイ”になること（高揚感、多幸感）', '気ばらし、リラックスのための気分転換', '仕事、学業、家事などのパフォーマンス向上', '仲間意識の強化、所属感の向上', '心理的苦痛（不安、あせり、抑うつ気分など）の緩和', '身体的苦痛（痛み、しびれ、めまい、不眠など）の緩和', '病気の治癒（がんの副作用緩和、など）', '性感の増強']	['極端な耐性がついてくる']	0	1	['不安']	2~5回	大した問題ではなかった	数時間から1日	0	0	0	0	0	0	['タバコ', 'お酒', 'シンナー']	お酒	タバコ	シンナー	該当なし	該当なし	0			0	[]
1/21/2021 20:24:57	1	1	44	0	1	1	中学卒業	1	0	[]	0	0	0	0	[]	1	1	1	24	20	1	週4日以上	0	['乾燥大麻']	['気ばらし、リラックスのための気分転換', '仕事、学業、家事などのパフォーマンス向上', '心理的苦痛（不安、あせり、抑うつ気分など）の緩和', '身体的苦痛（痛み、しびれ、めまい、不眠など）の緩和']	[]	0	1	['その他']	1回	大した問題ではなかった	数分から数時間	0	0	0	0	0	0	['タバコ', 'お酒', '幻覚薬（LSD、MDMAなど）']	タバコ	お酒	大麻	幻覚薬		0			0	[]
1/21/2021 20:25:00	1	1	34	1	1	1	高校卒業	1	0	[]	0	0	0	0	[]	0	0	1	29	5	0		34	['乾燥大麻']	['“ハイ”になること（高揚感、多幸感）', '気ばらし、リラックスのための気分転換']	[]	0	1	['不安']	1回	大した問題ではなかった	数分から数時間	0	0	0	0	0	0	['タバコ', 'お酒']	お酒	タバコ	大麻			0			0	[]
1/21/2021 20:25:04	1	1	44	1	1	1	高校卒業	1	0	[]	0	0	0	0	[]	0	0	1	19	25	1	週4日以上	0	['乾燥大麻']	['“ハイ”になること（高揚感、多幸感）', '気ばらし、リラックスのための気分転換']	[]	0	0	[]				0	0	0	0	0	0	['タバコ', 'お酒', '覚せい剤', '自然系の幻覚剤（幻覚キノコ、アヤワスカ、ペヨーテなど）', '幻覚薬（LSD、MDMAなど）']	タバコ	お酒	大麻	覚醒剤	自然系の幻覚剤	0			0	[]
1/21/2021 20:25:18	1	1	39	1	1	1	高校卒業	1	0	[]	0	0	0	0	[]	0	0	1	24	15	0		34	['乾燥大麻']	['気ばらし、リラックスのための気分転換', '神秘的・宗教的体験']	[]	0	0	[]				0	0	0	0	0	0	['タバコ', 'お酒', '自然系の幻覚剤（幻覚キノコ、アヤワスカ、ペヨーテなど）', '市販薬（咳止めなど）']	タバコ	お酒	大麻	自然系の幻覚剤	市販薬	0			0	[]
1/21/2021 20:26:03	1	1	29	1	1	1	中学卒業	1	0	[]	0	0	0	0	[]	0	1	1	24	5	0		24	['乾燥大麻', '大麻樹脂（ハシシ、ワックス）']	['“ハイ”になること（高揚感、多幸感）', '仕事、学業、家事などのパフォーマンス向上', '仲間意識の強化、所属感の向上', '心理的苦痛（不安、あせり、抑うつ気分など）の緩和', '病気の治癒（がんの副作用緩和、など）']	['意図したより大量、または長期間に使用してしまう']	0	1	['嘔気、嘔吐']	2~5回	大した問題ではなかった	数分から数時間	0	0	0	0	0	0	['タバコ', 'お酒', 'ベンゾジアゼピン系睡眠薬', '市販薬（咳止めなど）']	タバコ	お酒	市販薬	ベンゾジアゼピン系睡眠薬	該当なし	0			0	[]
1/21/2021 20:26:34	1	1	39	1	1	1	大学卒業	1	0	[]	0	0	0	0	[]	0	0	1	19	20	1	週1～4日未満	0	['乾燥大麻', '大麻樹脂（ハシシ、ワックス）', '電子タバコ', 'エディブル（食品）']	['“ハイ”になること（高揚感、多幸感）', '気ばらし、リラックスのための気分転換', '仕事、学業、家事などのパフォーマンス向上', '仲間意識の強化、所属感の向上', '心理的苦痛（不安、あせり、抑うつ気分など）の緩和', '身体的苦痛（痛み、しびれ、めまい、不眠など）の緩和', '病気の治癒（がんの副作用緩和、など）', '神秘的・宗教的体験']	[]	0	1	['嘔気、嘔吐']	1回	苦痛を伴うが自分一人で対応できた	数分から数時間	0	0	0	0	0	0	['タバコ', 'お酒', '自然系の幻覚剤（幻覚キノコ、アヤワスカ、ペヨーテなど）', '幻覚薬（LSD、MDMAなど）']	タバコ	お酒	大麻	自然系の幻覚剤	幻覚薬	0			0	[]
1/21/2021 20:27:21	1	1	29	1	1	1	中学卒業	1	1	['気分障害（うつ病、うつ状態、双極性障害）']	24	0	0	0	[]	0	0	1	19	10	1	月1回～週1回未満	0	['乾燥大麻']	['“ハイ”になること（高揚感、多幸感）', '気ばらし、リラックスのための気分転換', '仕事、学業、家事などのパフォーマンス向上', '仲間意識の強化、所属感の向上', '心理的苦痛（不安、あせり、抑うつ気分など）の緩和', '神秘的・宗教的体験']	[]	0	0	[]				0	0	0	0	0	0	['タバコ']	タバコ	大麻				0			0	[]
1/21/2021 20:27:27	1	1	24	1	1	1	高校卒業	0	0	[]	0	0	0	0	[]	0	0	1	19	5	1	週1～4日未満	0	['乾燥大麻', '大麻樹脂（ハシシ、ワックス）', '電子タバコ']	['“ハイ”になること（高揚感、多幸感）', '仕事、学業、家事などのパフォーマンス向上', '仲間意識の強化、所属感の向上', '心理的苦痛（不安、あせり、抑うつ気分など）の緩和', '身体的苦痛（痛み、しびれ、めまい、不眠など）の緩和', '性感の増強']	['意図したより大量、または長期間に使用してしまう', '物理的に危険な状況でも大麻を継続的に使用する（例：自動車の運転など）', '大麻によって健康被害が出ているとわかっても使用を続ける', '極端な耐性がついてくる']	1	0	[]				0	0	0	0	0	0	['タバコ', 'お酒', '幻覚薬（LSD、MDMAなど）']	タバコ	お酒	大麻			0			0	[]
1/21/2021 20:27:51	1	1	24	1	1	1	高校卒業	1	0	[]	0	0	0	0	[]	0	0	1	19	5	1	月1回未満	0	['乾燥大麻']	['“ハイ”になること（高揚感、多幸感）', '気ばらし、リラックスのための気分転換', '身体的苦痛（痛み、しびれ、めまい、不眠など）の緩和']	[]	0	1	['不安', '妄想', '嘔気、嘔吐']	1回	大した問題ではなかった	数分から数時間	0	0	0	0	1	0	['タバコ', 'お酒', 'ベンゾジアゼピン系睡眠薬']	お酒	タバコ	大麻	ベンゾジアゼピン系睡眠薬	該当なし	0			0	[]
1/21/2021 20:28:31	1	1	29	1	1	1	大学卒業	1	1	['注意欠陥・多動症候群（ADHD）']	14	0	0	0	[]	0	0	1	19	10	1	週4日以上	0	['乾燥大麻', '大麻樹脂（ハシシ、ワックス）', '電子タバコ', 'エディブル（食品）']	['“ハイ”になること（高揚感、多幸感）', '気ばらし、リラックスのための気分転換', '仕事、学業、家事などのパフォーマンス向上', '仲間意識の強化、所属感の向上', '心理的苦痛（不安、あせり、抑うつ気分など）の緩和', '身体的苦痛（痛み、しびれ、めまい、不眠など）の緩和', '病気の治癒（がんの副作用緩和、など）', '神秘的・宗教的体験']	['大麻を入手、使用するために多くの時間を費やす']	0	1	['不安']	2~5回	大した問題ではなかった	数時間から1日	0	0	0	0	0	0	['タバコ', 'お酒', 'コカイン', '自然系の幻覚剤（幻覚キノコ、アヤワスカ、ペヨーテなど）', '幻覚薬（LSD、MDMAなど）', '市販薬（咳止めなど）']	市販薬	お酒	タバコ	大麻	自然系の幻覚剤	0			0	[]
1/21/2021 20:29:59	1	1	39	1	1	1	高校卒業	1	0	[]	0	0	0	0	[]	0	0	1	19	20	1	月1回未満	0	['乾燥大麻', '大麻樹脂（ハシシ、ワックス）', '電子タバコ', 'エディブル（食品）']	['“ハイ”になること（高揚感、多幸感）', '気ばらし、リラックスのための気分転換', '仕事、学業、家事などのパフォーマンス向上', '身体的苦痛（痛み、しびれ、めまい、不眠など）の緩和', '神秘的・宗教的体験', '性感の増強']	[]	0	1	['嘔気、嘔吐']	2~5回	苦痛を伴うが自分一人で対応できた	数分から数時間	0	0	0	0	0	0	['タバコ', 'お酒', '自然系の幻覚剤（幻覚キノコ、アヤワスカ、ペヨーテなど）', '幻覚薬（LSD、MDMAなど）']	タバコ	お酒	大麻	幻覚薬	自然系の幻覚剤	0			0	[]
1/21/2021 20:30:00	1	1	19	1	1	1	高校卒業	1	0	[]	0	0	0	0	[]	0	0	1	19	0	1	月1回～週1回未満	0	['乾燥大麻', '電子タバコ']	['“ハイ”になること（高揚感、多幸感）', '仕事、学業、家事などのパフォーマンス向上', '仲間意識の強化、所属感の向上', '心理的苦痛（不安、あせり、抑うつ気分など）の緩和', '身体的苦痛（痛み、しびれ、めまい、不眠など）の緩和']	[]	0	0	[]				0	0	0	0	0	0	[]	大麻					0			0	[]
1/21/2021 20:30:04	1	1	24	1	1	1	短大・専門学校卒業	1	0	[]	0	0	0	0	[]	0	0	1	19	5	1	週4日以上	0	['乾燥大麻', '大麻樹脂（ハシシ、ワックス）', '電子タバコ', 'エディブル（食品）']	['“ハイ”になること（高揚感、多幸感）', '気ばらし、リラックスのための気分転換', '仕事、学業、家事などのパフォーマンス向上', '仲間意識の強化、所属感の向上']	[]	0	1	['不安', '嘔気、嘔吐']	1回	大した問題ではなかった	数分から数時間	0	0	0	0	0	0	['タバコ', 'お酒', '幻覚薬（LSD、MDMAなど）', 'ベンゾジアゼピン系睡眠薬', '市販薬（咳止めなど）']	お酒	タバコ	幻覚薬	市販薬	ベンゾジアゼピン系睡眠薬	0			0	[]
1/21/2021 20:30:12	1	1	44	0	1	1	短大・専門学校卒業	1	0	[]	0	0	0	0	[]	0	0	1	34	10	0		44	['乾燥大麻', 'エディブル（食品）']	['気ばらし、リラックスのための気分転換', '身体的苦痛（痛み、しびれ、めまい、不眠など）の緩和', '神秘的・宗教的体験']	[]	0	0	[]				0	0	0	0	0	0	['タバコ', 'お酒']	お酒	タバコ	大麻			0			0	[]
1/21/2021 20:32:57	1	1	44	1	1	1	短大・専門学校卒業	1	0	[]	0	0	0	0	[]	0	0	1	34	10	0		39	['乾燥大麻', '大麻樹脂（ハシシ、ワックス）']	['“ハイ”になること（高揚感、多幸感）', '気ばらし、リラックスのための気分転換']	[]	0	0	[]				0	0	0	0	0	0	['タバコ', 'お酒', '覚せい剤', 'コカイン', '幻覚薬（LSD、MDMAなど）']	お酒	タバコ	大麻	覚醒剤	幻覚薬	0			0	[]
1/21/2021 20:33:38	1	1	54	1	1	1	高校卒業	1	0	[]	0	0	0	0	[]	0	0	1	29	25	0		39	['乾燥大麻', '大麻樹脂（ハシシ、ワックス）']	['気ばらし、リラックスのための気分転換']	[]	0	0	[]				0	0	0	0	0	0	['タバコ', 'お酒']	タバコ	お酒	大麻			0			0	[]
1/21/2021 20:34:10	1	1	34	1	1	1	短大・専門学校卒業	1	0	[]	0	0	0	0	[]	0	0	1	19	15	1	週1～4日未満	0	['乾燥大麻', '大麻樹脂（ハシシ、ワックス）', '電子タバコ', 'エディブル（食品）']	['仕事、学業、家事などのパフォーマンス向上', '心理的苦痛（不安、あせり、抑うつ気分など）の緩和', '身体的苦痛（痛み、しびれ、めまい、不眠など）の緩和']	[]	0	0	[]				0	0	0	0	0	0	['タバコ', 'お酒']	お酒	タバコ	大麻			0			0	[]
1/21/2021 20:34:52	1	1	34	1	1	1	高校卒業	1	1	['気分障害（うつ病、うつ状態、双極性障害）', '不安障害']	19	1	1	1	['気分障害（うつ病、うつ状態、双極性障害）']	1	0	1	29	5	1	月1回未満	0	['乾燥大麻']	['“ハイ”になること（高揚感、多幸感）', '気ばらし、リラックスのための気分転換', '心理的苦痛（不安、あせり、抑うつ気分など）の緩和', '身体的苦痛（痛み、しびれ、めまい、不眠など）の緩和']	[]	0	0	[]				0	0	0	0	0	0	['タバコ', 'お酒', '幻覚薬（LSD、MDMAなど）', 'ベンゾジアゼピン系睡眠薬', '市販薬（咳止めなど）']	お酒	ベンゾジアゼピン系睡眠薬	タバコ		大麻	0			0	[]
1/21/2021 20:35:11	1	1	34	1	1	1	大学卒業	1	0	[]	0	0	0	0	[]	0	0	1	19	15	1	週4日以上	0	['乾燥大麻', '大麻樹脂（ハシシ、ワックス）', '電子タバコ', 'エディブル（食品）']	['“ハイ”になること（高揚感、多幸感）', '気ばらし、リラックスのための気分転換', '仕事、学業、家事などのパフォーマンス向上', '仲間意識の強化、所属感の向上', '性感の増強']	[]	0	0	[]				0	0	0	0	0	0	['タバコ', 'お酒']	お酒	タバコ	大麻	該当なし	該当なし	0			0	[]
1/21/2021 20:36:44	1	1	39	1	1	1	大学卒業	0	0	[]	0	0	0	0	[]	0	0	1	24	15	1	月1回未満	0	['乾燥大麻', '大麻樹脂（ハシシ、ワックス）', '電子タバコ', 'エディブル（食品）']	['“ハイ”になること（高揚感、多幸感）', '気ばらし、リラックスのための気分転換', '身体的苦痛（痛み、しびれ、めまい、不眠など）の緩和', '病気の治癒（がんの副作用緩和、など）']	['大麻を入手、使用するために多くの時間を費やす', '大麻への強い渇望がある', '大麻のため、他の活動が疎かになる', '物理的に危険な状況でも大麻を継続的に使用する（例：自動車の運転など）', '大麻によって健康被害が出ているとわかっても使用を続ける', '極端な耐性がついてくる']	1	1	['不安', '妄想', '抑うつ気分', '嘔気、嘔吐', '無気力']	11回以上	苦痛を伴うが自分一人で対応できた	数分から数時間	0	0	0	0	1	0	['タバコ', 'お酒', '自然系の幻覚剤（幻覚キノコ、アヤワスカ、ペヨーテなど）', '幻覚薬（LSD、MDMAなど）', 'オピオイド（ヘロイン、モルヒネ、あへん、医療用麻薬）']	タバコ	お酒	大麻			0			0	[]
1/21/2021 20:36:48	1	1	29	1	1	1	高校卒業	1	0	[]	0	0	0	0	[]	0	0	1	14	15	1	月1回～週1回未満	0	['乾燥大麻', '大麻樹脂（ハシシ、ワックス）', '電子タバコ', 'エディブル（食品）']	['“ハイ”になること（高揚感、多幸感）', '気ばらし、リラックスのための気分転換', '仕事、学業、家事などのパフォーマンス向上', '心理的苦痛（不安、あせり、抑うつ気分など）の緩和', '身体的苦痛（痛み、しびれ、めまい、不眠など）の緩和', '神秘的・宗教的体験', '性感の増強']	['意図したより大量、または長期間に使用してしまう']	0	0	[]				0	0	0	0	0	0	['タバコ', 'お酒', '覚せい剤', 'コカイン', '自然系の幻覚剤（幻覚キノコ、アヤワスカ、ペヨーテなど）', '幻覚薬（LSD、MDMAなど）', 'オピオイド（ヘロイン、モルヒネ、あへん、医療用麻薬）', 'ベンゾジアゼピン系睡眠薬', '市販薬（咳止めなど）']						0			0	[]
1/21/2021 20:37:06	1	1	39	1	1	1	高校卒業	1	0	[]	0	0	0	0	[]	1	0	1	19	20	1	月1回未満	0	['乾燥大麻', '大麻樹脂（ハシシ、ワックス）']	['気ばらし、リラックスのための気分転換', '仕事、学業、家事などのパフォーマンス向上', '心理的苦痛（不安、あせり、抑うつ気分など）の緩和']	[]	0	0	[]				0	0	0	0	0	0	['タバコ', 'お酒', 'コカイン', '幻覚薬（LSD、MDMAなど）']	お酒	タバコ	大麻	幻覚薬	自然系の幻覚剤	0			0	[]
1/21/2021 20:37:10	1	1	34	1	1	1	高校卒業	1	0	[]	0	0	0	0	[]	0	0	1	19	15	1	月1回未満	0	['乾燥大麻', '大麻樹脂（ハシシ、ワックス）', '電子タバコ']	['“ハイ”になること（高揚感、多幸感）', '気ばらし、リラックスのための気分転換']	[]	0	0	[]				0	0	0	0	0	0	['タバコ', 'お酒', '覚せい剤', 'シンナー', 'コカイン', '幻覚薬（LSD、MDMAなど）']	お酒	タバコ	大麻	自然系の幻覚剤	コカイン	0			0	[]
1/21/2021 20:37:35	1	1	44	1	1	1	大学卒業	1	0	[]	0	0	0	0	[]	0	0	1	24	20	1	月1回未満	0	['乾燥大麻', '大麻樹脂（ハシシ、ワックス）', '電子タバコ']	['“ハイ”になること（高揚感、多幸感）', '気ばらし、リラックスのための気分転換', '身体的苦痛（痛み、しびれ、めまい、不眠など）の緩和']	[]	0	0	[]				0	0	0	0	0	0	['タバコ', 'お酒']	タバコ	お酒	大麻			0			0	[]
1/21/2021 20:38:19	1	1	39	1	1	1	高校卒業	1	0	[]	0	0	0	0	[]	0	0	1	19	20	1	週1～4日未満	0	['乾燥大麻', '大麻樹脂（ハシシ、ワックス）']	['“ハイ”になること（高揚感、多幸感）', '気ばらし、リラックスのための気分転換', '心理的苦痛（不安、あせり、抑うつ気分など）の緩和', '身体的苦痛（痛み、しびれ、めまい、不眠など）の緩和', '性感の増強']	[]	0	0	[]				0	0	0	0	0	0	['タバコ', 'お酒', '覚せい剤', 'シンナー', 'コカイン', '幻覚薬（LSD、MDMAなど）', 'ベンゾジアゼピン系睡眠薬']	タバコ	タバコ	覚醒剤	大麻		1	1回	変わらない	0	[]
1/21/2021 20:38:20	1	1	34	0	1	1	高校卒業	1	1	['気分障害（うつ病、うつ状態、双極性障害）']	19	1	0	0	[]	0	0	1	24	10	1	月1回～週1回未満	0	['乾燥大麻', '大麻樹脂（ハシシ、ワックス）', '電子タバコ', 'エディブル（食品）']	['気ばらし、リラックスのための気分転換', '心理的苦痛（不安、あせり、抑うつ気分など）の緩和', '身体的苦痛（痛み、しびれ、めまい、不眠など）の緩和']	[]	0	0	[]				0	0	0	0	0	0	['タバコ', 'お酒']	お酒	タバコ	大麻	該当なし	該当なし	0			0	[]
1/21/2021 20:38:25	1	1	34	0	1	1	短大・専門学校卒業	1	1	['気分障害（うつ病、うつ状態、双極性障害）', 'パーソナリティ障害']	29	1	1	1	['気分障害（うつ病、うつ状態、双極性障害）']	1	0	1	34	0	1	週1～4日未満	0	['電子タバコ']	['気ばらし、リラックスのための気分転換', '仕事、学業、家事などのパフォーマンス向上', '心理的苦痛（不安、あせり、抑うつ気分など）の緩和']	[]	0	0	[]				0	0	0	0	0	0	['タバコ', 'お酒', '市販薬（咳止めなど）']	タバコ	お酒	市販薬	大麻		0			0	[]
1/21/2021 20:38:26	1	1	34	0	1	1	高校卒業	1	0	[]	0	0	0	0	[]	0	0	1	29	5	0		34	['乾燥大麻']	['気ばらし、リラックスのための気分転換']	[]	0	0	[]				0	0	0	0	0	0	[]	該当なし	該当なし	該当なし	該当なし	該当なし	0			0	[]
1/21/2021 20:38:32	1	1	39	1	1	1	大学卒業	1	0	[]	0	0	0	0	[]	1	0	1	29	10	1	月1回未満	0	['乾燥大麻']	['“ハイ”になること（高揚感、多幸感）', '気ばらし、リラックスのための気分転換', '心理的苦痛（不安、あせり、抑うつ気分など）の緩和', '身体的苦痛（痛み、しびれ、めまい、不眠など）の緩和']	[]	0	0	[]				0	0	0	0	0	0	['タバコ', 'お酒']	タバコ		大麻	該当なし	該当なし	0			0	[]
1/21/2021 20:38:41	1	1	29	1	1	1	大学卒業	1	1	['注意欠陥・多動症候群（ADHD）']	14	0	0	0	[]	0	0	1	19	10	1	週4日以上	0	['乾燥大麻', '大麻樹脂（ハシシ、ワックス）', '電子タバコ', 'エディブル（食品）']	['“ハイ”になること（高揚感、多幸感）', '気ばらし、リラックスのための気分転換', '仕事、学業、家事などのパフォーマンス向上', '仲間意識の強化、所属感の向上', '心理的苦痛（不安、あせり、抑うつ気分など）の緩和', '身体的苦痛（痛み、しびれ、めまい、不眠など）の緩和', '病気の治癒（がんの副作用緩和、など）', '神秘的・宗教的体験']	['大麻を入手、使用するために多くの時間を費やす']	0	1	['不安']	2~5回	大した問題ではなかった	数時間から1日	0	0	0	0	0	0	['タバコ', 'お酒', 'コカイン', '自然系の幻覚剤（幻覚キノコ、アヤワスカ、ペヨーテなど）', '幻覚薬（LSD、MDMAなど）', '市販薬（咳止めなど）']	市販薬	お酒	タバコ	大麻	自然系の幻覚剤	0			0	[]
1/21/2021 20:38:45	1	1	24	0	1	1	短大・専門学校卒業	1	0	[]	0	0	0	1	['気分障害（うつ病、うつ状態、双極性障害）', '注意欠陥・多動症候群（ADHD）']	1	0	1	19	5	0		24	['乾燥大麻']	['気ばらし、リラックスのための気分転換']	[]	0	0	[]				0	0	0	0	0	0	['タバコ', 'お酒', '市販薬（咳止めなど）']	市販薬	タバコ	お酒	大麻		0			0	[]
1/21/2021 20:38:53	1	1	39	1	1	1	大学卒業	1	0	[]	0	0	0	0	[]	0	0	1	24	15	1	週4日以上	0	['乾燥大麻', '大麻樹脂（ハシシ、ワックス）', '電子タバコ', 'エディブル（食品）']	['“ハイ”になること（高揚感、多幸感）', '気ばらし、リラックスのための気分転換', '心理的苦痛（不安、あせり、抑うつ気分など）の緩和', '性感の増強']	[]	0	1	['不安']	2~5回	大した問題ではなかった	数分から数時間	0	0	0	0	0	0	['タバコ', 'お酒', '幻覚薬（LSD、MDMAなど）']	お酒	タバコ	幻覚薬			0			0	[]
1/21/2021 20:38:56	1	1	39	1	1	1	短大・専門学校卒業	1	0	[]	0	0	0	0	[]	0	0	1	24	15	1	週4日以上	0	['乾燥大麻']	['“ハイ”になること（高揚感、多幸感）', '気ばらし、リラックスのための気分転換', '心理的苦痛（不安、あせり、抑うつ気分など）の緩和', '身体的苦痛（痛み、しびれ、めまい、不眠など）の緩和', '病気の治癒（がんの副作用緩和、など）', 'その他']	[]	0	0	[]				0	0	0	0	0	0	['タバコ', 'お酒']	お酒	タバコ	大麻			0			0	[]
1/21/2021 20:39:47	1	1	34	1	1	1	高校卒業	1	0	[]	0	0	0	0	[]	0	0	1	19	15	1	週4日以上	0	['乾燥大麻']	['“ハイ”になること（高揚感、多幸感）', '気ばらし、リラックスのための気分転換', '心理的苦痛（不安、あせり、抑うつ気分など）の緩和']	['使用をやめようとするけれど上手くいかない']	0	0	[]				0	0	0	0	0	0	['タバコ', 'お酒']	タバコ	お酒	大麻			0			0	[]
1/21/2021 20:40:33	1	1	44	1	1	1	大学卒業	1	0	[]	0	0	0	0	[]	0	0	1	24	20	1	週1～4日未満	0	['乾燥大麻', '大麻樹脂（ハシシ、ワックス）', '電子タバコ', 'エディブル（食品）']	['“ハイ”になること（高揚感、多幸感）', '気ばらし、リラックスのための気分転換', '仕事、学業、家事などのパフォーマンス向上', '心理的苦痛（不安、あせり、抑うつ気分など）の緩和', '身体的苦痛（痛み、しびれ、めまい、不眠など）の緩和', '神秘的・宗教的体験', '性感の増強']	['大麻を入手、使用するために多くの時間を費やす']	0	0	[]				0	0	0	0	0	0	['タバコ', 'お酒', 'コカイン', '自然系の幻覚剤（幻覚キノコ、アヤワスカ、ペヨーテなど）', '幻覚薬（LSD、MDMAなど）']	タバコ	お酒	大麻			0			0	[]
1/21/2021 20:40:58	1	1	44	1	1	1	大学卒業	1	0	[]	0	0	0	0	[]	0	0	1	24	20	0		39	['乾燥大麻']	['“ハイ”になること（高揚感、多幸感）', '気ばらし、リラックスのための気分転換', '心理的苦痛（不安、あせり、抑うつ気分など）の緩和', '身体的苦痛（痛み、しびれ、めまい、不眠など）の緩和', '性感の増強']	[]	0	0	[]				0	0	0	0	1	0	['タバコ', 'お酒', '自然系の幻覚剤（幻覚キノコ、アヤワスカ、ペヨーテなど）']	お酒	タバコ	大麻			0			0	[]
1/21/2021 20:41:15	1	1	29	1	1	1	高校卒業	1	0	[]	0	0	0	0	[]	0	0	1	24	5	1	週4日以上	0	['乾燥大麻', '大麻樹脂（ハシシ、ワックス）', '電子タバコ']	['“ハイ”になること（高揚感、多幸感）', '気ばらし、リラックスのための気分転換', '仕事、学業、家事などのパフォーマンス向上', '心理的苦痛（不安、あせり、抑うつ気分など）の緩和', '身体的苦痛（痛み、しびれ、めまい、不眠など）の緩和']	[]	0	1	['無気力']	11回以上	大した問題ではなかった	数分から数時間	0	0	0	0	0	0	['タバコ', 'お酒']	タバコ	お酒	大麻	該当なし	該当なし	0			0	[]
1/21/2021 20:41:38	1	1	29	1	1	1	高校卒業	1	0	[]	0	0	0	0	[]	1	1	1	19	10	1	週4日以上	0	['乾燥大麻', '電子タバコ']	['“ハイ”になること（高揚感、多幸感）', '気ばらし、リラックスのための気分転換', '仕事、学業、家事などのパフォーマンス向上', '仲間意識の強化、所属感の向上', '心理的苦痛（不安、あせり、抑うつ気分など）の緩和', '身体的苦痛（痛み、しびれ、めまい、不眠など）の緩和', '神秘的・宗教的体験', '性感の増強']	['意図したより大量、または長期間に使用してしまう', '大麻によって健康被害が出ているとわかっても使用を続ける', '極端な耐性がついてくる']	1	1	['無気力']	2~5回	大した問題ではなかった	数分から数時間	0	0	0	0	0	0	['タバコ', 'お酒', '幻覚薬（LSD、MDMAなど）', 'ベンゾジアゼピン系睡眠薬', '市販薬（咳止めなど）']	お酒	タバコ	大麻			0			0	[]
1/21/2021 20:42:47	1	1	29	1	1	1	大学卒業	0	1	['気分障害（うつ病、うつ状態、双極性障害）', '自閉症スペクトラム', '不安障害']	19	1	1	0	[]	0	0	1	19	10	1	週4日以上	0	['乾燥大麻', '電子タバコ']	['“ハイ”になること（高揚感、多幸感）', '気ばらし、リラックスのための気分転換', '仕事、学業、家事などのパフォーマンス向上', '仲間意識の強化、所属感の向上', '心理的苦痛（不安、あせり、抑うつ気分など）の緩和', '病気の治癒（がんの副作用緩和、など）']	['意図したより大量、または長期間に使用してしまう', '使用をやめようとするけれど上手くいかない', '大麻を入手、使用するために多くの時間を費やす', '大麻への強い渇望がある', '物理的に危険な状況でも大麻を継続的に使用する（例：自動車の運転など）']	1	0	[]				0	0	0	0	0	1	['タバコ', 'お酒', 'シンナー', 'コカイン', '自然系の幻覚剤（幻覚キノコ、アヤワスカ、ペヨーテなど）', '幻覚薬（LSD、MDMAなど）', 'ベンゾジアゼピン系睡眠薬', '市販薬（咳止めなど）']	お酒	タバコ	シンナー	ベンゾジアゼピン系睡眠薬	コカイン	0			0	[]
1/21/2021 20:43:13	1	1	44	1	1	1	高校卒業	1	0	[]	0	0	0	0	[]	0	0	1	19	25	1	週4日以上	0	['乾燥大麻', '大麻樹脂（ハシシ、ワックス）', '電子タバコ']	['“ハイ”になること（高揚感、多幸感）', '気ばらし、リラックスのための気分転換']	['物理的に危険な状況でも大麻を継続的に使用する（例：自動車の運転など）']	0	0	[]				0	0	0	0	0	0	['タバコ', 'お酒', 'シンナー', '自然系の幻覚剤（幻覚キノコ、アヤワスカ、ペヨーテなど）', '市販薬（咳止めなど）']	市販薬	タバコ	お酒	シンナー	大麻	0			0	[]
1/21/2021 20:43:40	1	1	39	1	1	1	大学卒業	1	0	[]	0	0	0	0	[]	0	0	1	24	15	0		24	['乾燥大麻', '大麻樹脂（ハシシ、ワックス）']	['気ばらし、リラックスのための気分転換', '身体的苦痛（痛み、しびれ、めまい、不眠など）の緩和', '病気の治癒（がんの副作用緩和、など）']	['大麻を入手、使用するために多くの時間を費やす']	0	0	[]				0	0	0	0	0	0	['タバコ', 'お酒', '市販薬（咳止めなど）']	お酒	タバコ	大麻			0			0	[]
1/21/2021 20:44:35	1	1	29	1	1	1	大学院卒業以上	1	0	[]	0	0	0	0	[]	0	0	1	24	5	0		29	['乾燥大麻', '大麻樹脂（ハシシ、ワックス）', 'エディブル（食品）']	['“ハイ”になること（高揚感、多幸感）', '気ばらし、リラックスのための気分転換', '身体的苦痛（痛み、しびれ、めまい、不眠など）の緩和', '神秘的・宗教的体験', '性感の増強']	[]	0	1	['不安', '嘔気、嘔吐']	1回	苦痛を伴うが自分一人で対応できた	数分から数時間	0	0	0	0	0	0	['タバコ', 'お酒', '市販薬（咳止めなど）']	お酒	タバコ	市販薬	大麻		0			0	[]
1/21/2021 20:44:50	1	1	29	1	1	1	短大・専門学校卒業	1	0	[]	0	0	0	0	[]	0	0	1	29	0	1	週1～4日未満	0	['乾燥大麻', '大麻樹脂（ハシシ、ワックス）']	['“ハイ”になること（高揚感、多幸感）', '心理的苦痛（不安、あせり、抑うつ気分など）の緩和', 'その他']	[]	0	1	['嘔気、嘔吐']	2~5回	苦痛を伴うが自分一人で対応できた	数分から数時間	0	0	0	0	0	0	['タバコ', 'お酒', '幻覚薬（LSD、MDMAなど）']	お酒	タバコ	大麻	幻覚薬		0			0	[]
1/21/2021 20:45:40	1	1	34	1	1	1	短大・専門学校卒業	1	0	[]	0	0	0	0	[]	0	0	1	24	10	1	月1回未満	0	['乾燥大麻', '大麻樹脂（ハシシ、ワックス）', 'エディブル（食品）']	['“ハイ”になること（高揚感、多幸感）', '気ばらし、リラックスのための気分転換', '心理的苦痛（不安、あせり、抑うつ気分など）の緩和', '神秘的・宗教的体験', '性感の増強']	[]	0	1	['不安', '妄想', '抑うつ気分']	11回以上	苦痛を伴うが自分一人で対応できた	数分から数時間	0	0	0	0	0	0	['タバコ', 'お酒', 'コカイン', '自然系の幻覚剤（幻覚キノコ、アヤワスカ、ペヨーテなど）', '幻覚薬（LSD、MDMAなど）']	お酒	大麻	タバコ	幻覚薬	自然系の幻覚剤	0			0	[]
1/21/2021 20:46:32	1	1	49	0	1	1	高校卒業	0	1	['気分障害（うつ病、うつ状態、双極性障害）', '統合失調症', '注意欠陥・多動症候群（ADHD）', '不安障害', '摂食障害（拒食症）']	14	1	1	1	['気分障害（うつ病、うつ状態、双極性障害）', '注意欠陥・多動症候群（ADHD）', '摂食障害（拒食症）']	1	0	1	19	30	0		39	['乾燥大麻']	['“ハイ”になること（高揚感、多幸感）', '心理的苦痛（不安、あせり、抑うつ気分など）の緩和']	[]	0	0	[]				0	0	0	0	0	0	['タバコ', 'お酒']	タバコ	お酒	大麻			0			0	[]
1/21/2021 20:47:39	1	1	29	0	1	1	高校卒業	1	0	[]	0	0	0	0	[]	0	0	1	19	10	1	月1回～週1回未満	0	['乾燥大麻', '大麻樹脂（ハシシ、ワックス）']	['“ハイ”になること（高揚感、多幸感）', '気ばらし、リラックスのための気分転換', '仕事、学業、家事などのパフォーマンス向上', '仲間意識の強化、所属感の向上', '心理的苦痛（不安、あせり、抑うつ気分など）の緩和', '身体的苦痛（痛み、しびれ、めまい、不眠など）の緩和', '病気の治癒（がんの副作用緩和、など）', '性感の増強']	[]	0	1	['無気力']	1回	大した問題ではなかった	数分から数時間	0	0	0	0	0	0	['タバコ', 'お酒', 'コカイン', '幻覚薬（LSD、MDMAなど）', '市販薬（咳止めなど）']	お酒	タバコ	大麻			0			0	[]
1/21/2021 20:48:26	1	1	39	1	1	1	高校卒業	1	0	[]	0	0	0	0	[]	0	0	1	24	15	1	月1回未満	0	['乾燥大麻', '大麻樹脂（ハシシ、ワックス）', '電子タバコ', 'エディブル（食品）']	['心理的苦痛（不安、あせり、抑うつ気分など）の緩和', '身体的苦痛（痛み、しびれ、めまい、不眠など）の緩和', '病気の治癒（がんの副作用緩和、など）']	[]	0	0	[]				0	0	0	0	0	0	['タバコ', 'お酒']	タバコ	お酒	大麻			0			0	[]
1/21/2021 20:48:47	1	1	24	1	1	1	高校卒業	1	0	[]	0	0	0	0	[]	1	0	1	14	10	1	週4日以上	0	['乾燥大麻', '電子タバコ']	['“ハイ”になること（高揚感、多幸感）', '気ばらし、リラックスのための気分転換', '仕事、学業、家事などのパフォーマンス向上', '仲間意識の強化、所属感の向上', '心理的苦痛（不安、あせり、抑うつ気分など）の緩和', '身体的苦痛（痛み、しびれ、めまい、不眠など）の緩和', '病気の治癒（がんの副作用緩和、など）', '神秘的・宗教的体験', '性感の増強', '自傷的、自己破壊的な意図', 'その他']	['意図したより大量、または長期間に使用してしまう']	0	1	['妄想']	2~5回	大した問題ではなかった	数分から数時間	0	0	0	0	0	0	['タバコ', 'お酒', '幻覚薬（LSD、MDMAなど）', '市販薬（咳止めなど）']		タバコ	お酒	大麻	市販薬	0			0	[]
1/21/2021 20:49:19	1	1	29	1	1	1	中学卒業	1	0	[]	0	0	0	1	['気分障害（うつ病、うつ状態、双極性障害）', 'その他']	1	1	1	19	10	1	月1回未満	0	['乾燥大麻']	['“ハイ”になること（高揚感、多幸感）', '気ばらし、リラックスのための気分転換', '仕事、学業、家事などのパフォーマンス向上', '心理的苦痛（不安、あせり、抑うつ気分など）の緩和', '身体的苦痛（痛み、しびれ、めまい、不眠など）の緩和', '病気の治癒（がんの副作用緩和、など）']	[]	0	1	['不安', '妄想', '嘔気、嘔吐']	1回	大した問題ではなかった	数分から数時間	0	0	0	0	0	0	['タバコ', 'お酒']	タバコ	お酒	大麻			0			0	[]
1/21/2021 20:49:40	1	1	44	1	1	1	高校卒業	1	0	[]	0	0	0	0	[]	0	0	1	24	20	0		24	['乾燥大麻', '大麻樹脂（ハシシ、ワックス）']	['“ハイ”になること（高揚感、多幸感）', '気ばらし、リラックスのための気分転換', '神秘的・宗教的体験', 'その他']	[]	0	0	[]				0	0	0	0	0	0	['タバコ', 'お酒', '覚せい剤', 'シンナー', 'コカイン', '自然系の幻覚剤（幻覚キノコ、アヤワスカ、ペヨーテなど）', '幻覚薬（LSD、MDMAなど）', 'ベンゾジアゼピン系睡眠薬']	お酒	タバコ	覚醒剤	大麻		0			0	[]
1/21/2021 20:50:03	1	1	24	0	1	1	高校卒業	1	1	['注意欠陥・多動症候群（ADHD）', '不安障害']	19	1	0	1	['その他']	0	0	1	24	0	1	月1回～週1回未満	0	['乾燥大麻']	['気ばらし、リラックスのための気分転換', '性感の増強']	[]	0	1	['不安']	2~5回	大した問題ではなかった	数分から数時間	0	0	0	0	0	0	['タバコ', 'お酒', 'ベンゾジアゼピン系睡眠薬']	お酒	タバコ	ベンゾジアゼピン系睡眠薬	大麻		0			0	[]
1/21/2021 20:50:40	1	1	34	1	1	1	短大・専門学校卒業	1	0	[]	0	0	0	0	[]	0	0	1	19	15	0		24	['乾燥大麻', '大麻樹脂（ハシシ、ワックス）']	['“ハイ”になること（高揚感、多幸感）']	[]	0	1	['不安', '妄想']	2~5回	苦痛を伴うが自分一人で対応できた	数分から数時間	0	0	0	0	0	0	['タバコ', 'お酒']	タバコ	お酒	大麻	該当なし	該当なし	0			0	[]
1/21/2021 20:50:49	1	1	34	1	1	1	短大・専門学校卒業	1	0	[]	0	0	0	1	['気分障害（うつ病、うつ状態、双極性障害）']	0	1	1	24	10	0		29	['乾燥大麻', '大麻樹脂（ハシシ、ワックス）', '電子タバコ', 'エディブル（食品）']	['気ばらし、リラックスのための気分転換', '心理的苦痛（不安、あせり、抑うつ気分など）の緩和', '身体的苦痛（痛み、しびれ、めまい、不眠など）の緩和', '神秘的・宗教的体験']	[]	0	0	[]				0	0	0	0	0	0	['タバコ', 'お酒']	お酒	タバコ	大麻			0			0	[]
1/21/2021 20:51:14	1	1	44	1	1	1	高校卒業	1	0	[]	0	0	0	0	[]	0	0	1	19	25	0		19	['乾燥大麻', '大麻樹脂（ハシシ、ワックス）']	['心理的苦痛（不安、あせり、抑うつ気分など）の緩和', '身体的苦痛（痛み、しびれ、めまい、不眠など）の緩和']	[]	0	0	[]				0	0	0	0	0	0	['タバコ', 'お酒']	タバコ	お酒	大麻			0			0	[]
1/21/2021 20:51:18	1	1	44	1	1	1	大学卒業	1	1	['気分障害（うつ病、うつ状態、双極性障害）', '不安障害']	29	1	1	0	[]	0	0	1	29	15	0		39	['乾燥大麻', '大麻樹脂（ハシシ、ワックス）', 'エディブル（食品）']	['“ハイ”になること（高揚感、多幸感）', '気ばらし、リラックスのための気分転換', '仕事、学業、家事などのパフォーマンス向上', '心理的苦痛（不安、あせり、抑うつ気分など）の緩和', '身体的苦痛（痛み、しびれ、めまい、不眠など）の緩和', '神秘的・宗教的体験']	[]	0	0	[]				0	0	0	0	0	0	['タバコ', '自然系の幻覚剤（幻覚キノコ、アヤワスカ、ペヨーテなど）', '幻覚薬（LSD、MDMAなど）']	タバコ	大麻	自然系の幻覚剤	幻覚薬		1	1回	使用をやめた	0	[]
1/21/2021 20:51:35	1	1	24	1	1	1	高校卒業	1	1	['気分障害（うつ病、うつ状態、双極性障害）', '注意欠陥・多動症候群（ADHD）']	14	1	0	0	[]	0	0	1	19	5	1	週1～4日未満	0	['乾燥大麻', '大麻樹脂（ハシシ、ワックス）', '電子タバコ']	['“ハイ”になること（高揚感、多幸感）', '気ばらし、リラックスのための気分転換', '仕事、学業、家事などのパフォーマンス向上', '心理的苦痛（不安、あせり、抑うつ気分など）の緩和', '身体的苦痛（痛み、しびれ、めまい、不眠など）の緩和', '性感の増強']	['意図したより大量、または長期間に使用してしまう', '使用をやめようとするけれど上手くいかない', '大麻への強い渇望がある', '大麻の使用が原因で仕事や生活に支障が出る', '大麻のため、他の活動が疎かになる']	1	1	['不安', '妄想']	11回以上	苦痛を伴うが自分一人で対応できた	数分から数時間	0	0	0	1	1	0	['タバコ', 'お酒', '幻覚薬（LSD、MDMAなど）', '市販薬（咳止めなど）']	お酒	タバコ	大麻	幻覚薬	市販薬	0			0	[]
1/21/2021 20:51:47	1	1	24	1	1	1	高校卒業	1	0	[]	0	0	0	0	[]	0	0	1	19	5	1	週1～4日未満	0	['乾燥大麻', '大麻樹脂（ハシシ、ワックス）', '電子タバコ', 'エディブル（食品）']	['“ハイ”になること（高揚感、多幸感）', '気ばらし、リラックスのための気分転換', '仕事、学業、家事などのパフォーマンス向上', '心理的苦痛（不安、あせり、抑うつ気分など）の緩和', '身体的苦痛（痛み、しびれ、めまい、不眠など）の緩和', '神秘的・宗教的体験']	['社会的、対人的な問題が生じて悪化しているにも関わらず使用を続ける']	0	1	['嘔気、嘔吐']	6~10回	大した問題ではなかった	数分から数時間	0	0	0	0	0	0	['タバコ', 'お酒', '幻覚薬（LSD、MDMAなど）']	お酒	タバコ	大麻	幻覚薬	該当なし	0			0	[]
1/21/2021 20:52:12	1	1	34	0	1	1	中学卒業	1	0	[]	0	0	0	0	[]	1	1	1	14	20	1	週1～4日未満	0	['乾燥大麻', '大麻樹脂（ハシシ、ワックス）']	['“ハイ”になること（高揚感、多幸感）', '気ばらし、リラックスのための気分転換', '仕事、学業、家事などのパフォーマンス向上', '心理的苦痛（不安、あせり、抑うつ気分など）の緩和', '身体的苦痛（痛み、しびれ、めまい、不眠など）の緩和']	[]	0	0	[]				0	0	0	0	0	0	['タバコ', 'お酒', '覚せい剤', 'コカイン', '幻覚薬（LSD、MDMAなど）']	お酒	タバコ	幻覚薬	大麻	覚醒剤	0			0	[]
1/21/2021 20:52:43	1	1	39	1	1	1	短大・専門学校卒業	1	1	['統合失調症']	29	0	0	0	[]	1	0	1	24	15	1	週1～4日未満	0	['乾燥大麻']	['“ハイ”になること（高揚感、多幸感）', '気ばらし、リラックスのための気分転換', '身体的苦痛（痛み、しびれ、めまい、不眠など）の緩和']	[]	0	0	[]				0	0	0	0	0	0	['タバコ', 'お酒', '覚せい剤', 'コカイン', '自然系の幻覚剤（幻覚キノコ、アヤワスカ、ペヨーテなど）', '幻覚薬（LSD、MDMAなど）', 'ベンゾジアゼピン系睡眠薬', '市販薬（咳止めなど）']	お酒	タバコ	コカイン	幻覚薬	覚醒剤	0			0	[]
1/21/2021 20:53:16	1	1	24	1	1	1	大学卒業	1	0	[]	0	0	0	0	[]	0	0	1	24	0	1	週1～4日未満	0	['乾燥大麻', '電子タバコ']	['“ハイ”になること（高揚感、多幸感）', '気ばらし、リラックスのための気分転換', '心理的苦痛（不安、あせり、抑うつ気分など）の緩和', '性感の増強']	['大麻のため、他の活動が疎かになる']	0	1	['不安']	2~5回	大した問題ではなかった	数分から数時間	0	0	0	0	0	0	['タバコ', 'お酒']	タバコ	お酒	大麻			0			0	[]
1/21/2021 20:53:45	1	1	24	1	1	1	高校卒業	1	0	[]	0	0	0	0	[]	0	0	1	19	5	1	週4日以上	0	['乾燥大麻']	['“ハイ”になること（高揚感、多幸感）', '気ばらし、リラックスのための気分転換', '仕事、学業、家事などのパフォーマンス向上', '仲間意識の強化、所属感の向上', '心理的苦痛（不安、あせり、抑うつ気分など）の緩和', '身体的苦痛（痛み、しびれ、めまい、不眠など）の緩和']	[]	0	0	[]				0	0	0	0	0	0	['タバコ', 'お酒']	お酒	タバコ	大麻			0			0	[]
1/21/2021 20:54:48	1	1	24	1	1	1	高校卒業	1	0	[]	0	0	0	1	['気分障害（うつ病、うつ状態、双極性障害）']	0	0	1	19	5	1	月1回～週1回未満	0	['乾燥大麻', '電子タバコ']	['気ばらし、リラックスのための気分転換', '仲間意識の強化、所属感の向上', '心理的苦痛（不安、あせり、抑うつ気分など）の緩和', '身体的苦痛（痛み、しびれ、めまい、不眠など）の緩和']	[]	0	0	[]				0	0	0	0	0	0	['お酒', '市販薬（咳止めなど）']	市販薬	お酒	大麻	該当なし	該当なし	0			0	[]
1/21/2021 20:55:15	1	1	24	0	1	1	高校卒業	1	0	[]	0	0	0	0	[]	0	0	1	19	5	1	週4日以上	0	['乾燥大麻', '大麻樹脂（ハシシ、ワックス）', '電子タバコ', 'エディブル（食品）']	['“ハイ”になること（高揚感、多幸感）', '気ばらし、リラックスのための気分転換', '心理的苦痛（不安、あせり、抑うつ気分など）の緩和', '性感の増強']	[]	0	1	['嘔気、嘔吐']	1回	大した問題ではなかった	数分から数時間	0	0	0	0	1	0	['タバコ', 'お酒', '幻覚薬（LSD、MDMAなど）']	タバコ	お酒	大麻	幻覚薬	該当なし	0			0	[]
1/21/2021 20:55:26	1	1	44	0	1	1	高校卒業	1	1	['気分障害（うつ病、うつ状態、双極性障害）', '統合失調症']	24	1	1	0	[]	0	0	1	29	15	0		34	['乾燥大麻', '大麻樹脂（ハシシ、ワックス）', 'エディブル（食品）']	['“ハイ”になること（高揚感、多幸感）', '気ばらし、リラックスのための気分転換', '仕事、学業、家事などのパフォーマンス向上', '心理的苦痛（不安、あせり、抑うつ気分など）の緩和', '身体的苦痛（痛み、しびれ、めまい、不眠など）の緩和', '性感の増強', 'その他']	[]	0	0	[]				0	0	0	0	0	0	['タバコ', 'お酒', '覚せい剤', 'コカイン', '自然系の幻覚剤（幻覚キノコ、アヤワスカ、ペヨーテなど）', '幻覚薬（LSD、MDMAなど）', 'ベンゾジアゼピン系睡眠薬']	お酒	タバコ	自然系の幻覚剤	ベンゾジアゼピン系睡眠薬	大麻	0			0	[]
1/21/2021 20:55:31	1	1	34	1	1	1	大学卒業	1	1	['気分障害（うつ病、うつ状態、双極性障害）', '不安障害', 'その他']	29	1	0	1	['気分障害（うつ病、うつ状態、双極性障害）']	0	0	1	24	10	0		29	['乾燥大麻', 'エディブル（食品）']	['“ハイ”になること（高揚感、多幸感）', '気ばらし、リラックスのための気分転換', 'その他']	[]	0	0	[]				0	0	0	0	0	0	['タバコ', 'お酒']	お酒	タバコ	大麻			0			0	[]
1/21/2021 20:56:02	1	1	49	1	1	1	高校卒業	1	0	[]	0	0	0	0	[]	0	0	1	14	35	1	週4日以上	0	['乾燥大麻', '大麻樹脂（ハシシ、ワックス）']	['“ハイ”になること（高揚感、多幸感）', '気ばらし、リラックスのための気分転換', '仕事、学業、家事などのパフォーマンス向上', '身体的苦痛（痛み、しびれ、めまい、不眠など）の緩和', '病気の治癒（がんの副作用緩和、など）']	[]	0	1	['嘔気、嘔吐']	11回以上	大した問題ではなかった	数分から数時間	0	0	0	0	0	0	['タバコ', 'お酒', '覚せい剤', 'コカイン', '幻覚薬（LSD、MDMAなど）']	タバコ	お酒	大麻	覚醒剤	コカイン	0			0	[]
1/21/2021 20:56:09	1	1	44	1	1	1	高校卒業	1	1	['気分障害（うつ病、うつ状態、双極性障害）']	34	1	1	0	[]	0	0	1	19	25	0		44	['乾燥大麻', '大麻樹脂（ハシシ、ワックス）']	['“ハイ”になること（高揚感、多幸感）', '気ばらし、リラックスのための気分転換', '心理的苦痛（不安、あせり、抑うつ気分など）の緩和', '身体的苦痛（痛み、しびれ、めまい、不眠など）の緩和']	[]	0	0	[]				0	0	0	0	0	0	['タバコ', 'お酒']	タバコ	お酒	大麻			1	1回	使用をやめた	0	[]
1/21/2021 20:56:38	1	1	39	1	1	1	短大・専門学校卒業	1	0	[]	0	0	0	0	[]	0	0	1	19	20	1	週1～4日未満	0	['乾燥大麻', '大麻樹脂（ハシシ、ワックス）']	['気ばらし、リラックスのための気分転換', '仕事、学業、家事などのパフォーマンス向上', '心理的苦痛（不安、あせり、抑うつ気分など）の緩和']	['大麻への強い渇望がある']	0	1	['不安', '嘔気、嘔吐']	11回以上	大した問題ではなかった	数分から数時間	0	0	0	0	0	0	['タバコ', 'お酒', '幻覚薬（LSD、MDMAなど）', '市販薬（咳止めなど）']	タバコ	大麻	幻覚薬	該当なし	該当なし	0			0	[]
1/21/2021 20:57:15	1	1	44	1	1	1	高校卒業	1	0	[]	0	0	0	0	[]	0	0	1	19	25	1	月1回未満	0	['乾燥大麻', '大麻樹脂（ハシシ、ワックス）']	['気ばらし、リラックスのための気分転換']	[]	0	0	[]				0	0	0	0	0	0	['タバコ', 'お酒', '幻覚薬（LSD、MDMAなど）']	お酒	タバコ	大麻			0			0	[]
1/21/2021 21:00:10	1	1	34	1	1	1	中学卒業	1	0	[]	0	0	0	1	['気分障害（うつ病、うつ状態、双極性障害）', '注意欠陥・多動症候群（ADHD）', '不安障害']	1	0	1	19	15	1	週4日以上	0	['乾燥大麻', '大麻樹脂（ハシシ、ワックス）', '電子タバコ', 'エディブル（食品）']	['“ハイ”になること（高揚感、多幸感）', '気ばらし、リラックスのための気分転換', '仕事、学業、家事などのパフォーマンス向上', '仲間意識の強化、所属感の向上', '心理的苦痛（不安、あせり、抑うつ気分など）の緩和', '身体的苦痛（痛み、しびれ、めまい、不眠など）の緩和', '神秘的・宗教的体験', '性感の増強']	['意図したより大量、または長期間に使用してしまう', '大麻を入手、使用するために多くの時間を費やす', '大麻への強い渇望がある']	1	1	['嘔気、嘔吐']	2~5回	大した問題ではなかった	数分から数時間	0	0	0	0	0	0	['タバコ', 'お酒', '覚せい剤', 'シンナー', '自然系の幻覚剤（幻覚キノコ、アヤワスカ、ペヨーテなど）', '幻覚薬（LSD、MDMAなど）', 'ベンゾジアゼピン系睡眠薬']	タバコ	お酒	大麻	覚醒剤		1	2回	変わらない	0	[]
1/21/2021 21:00:29	1	1	39	1	1	1	大学卒業	1	0	[]	0	0	0	0	[]	0	0	1	24	15	1	週4日以上	0	['乾燥大麻', '大麻樹脂（ハシシ、ワックス）', '電子タバコ']	['“ハイ”になること（高揚感、多幸感）', '気ばらし、リラックスのための気分転換', '仕事、学業、家事などのパフォーマンス向上', '仲間意識の強化、所属感の向上', '心理的苦痛（不安、あせり、抑うつ気分など）の緩和', '身体的苦痛（痛み、しびれ、めまい、不眠など）の緩和', '性感の増強']	[]	0	1	['不安', '妄想']	11回以上	苦痛を伴うが自分一人で対応できた	数時間から1日	0	0	0	0	0	0	['タバコ', 'お酒', 'シンナー', 'コカイン', '自然系の幻覚剤（幻覚キノコ、アヤワスカ、ペヨーテなど）', '幻覚薬（LSD、MDMAなど）', 'ベンゾジアゼピン系睡眠薬', '市販薬（咳止めなど）']	お酒	該当なし	大麻	タバコ	コカイン	0			0	[]
1/21/2021 21:01:03	1	1	34	1	1	1	中学卒業	1	0	[]	0	0	0	0	[]	0	0	1	19	15	1	週4日以上	0	['乾燥大麻']	['“ハイ”になること（高揚感、多幸感）', '気ばらし、リラックスのための気分転換', '身体的苦痛（痛み、しびれ、めまい、不眠など）の緩和', '性感の増強']	[]	0	0	[]				0	0	0	0	0	0	['タバコ', 'お酒', '幻覚薬（LSD、MDMAなど）']	タバコ	お酒	大麻	シンナー		0			0	[]
1/21/2021 21:01:04	1	1	39	1	1	1	高校卒業	1	0	[]	0	0	0	0	[]	0	0	1	34	5	0		39	['乾燥大麻']	['“ハイ”になること（高揚感、多幸感）', '気ばらし、リラックスのための気分転換']	[]	0	0	[]				0	0	0	0	0	0	['タバコ', 'お酒']	タバコ	お酒	大麻			0			0	[]
1/21/2021 21:01:09	1	1	19	0	1	1	高校卒業	1	0	[]	0	0	0	0	[]	0	0	1	19	0	1	週1～4日未満	0	['乾燥大麻', '電子タバコ', 'エディブル（食品）']	['“ハイ”になること（高揚感、多幸感）', '気ばらし、リラックスのための気分転換', '仲間意識の強化、所属感の向上', '性感の増強']	[]	0	1	['不安']	1回	大した問題ではなかった	数分から数時間	0	0	0	0	0	0	['タバコ', 'お酒', '覚せい剤', '幻覚薬（LSD、MDMAなど）', 'ベンゾジアゼピン系睡眠薬', '市販薬（咳止めなど）']	お酒	タバコ	大麻	覚醒剤	幻覚薬	0			0	[]
1/21/2021 21:01:16	1	1	39	0	1	1	高校卒業	1	0	[]	0	0	0	0	[]	0	1	1	19	20	1	月1回未満	0	['乾燥大麻']	['気ばらし、リラックスのための気分転換', '心理的苦痛（不安、あせり、抑うつ気分など）の緩和']	[]	0	1	['不安']	2~5回	大した問題ではなかった	数分から数時間	0	0	0	0	0	0	['タバコ', 'お酒']	タバコ	お酒	大麻	該当なし	該当なし	0			0	[]
1/21/2021 21:01:29	1	1	54	1	1	1	高校卒業	1	0	[]	0	0	0	0	[]	0	0	1	24	30	1	月1回～週1回未満	0	['乾燥大麻', '大麻樹脂（ハシシ、ワックス）', '電子タバコ']	['気ばらし、リラックスのための気分転換', '身体的苦痛（痛み、しびれ、めまい、不眠など）の緩和', '性感の増強']	[]	0	0	[]				0	0	0	0	0	0	['タバコ', 'お酒', '自然系の幻覚剤（幻覚キノコ、アヤワスカ、ペヨーテなど）', '幻覚薬（LSD、MDMAなど）']	タバコ	お酒	大麻			1	1回	変わらない	0	[]
1/21/2021 21:02:16	1	1	44	1	1	1	高校卒業	1	0	[]	0	0	0	1	['統合失調症']	0	0	1	24	20	1	月1回未満	0	['乾燥大麻', '大麻樹脂（ハシシ、ワックス）', '電子タバコ', 'エディブル（食品）']	['“ハイ”になること（高揚感、多幸感）', '気ばらし、リラックスのための気分転換', '仕事、学業、家事などのパフォーマンス向上', '身体的苦痛（痛み、しびれ、めまい、不眠など）の緩和', '性感の増強']	[]	0	1	['不安', '嘔気、嘔吐']	2~5回	大した問題ではなかった	数分から数時間	0	0	0	0	0	0	['タバコ', 'お酒', '自然系の幻覚剤（幻覚キノコ、アヤワスカ、ペヨーテなど）']	お酒	タバコ	大麻			0			0	[]
1/21/2021 21:02:21	1	1	39	1	1	1	短大・専門学校卒業	1	0	[]	0	0	0	0	[]	0	0	1	24	15	1	月1回未満	0	['乾燥大麻', '大麻樹脂（ハシシ、ワックス）', '電子タバコ', 'エディブル（食品）']	['“ハイ”になること（高揚感、多幸感）', '気ばらし、リラックスのための気分転換', '仕事、学業、家事などのパフォーマンス向上', '仲間意識の強化、所属感の向上', '心理的苦痛（不安、あせり、抑うつ気分など）の緩和', '身体的苦痛（痛み、しびれ、めまい、不眠など）の緩和', '病気の治癒（がんの副作用緩和、など）', '性感の増強']	[]	0	0	[]				0	0	0	0	0	0	['タバコ', 'お酒', '自然系の幻覚剤（幻覚キノコ、アヤワスカ、ペヨーテなど）']	お酒	タバコ	大麻	覚醒剤		0			0	[]
1/21/2021 21:02:39	1	1	24	1	1	1	短大・専門学校卒業	0	0	[]	0	0	0	0	[]	0	0	1	19	5	1	月1回未満	0	['乾燥大麻']	['“ハイ”になること（高揚感、多幸感）', '気ばらし、リラックスのための気分転換', '仕事、学業、家事などのパフォーマンス向上']	[]	0	0	[]				0	0	0	0	0	0	['タバコ', 'お酒']	大麻	お酒	タバコ			0			0	[]
1/21/2021 21:03:12	1	1	44	1	1	1	高校卒業	1	0	[]	0	0	0	0	[]	1	0	1	19	25	1	月1回～週1回未満	0	['乾燥大麻']	['“ハイ”になること（高揚感、多幸感）', '気ばらし、リラックスのための気分転換', '心理的苦痛（不安、あせり、抑うつ気分など）の緩和', '身体的苦痛（痛み、しびれ、めまい、不眠など）の緩和', '病気の治癒（がんの副作用緩和、など）']	[]	0	0	[]				0	0	0	0	0	0	['タバコ', 'お酒']	タバコ	お酒	大麻	該当なし	該当なし	0			0	[]
1/21/2021 21:04:30	1	1	29	1	1	1	大学院卒業以上	1	0	[]	0	0	0	1	['気分障害（うつ病、うつ状態、双極性障害）']	0	0	1	24	5	1	週1～4日未満	0	['乾燥大麻', '電子タバコ']	['気ばらし、リラックスのための気分転換', 'その他']	[]	0	0	[]				0	0	0	0	0	0	['タバコ', 'お酒', '市販薬（咳止めなど）']	タバコ	お酒	大麻			0			0	[]
1/21/2021 21:05:01	1	1	44	1	1	1	短大・専門学校卒業	1	0	[]	0	0	0	0	[]	0	0	1	19	25	1	週1～4日未満	0	['乾燥大麻', '大麻樹脂（ハシシ、ワックス）']	['気ばらし、リラックスのための気分転換', '仕事、学業、家事などのパフォーマンス向上']	[]	0	0	[]				0	0	0	0	0	0	['タバコ', 'お酒', '覚せい剤', 'コカイン', '幻覚薬（LSD、MDMAなど）', 'オピオイド（ヘロイン、モルヒネ、あへん、医療用麻薬）']	タバコ	お酒	覚醒剤	大麻		1	2回	変わらない	0	[]
1/21/2021 21:05:02	1	1	44	1	1	1	高校卒業	1	1	['不安障害']	29	1	0	0	[]	0	0	1	24	20	1	週4日以上	0	['乾燥大麻', '大麻樹脂（ハシシ、ワックス）', '電子タバコ', 'エディブル（食品）']	['“ハイ”になること（高揚感、多幸感）', '気ばらし、リラックスのための気分転換', '身体的苦痛（痛み、しびれ、めまい、不眠など）の緩和', '神秘的・宗教的体験', '性感の増強', 'その他']	['意図したより大量、または長期間に使用してしまう', '大麻を入手、使用するために多くの時間を費やす', '大麻への強い渇望がある', '大麻のため、他の活動が疎かになる']	1	1	['不安']	11回以上	大した問題ではなかった	数分から数時間	0	0	0	0	1	0	['タバコ', 'お酒', '幻覚薬（LSD、MDMAなど）', 'ベンゾジアゼピン系睡眠薬']	お酒	タバコ	大麻	幻覚薬	ベンゾジアゼピン系睡眠薬	0			0	[]
1/21/2021 21:05:07	1	1	29	1	1	1	高校卒業	1	1	['気分障害（うつ病、うつ状態、双極性障害）']	29	1	0	0	[]	0	0	1	29	0	1	週1～4日未満	0	['乾燥大麻']	['“ハイ”になること（高揚感、多幸感）', '気ばらし、リラックスのための気分転換', '仕事、学業、家事などのパフォーマンス向上', '心理的苦痛（不安、あせり、抑うつ気分など）の緩和', '身体的苦痛（痛み、しびれ、めまい、不眠など）の緩和']	[]	0	0	[]				0	0	0	0	0	0	['タバコ', 'お酒']	お酒	タバコ	大麻			0			0	[]
1/21/2021 21:05:12	1	1	34	1	1	1	短大・専門学校卒業	1	0	[]	0	0	0	0	[]	0	0	1	19	15	1	月1回未満	0	['乾燥大麻', 'エディブル（食品）']	['“ハイ”になること（高揚感、多幸感）', '気ばらし、リラックスのための気分転換']	['大麻のため、他の活動が疎かになる']	0	1	['嘔気、嘔吐', '無気力']	2~5回	苦痛を伴うが自分一人で対応できた	数分から数時間	0	0	0	0	0	0	['タバコ', 'お酒', 'シンナー', '幻覚薬（LSD、MDMAなど）', '市販薬（咳止めなど）']	お酒	タバコ	大麻		シンナー	0			0	[]
1/21/2021 21:05:20	1	1	49	1	1	1	中学卒業	1	0	[]	0	0	0	0	[]	0	0	1	19	30	1	週4日以上	0	['乾燥大麻', '大麻樹脂（ハシシ、ワックス）', 'エディブル（食品）']	['“ハイ”になること（高揚感、多幸感）', '気ばらし、リラックスのための気分転換', '心理的苦痛（不安、あせり、抑うつ気分など）の緩和', '身体的苦痛（痛み、しびれ、めまい、不眠など）の緩和', '性感の増強', 'その他']	['意図したより大量、または長期間に使用してしまう', '物理的に危険な状況でも大麻を継続的に使用する（例：自動車の運転など）', '大麻によって健康被害が出ているとわかっても使用を続ける', '極端な耐性がついてくる']	1	1	['不安', '嘔気、嘔吐']	2~5回	大した問題ではなかった	数分から数時間	0	0	0	0	0	0	['タバコ', 'お酒', '覚せい剤', '自然系の幻覚剤（幻覚キノコ、アヤワスカ、ペヨーテなど）', '幻覚薬（LSD、MDMAなど）']	お酒	タバコ	幻覚薬	覚醒剤	大麻	0			0	[]
1/21/2021 21:05:20	1	1	29	0	1	1	大学卒業	1	0	[]	0	0	0	0	[]	0	0	1	24	5	0		24	['乾燥大麻', '大麻樹脂（ハシシ、ワックス）', '電子タバコ', 'エディブル（食品）']	['“ハイ”になること（高揚感、多幸感）', '気ばらし、リラックスのための気分転換', '仕事、学業、家事などのパフォーマンス向上', '心理的苦痛（不安、あせり、抑うつ気分など）の緩和', '身体的苦痛（痛み、しびれ、めまい、不眠など）の緩和', '性感の増強']	[]	0	1	['不安', '嘔気、嘔吐']	2~5回	苦痛を伴うが自分一人で対応できた	数分から数時間	0	0	0	0	0	0	['タバコ', 'お酒']	お酒	タバコ	大麻			0			0	[]
1/21/2021 21:05:44	1	1	44	1	1	1	大学卒業	1	0	[]	0	0	0	0	[]	0	0	1	24	20	0		34	['乾燥大麻']	['“ハイ”になること（高揚感、多幸感）', '気ばらし、リラックスのための気分転換', '仲間意識の強化、所属感の向上', '心理的苦痛（不安、あせり、抑うつ気分など）の緩和', '身体的苦痛（痛み、しびれ、めまい、不眠など）の緩和', '性感の増強']	[]	0	0	[]				0	0	0	0	0	0	['タバコ', 'お酒']	お酒	タバコ	大麻			0			0	[]
1/21/2021 21:06:46	1	1	39	1	1	1	高校卒業	1	0	[]	0	0	0	0	[]	0	0	1	19	20	1	月1回未満	0	['乾燥大麻', '大麻樹脂（ハシシ、ワックス）', 'エディブル（食品）']	['“ハイ”になること（高揚感、多幸感）', '気ばらし、リラックスのための気分転換', '神秘的・宗教的体験', '性感の増強']	['意図したより大量、または長期間に使用してしまう']	0	1	['不安', '妄想']	11回以上	大した問題ではなかった	数分から数時間	0	0	0	0	0	0	['タバコ', 'お酒', '自然系の幻覚剤（幻覚キノコ、アヤワスカ、ペヨーテなど）', '幻覚薬（LSD、MDMAなど）']	タバコ	お酒	大麻	自然系の幻覚剤		1	1回	使用が減った	0	[]
1/21/2021 21:07:04	1	1	34	1	1	1	大学卒業	1	0	[]	0	0	0	0	[]	0	0	1	19	15	1	月1回～週1回未満	0	['乾燥大麻', '大麻樹脂（ハシシ、ワックス）', '電子タバコ', 'エディブル（食品）']	['“ハイ”になること（高揚感、多幸感）', '気ばらし、リラックスのための気分転換', '仕事、学業、家事などのパフォーマンス向上', '仲間意識の強化、所属感の向上', '心理的苦痛（不安、あせり、抑うつ気分など）の緩和', '身体的苦痛（痛み、しびれ、めまい、不眠など）の緩和', '病気の治癒（がんの副作用緩和、など）', '神秘的・宗教的体験', '性感の増強']	['意図したより大量、または長期間に使用してしまう', '大麻への強い渇望がある']	1	0	[]				0	0	0	0	0	0	['タバコ', 'お酒', 'コカイン', '自然系の幻覚剤（幻覚キノコ、アヤワスカ、ペヨーテなど）', '幻覚薬（LSD、MDMAなど）', 'オピオイド（ヘロイン、モルヒネ、あへん、医療用麻薬）']	お酒	タバコ	大麻	自然系の幻覚剤	幻覚薬	0			0	[]
1/21/2021 21:07:16	1	1	24	1	1	1	高校卒業	1	0	[]	0	0	0	0	[]	0	0	1	19	5	0		24	['乾燥大麻', '大麻樹脂（ハシシ、ワックス）', '電子タバコ', 'エディブル（食品）']	['“ハイ”になること（高揚感、多幸感）', '気ばらし、リラックスのための気分転換', 'その他']	['意図したより大量、または長期間に使用してしまう', '極端な耐性がついてくる']	1	0	[]				0	0	0	0	0	0	['タバコ', 'お酒', 'コカイン', '幻覚薬（LSD、MDMAなど）']	お酒	大麻	タバコ	コカイン	幻覚薬	0			0	[]
[truncated: 2,900 more rows]
[truncated: 4 more columns]
